# Supplementary material for: Noncanonical usage of stop codons in ciliates expands proteins with structurally flexible Q-rich motifs
Source: eLife. 2024 Feb 23;12:RP91405. doi: 10.7554/eLife.91405 (PMC10942620; doi:10.7554/eLife.91405)
Supplement: Figure 6—source data 31. — The percentages and numbers of SCD and polyX proteins in our search that belong to each indicated Gene Ontology (GO) group are shown. GOfuncR (Huttenhower et al., 2009) was applied for GO enrichment and statistical analysis. The p values adjusted according to the Family-wise error rate (FWER) are shown. The overrepresented GO groups (adjusted p-values ≤0.001) are highlighted in red font. [file elife-91405-fig6-data31.xlsx]

## Sheet: SCD
GO domain	GO ID	GO term	SCD protein	total number	number / total	raw p-value under-representation	raw p-value over-representation	FWER under-representation	FWER over-representation	Gene Name
cellular_component	GO:0016021	integral component of membrane	378	2821	0.133995	0.231981	0.78776	1	1	ATPF_CHLRE	PSBD_CHLRE	A0A2K3CR29_CHLRE	A8IVB2_CHLRE	Q6PLP7_CHLRE	A8JFQ9_CHLRE	A2I2U7_CHLRE	A8JBV5_CHLRE	A0A2K3DM93_CHLRE	A8J0V9_CHLRE	A8IDS5_CHLRE	A0A2K3D0S4_CHLRE	A8HXK4_CHLRE	A0A2K3DA11_CHLRE	A0A2K3DX94_CHLRE	A8JFE2_CHLRE	A0A2K3DRC9_CHLRE	A0A2K3D768_CHLRE	A8I205_CHLRE	A0A2K3D7U2_CHLRE	A0A2K3E3K8_CHLRE	A0A2K3E3G9_CHLRE	A0A2K3DJ21_CHLRE	A0A2K3E151_CHLRE	A0A2K3DCV3_CHLRE	A0A2K3DXX2_CHLRE	A0A2K3DR82_CHLRE	A0A2K3DX96_CHLRE	A0A2K3D0U8_CHLRE	A0A2K3CZE5_CHLRE	A0A2K3E1I8_CHLRE	A0A2K3DS69_CHLRE	A0A2K3D7L3_CHLRE	A0A2K3DBP8_CHLRE	A0A2K3DA34_CHLRE	A0A2K3D134_CHLRE	A0A2K3DUR6_CHLRE	A0A2K3DHK9_CHLRE	A0A2K3E106_CHLRE	A0A2K3CUN0_CHLRE
molecular_function	GO:0005524	ATP binding	286	1465	0.195222	1	8.83558e-11	1	0	ATPA_CHLRE	ATPF_CHLRE	CHLB_CHLRE	A8IMZ5_CHLRE	A8ICD8_CHLRE	A8J168_CHLRE	Q9LLL6_CHLRE	A8J1X8_CHLRE	A8JCQ8_CHLRE	A8I3N6_CHLRE	Q7X931_CHLRE	A0A2K3D7U2_CHLRE	A8HM54_CHLRE	A0A2K3D5V4_CHLRE	A0A2K3DYD5_CHLRE	A0A2K3DAX3_CHLRE	A0A2K3DVV1_CHLRE	A0A2K3DXM3_CHLRE	A0A2K3D3N5_CHLRE	A0A2K3E8I8_CHLRE	A0A2K3DIC1_CHLRE	A0A2K3DCL3_CHLRE	A0A2K3DJB1_CHLRE	A0A2K3E2P6_CHLRE	A0A2K3DS51_CHLRE	A0A2K3CSP4_CHLRE	A0A2K3CY97_CHLRE	A0A2K3DEW9_CHLRE	A0A2K3DUE2_CHLRE	A0A2K3DF85_CHLRE	A0A2K3DWM0_CHLRE	A0A2K3D5D3_CHLRE	A0A2K3DF38_CHLRE	A0A2K3E5D4_CHLRE	A0A2K3D408_CHLRE	A0A2K3DXT5_CHLRE	A0A2K3E5B6_CHLRE	A0A2K3E613_CHLRE	A0A2K3E6D5_CHLRE	A0A2K3DIS2_CHLRE
cellular_component	GO:0005634	nucleus	238	1201	0.198168	1	5.0278e-07	1	0	A0A2K3DGV5_CHLRE	A0A2K3DGU5_CHLRE	B1B5J6_CHLRE	A0A0U2Q5E3_CHLRE	A0A098_CHLRE	A8J2W2_CHLRE	A8I9W8_CHLRE	A8J6A2_CHLRE	A8J3F8_CHLRE	A0A2K3DU19_CHLRE	A8I3Q0_CHLRE	A0A2K3DYD5_CHLRE	A0A2K3DVV1_CHLRE	A0A2K3D1W7_CHLRE	A0A2K3CSY6_CHLRE	A0A2K3E6P6_CHLRE	A0A2K3D9Y5_CHLRE	A0A2K3DIC1_CHLRE	A0A2K3E2P6_CHLRE	A0A2K3CPZ5_CHLRE	A0A2K3DHX0_CHLRE	A0A2K3DUE2_CHLRE	A0A2K3DWM0_CHLRE	A0A2K3CVU2_CHLRE	A0A2K3DUT4_CHLRE	A0A2K3E2T6_CHLRE	A0A2K3DDI1_CHLRE	A0A2K3DGS3_CHLRE	A0A2K3CY22_CHLRE	A0A2K3E5B6_CHLRE	A0A2K3E7Y1_CHLRE	A0A2K3E6D5_CHLRE	A0A2K3DGT4_CHLRE	A0A2K3DP94_CHLRE	A0A2K3CYK0_CHLRE	A0A2K3E1T4_CHLRE	A0A2K3DKX2_CHLRE	A0A2K3DYA1_CHLRE	A0A2K3E736_CHLRE	A0A2K3CQV0_CHLRE
cellular_component	GO:0005737	cytoplasm	207	1425	0.145263	1.46884e-12	1	0	1	CCD61_CHLRE	U3U3P6_CHLRE	A8IXY0_CHLRE	Q45QX3_CHLRE	A8J168_CHLRE	A8J2W2_CHLRE	A0A2K3D9X2_CHLRE	A8I9W8_CHLRE	A8J3F8_CHLRE	A8HYK1_CHLRE	A8IHL1_CHLRE	A8HUC9_CHLRE	Q9SWH3_CHLRE	A0A2K3D5V4_CHLRE	A0A2K3DYD5_CHLRE	A0A2K3DVV1_CHLRE	A0A2K3CSY6_CHLRE	A0A2K3E8I8_CHLRE	A0A2K3DIC1_CHLRE	A0A2K3CZA3_CHLRE	A0A2K3E2P6_CHLRE	A0A2K3CY97_CHLRE	A0A2K3DHX0_CHLRE	A0A2K3DUE2_CHLRE	A0A2K3DF85_CHLRE	A0A2K3E5Z1_CHLRE	A0A2K3DF38_CHLRE	A0A2K3E5D4_CHLRE	A0A2K3E5B6_CHLRE	A0A2K3DIS2_CHLRE	A0A2K3E0P6_CHLRE	A0A2K3E2R6_CHLRE	A0A2K3E1T4_CHLRE	A0A2K3DYA1_CHLRE	A0A2K3CUR8_CHLRE	A0A2K3DNA7_CHLRE	A0A2K3D3Z2_CHLRE	A0A2K3D1M9_CHLRE	A0A2K3DJ60_CHLRE	A0A2K3D4L9_CHLRE
molecular_function	GO:0046872	metal ion binding	120	780	0.153846	0.361136	0.670023	1	1	CHLB_CHLRE	RPC1A_CHLRE	A0A0U2Q5E3_CHLRE	Q9ATG5_CHLRE	Q75NZ1_CHLRE	A8JIK2_CHLRE	A8HY41_CHLRE	Q2HZ21_CHLRE	A0A2K3CRN7_CHLRE	A0A2K3E3K8_CHLRE	A0A2K3D1W7_CHLRE	A0A2K3E8I8_CHLRE	A0A2K3DSQ6_CHLRE	A0A2K3D6S1_CHLRE	A0A2K3CQX7_CHLRE	A0A2K3E2U1_CHLRE	A0A2K3DPE5_CHLRE	A0A2K3D6G4_CHLRE	A0A2K3CYG6_CHLRE	A0A2K3DLA1_CHLRE	A0A2K3DMB9_CHLRE	A0A2K3CR97_CHLRE	A0A2K3D4L9_CHLRE	A0A2K3E0V0_CHLRE	A0A2K3E231_CHLRE	A0A2K3DY33_CHLRE	A0A2K3D2M9_CHLRE	A0A2K3DI14_CHLRE	A0A2K3DQR5_CHLRE	A0A2K3DVB8_CHLRE	A0A2K3D800_CHLRE	A0A2K3E2T3_CHLRE	A0A2K3DW76_CHLRE	A0A2K3E7V4_CHLRE	A0A2K3CUG8_CHLRE	A0A2K3DPC6_CHLRE	A0A2K3CYG4_CHLRE	A0A2K3D6T3_CHLRE	A0A2K3DA03_CHLRE	A0A2K3E402_CHLRE
molecular_function	GO:0004674	protein serine/threonine kinase activity	102	413	0.246973	1	2.08331e-09	1	0	A0A2K3DVV1_CHLRE	A0A2K3DIC1_CHLRE	A0A2K3DCL3_CHLRE	A0A2K3DS51_CHLRE	A0A2K3CSP4_CHLRE	A0A2K3DUE2_CHLRE	A0A2K3E5D4_CHLRE	A0A2K3DIS2_CHLRE	A0A2K3E1T4_CHLRE	A0A2K3CP24_CHLRE	A0A2K3DNJ6_CHLRE	A0A2K3DRM4_CHLRE	A0A2K3DYA1_CHLRE	A0A2K3DQZ1_CHLRE	A0A2K3DE59_CHLRE	A0A2K3E6S6_CHLRE	A0A2K3CW77_CHLRE	A0A2K3DQ34_CHLRE	A0A2K3DSM8_CHLRE	A0A2K3CWF0_CHLRE	A0A2K3E2K1_CHLRE	A0A2K3E4B8_CHLRE	A0A2K3D9X8_CHLRE	A0A2K3DBV1_CHLRE	A0A2K3CZQ7_CHLRE	A0A2K3E2G3_CHLRE	A0A2K3CPH3_CHLRE	A0A2K3E111_CHLRE	A0A2K3E6R3_CHLRE	A0A2K3CZ56_CHLRE	A0A2K3DDB5_CHLRE	A0A2K3DHY5_CHLRE	A0A2K3E252_CHLRE	A0A2K3D2P4_CHLRE	A0A2K3CYH3_CHLRE	A0A2K3DKI7_CHLRE	A0A2K3DZ07_CHLRE	A0A2K3DR46_CHLRE	A0A2K3D6S0_CHLRE	A0A2K3E3Q1_CHLRE
molecular_function	GO:0004672	protein kinase activity	99	428	0.231308	1	1.24849e-11	1	0	A8I3N6_CHLRE	A0A2K3D7U2_CHLRE	A0A2K3DCL3_CHLRE	A0A2K3CSP4_CHLRE	A0A2K3DF85_CHLRE	A0A2K3DF38_CHLRE	A0A2K3E2R6_CHLRE	A0A2K3CY63_CHLRE	A0A2K3CP24_CHLRE	A0A2K3DNJ6_CHLRE	A0A2K3DRM4_CHLRE	A0A2K3DQZ1_CHLRE	A0A2K3D7I3_CHLRE	A0A2K3DSM8_CHLRE	A0A2K3CWF0_CHLRE	A0A2K3DQ77_CHLRE	A0A2K3E4B8_CHLRE	A0A2K3DVE5_CHLRE	A0A2K3E2G3_CHLRE	A0A2K3CVF9_CHLRE	A0A2K3CXA7_CHLRE	A0A2K3E111_CHLRE	A0A2K3CY65_CHLRE	A0A2K3CVD0_CHLRE	A0A2K3D017_CHLRE	A0A2K3E6R3_CHLRE	A0A2K3DDB5_CHLRE	A0A2K3DHY5_CHLRE	A0A2K3E252_CHLRE	A0A2K3CYH3_CHLRE	A0A2K3DKI7_CHLRE	A0A2K3D4W4_CHLRE	A0A2K3DZQ9_CHLRE	A0A2K3CY62_CHLRE	A0A2K3DR46_CHLRE	A0A2K3D6S0_CHLRE	A0A2K3DZR0_CHLRE	A0A2K3CPI6_CHLRE	A0A2K3DIY8_CHLRE	A0A2K3CZA1_CHLRE
biological_process	GO:0035556	intracellular signal transduction	97	260	0.373077	1	4.59861e-21	1	0	A0A2K3DZK2_CHLRE	A0A2K3E041_CHLRE	A0A2K3D1J0_CHLRE	A0A2K3DJ21_CHLRE	A0A2K3DIC1_CHLRE	A0A2K3CZA3_CHLRE	A0A2K3E2P6_CHLRE	A0A2K3DS51_CHLRE	A0A2K3DUE2_CHLRE	A0A2K3DMQ2_CHLRE	A0A2K3E5B6_CHLRE	A0A2K3DZC9_CHLRE	A0A2K3DVL3_CHLRE	A0A2K3E1T4_CHLRE	A0A2K3CXF1_CHLRE	A0A2K3E6S6_CHLRE	A0A2K3DQ34_CHLRE	A0A2K3DYE9_CHLRE	A0A2K3DMM0_CHLRE	A0A2K3E603_CHLRE	A0A2K3D9X8_CHLRE	A0A2K3CZQ7_CHLRE	A0A2K3D264_CHLRE	A0A2K3D504_CHLRE	A0A2K3D1J3_CHLRE	A0A2K3CPH3_CHLRE	A0A2K3DKX7_CHLRE	A0A2K3DGE9_CHLRE	A0A2K3E1B0_CHLRE	A0A2K3CZW6_CHLRE	A0A2K3DB70_CHLRE	A0A2K3DIV2_CHLRE	A0A2K3D1K0_CHLRE	A0A2K3CRD4_CHLRE	A0A2K3DDI4_CHLRE	A0A2K3E6E7_CHLRE	A0A2K3D2P4_CHLRE	A0A2K3E282_CHLRE	A0A2K3DUT0_CHLRE	A0A2K3E290_CHLRE
molecular_function	GO:0003677	DNA binding	78	376	0.207447	1	2.48045e-10	1	0	RPOB1_CHLRE	RPC1A_CHLRE	A8I3Q0_CHLRE	A0A2K3D1W7_CHLRE	A0A2K3D4R7_CHLRE	A0A2K3CPZ5_CHLRE	A0A2K3D6S1_CHLRE	A0A2K3DP94_CHLRE	A0A2K3E264_CHLRE	A0A2K3D4L9_CHLRE	A0A2K3D5X4_CHLRE	A0A2K3DAJ1_CHLRE	A0A2K3DY33_CHLRE	A0A2K3D4Z3_CHLRE	A0A2K3DR39_CHLRE	A0A2K3DV71_CHLRE	A0A2K3E495_CHLRE	A0A2K3CXE8_CHLRE	A0A2K3E275_CHLRE	A0A2K3DXP3_CHLRE	A0A2K3DUT8_CHLRE	A0A2K3E519_CHLRE	A0A2K3CNA2_CHLRE	A0A2K3E5F5_CHLRE	A0A2K3DA03_CHLRE	A0A2K3D3P2_CHLRE	A0A2K3D2C0_CHLRE	A0A2K3CZM9_CHLRE	A0A2K3CRE2_CHLRE	A0A2K3DLW7_CHLRE	A0A2K3DKW4_CHLRE	A0A2K3DJH5_CHLRE	A0A2K3CUN5_CHLRE	A0A2K3DWI1_CHLRE	A0A2K3D2G9_CHLRE	A0A2K3DZL3_CHLRE	A0A2K3DKN3_CHLRE	A0A2K3CQN2_CHLRE	A0A2K3CNN9_CHLRE	A0A2K3E133_CHLRE
cellular_component	GO:0005886	plasma membrane	67	257	0.2607	1	1.60073e-08	1	0	A0A2K3DZK2_CHLRE	A2I2U7_CHLRE	A0A2K3E041_CHLRE	A0A2K3D1J0_CHLRE	A0A2K3DJ21_CHLRE	A0A2K3DXX2_CHLRE	A0A2K3D216_CHLRE	A0A2K3D0H4_CHLRE	A0A2K3CZE5_CHLRE	A0A2K3DMQ2_CHLRE	A0A2K3D1Y1_CHLRE	A0A2K3E3R5_CHLRE	A0A2K3DTH6_CHLRE	A0A2K3DVL3_CHLRE	A0A2K3DSM2_CHLRE	A0A2K3DLJ0_CHLRE	A0A2K3D6T2_CHLRE	A0A2K3DMM0_CHLRE	A0A2K3DDQ0_CHLRE	A0A2K3D264_CHLRE	A0A2K3CVT5_CHLRE	A0A2K3CUZ0_CHLRE	A0A2K3E1B0_CHLRE	A0A2K3CZW6_CHLRE	A0A2K3CZZ8_CHLRE	A0A2K3D1K0_CHLRE	A0A2K3DPQ3_CHLRE	A0A2K3CQ89_CHLRE	A0A2K3CUI6_CHLRE	A0A2K3E3P1_CHLRE	A0A2K3E290_CHLRE	A0A2K3CPF2_CHLRE	A0A2K3E1E3_CHLRE	A0A2K3D8J2_CHLRE	A0A2K3D4L1_CHLRE	A0A2K3CW68_CHLRE	A0A2K3DLK3_CHLRE	A0A2K3DN94_CHLRE	A0A2K3CXC9_CHLRE	A0A2K3DMM2_CHLRE
biological_process	GO:0007165	signal transduction	61	188	0.324468	1	1.81882e-21	1	0	A0A2K3DZK2_CHLRE	A8HS05_CHLRE	A0A2K3E041_CHLRE	A0A2K3D1J0_CHLRE	A0A2K3D1H8_CHLRE	A0A2K3E3K8_CHLRE	A0A2K3DJ21_CHLRE	A0A2K3DMQ2_CHLRE	A0A2K3DF85_CHLRE	A0A2K3DF38_CHLRE	A0A2K3E2U1_CHLRE	A0A2K3DVL3_CHLRE	A0A2K3E2R6_CHLRE	A0A2K3D5H8_CHLRE	A0A2K3D7I3_CHLRE	A0A2K3DSM8_CHLRE	A0A2K3D2M9_CHLRE	A0A2K3DMM0_CHLRE	A0A2K3D1G5_CHLRE	A0A2K3D264_CHLRE	A0A2K3E1B0_CHLRE	A0A2K3CZW6_CHLRE	A0A2K3D1K0_CHLRE	A0A2K3E290_CHLRE	A0A2K3E402_CHLRE	A0A2K3E1E3_CHLRE	A0A2K3DZQ9_CHLRE	A0A2K3DKM3_CHLRE	A0A2K3D7N5_CHLRE	A0A2K3D8J2_CHLRE	A0A2K3DAN5_CHLRE	A0A2K3E4B4_CHLRE	A0A2K3D4L1_CHLRE	A0A2K3CW68_CHLRE	A0A2K3DWT4_CHLRE	A0A2K3DMM2_CHLRE	A0A2K3CXH0_CHLRE	A0A2K3CV76_CHLRE	A0A2K3CV59_CHLRE	A0A2K3D6D7_CHLRE
molecular_function	GO:0003723	RNA binding	60	459	0.130719	0.0152704	0.988547	0.815	1	RR3_CHLRE	A8J144_CHLRE	A8J1X8_CHLRE	A8IC90_CHLRE	A8HTG7_CHLRE	A8I645_CHLRE	A0A2K3D9H6_CHLRE	A0A2K3DCZ3_CHLRE	A0A2K3D5D3_CHLRE	A0A2K3CWS9_CHLRE	A0A2K3D408_CHLRE	A0A2K3CSM4_CHLRE	A0A2K3D388_CHLRE	A0A2K3DKJ5_CHLRE	A0A2K3D4L9_CHLRE	A0A2K3CWQ8_CHLRE	A0A2K3DPN5_CHLRE	A0A2K3D159_CHLRE	A0A2K3CWS1_CHLRE	A0A2K3CWP5_CHLRE	A0A2K3CZ19_CHLRE	A0A2K3DYQ0_CHLRE	A0A2K3E781_CHLRE	A0A2K3D2Z7_CHLRE	A0A2K3CXJ9_CHLRE	A0A2K3DLF9_CHLRE	A0A2K3D946_CHLRE	A0A2K3DJV1_CHLRE	A0A2K3DKB1_CHLRE	A0A2K3E2R3_CHLRE	A0A2K3DXU4_CHLRE	A0A2K3CWN3_CHLRE	A0A2K3E844_CHLRE	A0A2K3CYN2_CHLRE	A0A2K3D8E4_CHLRE	A0A2K3CSN9_CHLRE	A0A2K3D7K3_CHLRE	A0A2K3E1G4_CHLRE	A0A2K3CSQ1_CHLRE	A0A2K3DE22_CHLRE
cellular_component	GO:0016020	membrane	56	492	0.113821	0.735521	0.285769	1	1	A0A2K3DA82_CHLRE	A0A2K3E7N6_CHLRE	A0A2K3D1H8_CHLRE	A0A2K3E7H5_CHLRE	A0A2K3E7J5_CHLRE	A0A2K3CXR9_CHLRE	A0A2K3D5H8_CHLRE	A0A2K3DCL8_CHLRE	A0A2K3DJA5_CHLRE	A0A2K3D195_CHLRE	A0A2K3DSZ2_CHLRE	A0A2K3CPA0_CHLRE	A0A2K3DTR7_CHLRE	A0A2K3CZZ8_CHLRE	A0A2K3D8P1_CHLRE	A0A2K3DT99_CHLRE	A0A2K3E4S5_CHLRE	A0A2K3D9V6_CHLRE	A0A2K3E635_CHLRE	A0A2K3E6T4_CHLRE	A0A2K3DSA5_CHLRE	A0A2K3DLK3_CHLRE	A0A2K3CUL6_CHLRE	A0A2K3DP45_CHLRE	A0A2K3CWJ4_CHLRE	A0A2K3D1W5_CHLRE	A0A2K3E7P9_CHLRE	A0A2K3DEH1_CHLRE	A0A2K3CYQ1_CHLRE	A0A2K3CPH1_CHLRE	A0A2K3DS95_CHLRE	A0A2K3DU40_CHLRE	A0A2K3E4G9_CHLRE	A0A2K3CYD2_CHLRE	A0A2K3D2X0_CHLRE	A0A2K3D9V3_CHLRE	A0A2K3DB34_CHLRE	A0A2K3E7K9_CHLRE	A0A2K3DB74_CHLRE	A0A2K3CP98_CHLRE
molecular_function	GO:0016887	ATP hydrolysis activity	47	225	0.208889	0.999865	0.000215396	1	0.052	A8HM54_CHLRE	A0A2K3DEW9_CHLRE	A0A2K3E613_CHLRE	A0A2K3E6D5_CHLRE	A0A2K3E645_CHLRE	A0A2K3D4L9_CHLRE	A0A2K3D646_CHLRE	A0A2K3DN16_CHLRE	A0A2K3DWY1_CHLRE	A0A2K3DFZ5_CHLRE	A0A2K3D249_CHLRE	A0A2K3DDD4_CHLRE	A0A2K3DIP5_CHLRE	A0A2K3DJH8_CHLRE	A0A2K3DG81_CHLRE	A0A2K3E1F5_CHLRE	A0A2K3E3D8_CHLRE	A0A2K3D295_CHLRE	A0A2K3DXU4_CHLRE	A0A2K3CUN5_CHLRE	A0A2K3DWL0_CHLRE	A0A2K3D4E3_CHLRE	A0A2K3E1W0_CHLRE	A0A2K3CNE1_CHLRE	A0A2K3E1Z3_CHLRE	A0A2K3CYD2_CHLRE	A0A2K3CV78_CHLRE	A0A2K3DQ37_CHLRE	A0A2K3CRT3_CHLRE	A0A2K3CVD3_CHLRE	A0A2K3DKS6_CHLRE	A0A2K3DZP9_CHLRE	A0A2K3E158_CHLRE	A0A2K3DAG5_CHLRE	A0A2K3E1F7_CHLRE	A0A2K3E7T4_CHLRE	A0A2K3DZD8_CHLRE	A0A2K3DSK9_CHLRE	A0A2K3DQN1_CHLRE	A0A2K3DAG6_CHLRE
cellular_component	GO:0009507	chloroplast	44	354	0.124294	0.325187	0.717745	1	1	CHLB_CHLRE	RPOB1_CHLRE	RPC1A_CHLRE	RR2A_CHLRE	RR3_CHLRE	YCX9_CHLRE	A8I5N5_CHLRE	Q9LLL6_CHLRE	A8J144_CHLRE	A8HRQ4_CHLRE	Q2HZ21_CHLRE	A0A2K3D9H6_CHLRE	A0A2K3DCZ3_CHLRE	A0A2K3D6S1_CHLRE	A0A2K3CWS9_CHLRE	A0A2K3CWQ8_CHLRE	A0A2K3DHQ0_CHLRE	A0A2K3CWS1_CHLRE	A0A2K3CWP5_CHLRE	A0A2K3E0D8_CHLRE	A0A2K3D5I0_CHLRE	A0A2K3CW66_CHLRE	A0A2K3D2Z7_CHLRE	A0A2K3CXJ9_CHLRE	A0A2K3CVZ5_CHLRE	A0A2K3DJV1_CHLRE	A0A2K3DU45_CHLRE	A0A2K3DQP9_CHLRE	A0A2K3E2R3_CHLRE	A0A2K3CUL6_CHLRE	A0A2K3E6U4_CHLRE	A0A2K3CWN3_CHLRE	A0A2K3DE22_CHLRE	A0A2K3CZ15_CHLRE	A0A2K3DB48_CHLRE	A0A2K3CQL5_CHLRE	A0A2K3CWN9_CHLRE	A0A2K3CZC2_CHLRE	A0A2K3CQV1_CHLRE	A0A2K3CV32_CHLRE
biological_process	GO:0006355	regulation of transcription, DNA-templated	43	141	0.304965	1	3.32366e-10	1	0	A8IMK5_CHLRE	A0A2K3D0S4_CHLRE	A0A2K3DA11_CHLRE	A0A2K3D1W7_CHLRE	A0A2K3D0U8_CHLRE	A0A2K3E2T6_CHLRE	A0A2K3DDI1_CHLRE	A0A2K3D851_CHLRE	A0A2K3E7W8_CHLRE	A0A2K3DHC0_CHLRE	A0A2K3DTF3_CHLRE	A0A2K3DWD9_CHLRE	A0A2K3DNY8_CHLRE	A0A2K3E6H8_CHLRE	A0A2K3DPP5_CHLRE	A0A2K3DNZ3_CHLRE	A0A2K3DEV4_CHLRE	A0A2K3E3P9_CHLRE	A0A2K3DUR5_CHLRE	A0A2K3DDP7_CHLRE	A0A2K3D681_CHLRE	A0A2K3DJH5_CHLRE	A0A2K3DV55_CHLRE	A0A2K3D5C6_CHLRE	A0A2K3CX47_CHLRE	A0A2K3DER0_CHLRE	A0A2K3DYQ3_CHLRE	A0A2K3DEF3_CHLRE	A0A2K3D884_CHLRE	A0A2K3DGK7_CHLRE	A0A2K3DEE7_CHLRE	A0A2K3D0R9_CHLRE	A0A2K3DEN5_CHLRE	A0A2K3D0V2_CHLRE	A0A2K3DEV2_CHLRE	A0A2K3DEE9_CHLRE	A0A2K3CVA7_CHLRE	A0A2K3DIY3_CHLRE	A0A2K3CZF6_CHLRE	A0A2K3DCV9_CHLRE
biological_process	GO:0009190	cyclic nucleotide biosynthetic process	38	68	0.558824	1	9.49448e-26	1	0	A0A2K3DZC9_CHLRE	A0A2K3CXF1_CHLRE	A0A2K3D8G4_CHLRE	A0A2K3DYE9_CHLRE	A0A2K3E603_CHLRE	A0A2K3D504_CHLRE	A0A2K3D1J3_CHLRE	A0A2K3DKX7_CHLRE	A0A2K3DGE9_CHLRE	A0A2K3DB70_CHLRE	A0A2K3DIV2_CHLRE	A0A2K3DDI4_CHLRE	A0A2K3E6E7_CHLRE	A0A2K3E282_CHLRE	A0A2K3E6Y2_CHLRE	A0A2K3DC65_CHLRE	A0A2K3DXD8_CHLRE	A0A2K3CVA6_CHLRE	A0A2K3DII6_CHLRE	A0A2K3E165_CHLRE	A0A2K3D535_CHLRE	A0A2K3DN94_CHLRE	A0A2K3DYX1_CHLRE	A0A2K3DZA2_CHLRE	A0A2K3DJT8_CHLRE	A0A2K3E5P8_CHLRE	A0A2K3E2G0_CHLRE	A0A2K3DLP7_CHLRE	A0A2K3DIJ1_CHLRE	A0A2K3E877_CHLRE	A0A2K3DYL3_CHLRE	A0A2K3CWD4_CHLRE	A0A2K3D4Z9_CHLRE	A0A2K3DLN2_CHLRE	A0A2K3DZ97_CHLRE	A0A2K3DEN3_CHLRE	A0A2K3DF47_CHLRE	A0A2K3CYL6_CHLRE
molecular_function	GO:0004383	guanylate cyclase activity	32	68	0.470588	1	5.36973e-11	1	0	A0A2K3DZK2_CHLRE	A0A2K3E041_CHLRE	A0A2K3D1J0_CHLRE	A0A2K3DJ21_CHLRE	A0A2K3CZA3_CHLRE	A0A2K3DMQ2_CHLRE	A0A2K3DVL3_CHLRE	A0A2K3DMM0_CHLRE	A0A2K3D264_CHLRE	A0A2K3E1B0_CHLRE	A0A2K3CZW6_CHLRE	A0A2K3D1K0_CHLRE	A0A2K3E290_CHLRE	A0A2K3E1E3_CHLRE	A0A2K3D8J2_CHLRE	A0A2K3D4L1_CHLRE	A0A2K3CW68_CHLRE	A0A2K3CU48_CHLRE	A0A2K3DMM2_CHLRE	A0A2K3CXH0_CHLRE	A0A2K3CV76_CHLRE	A0A2K3CV59_CHLRE	A0A2K3D6D7_CHLRE	A0A2K3CUZ3_CHLRE	A0A2K3D9W4_CHLRE	A0A2K3DS75_CHLRE	A0A2K3DJD5_CHLRE	A0A2K3D3W8_CHLRE	A0A2K3DT08_CHLRE	A0A2K3D6F2_CHLRE	A0A2K3CXE2_CHLRE	A0A2K3E649_CHLRE
molecular_function	GO:0016301	kinase activity	32	123	0.260163	1	2.18143e-12	1	0	A8I368_CHLRE	A0A2K3CQX7_CHLRE	A0A2K3CYG6_CHLRE	A0A2K3CR97_CHLRE	A0A2K3E0V0_CHLRE	A0A2K3DI14_CHLRE	A0A2K3D800_CHLRE	A0A2K3DY27_CHLRE	A0A2K3CYG4_CHLRE	A0A2K3DFR0_CHLRE	A0A2K3DTF9_CHLRE	A0A2K3DKR7_CHLRE	A0A2K3CWR3_CHLRE	A0A2K3D715_CHLRE	A0A2K3CYC0_CHLRE	A0A2K3CYK8_CHLRE	A0A2K3CYG8_CHLRE	A0A2K3CRM6_CHLRE	A0A2K3DKQ6_CHLRE	A0A2K3DF34_CHLRE	A0A2K3D838_CHLRE	A0A2K3DKR3_CHLRE	A0A2K3DKV7_CHLRE	A0A2K3DST4_CHLRE	A0A2K3DX67_CHLRE	A0A2K3CRN4_CHLRE	A0A2K3CYN6_CHLRE	A0A2K3E138_CHLRE	A0A2K3DFQ2_CHLRE	A0A2K3DKQ0_CHLRE	A0A2K3CYE1_CHLRE	A0A2K3CYN8_CHLRE
molecular_function	GO:0003700	DNA-binding transcription factor activity	31	92	0.336957	1	6.02773e-09	1	0	A0A2K3DGV5_CHLRE	A0A2K3DGU5_CHLRE	Q65Z16_CHLRE	A0A2K3DU19_CHLRE	A0A2K3DGS3_CHLRE	A0A2K3DGT4_CHLRE	A0A2K3DAJ1_CHLRE	A0A2K3DGT5_CHLRE	A0A2K3DV71_CHLRE	A0A2K3DGR0_CHLRE	A0A2K3D7C0_CHLRE	A0A2K3DGS1_CHLRE	A0A2K3E275_CHLRE	A0A2K3DIU5_CHLRE	A0A2K3E5F5_CHLRE	A0A2K3DBG2_CHLRE	A0A2K3D5Q1_CHLRE	A0A2K3E4M1_CHLRE	A0A2K3DGU9_CHLRE	A0A2K3DQA9_CHLRE	A0A2K3DGS5_CHLRE	A0A2K3DVL0_CHLRE	A0A2K3CNN9_CHLRE	A0A2K3CUG0_CHLRE	A0A2K3DAG2_CHLRE	A0A2K3D369_CHLRE	A0A2K3E5D6_CHLRE	A0A2K3CSK2_CHLRE	A0A2K3DGS0_CHLRE	A8IW62_CHLRE	A0A2K3DQN8_CHLRE
molecular_function	GO:0008270	zinc ion binding	30	213	0.140845	0.556493	0.522869	1	1	B1B5J6_CHLRE	A8I980_CHLRE	A0A2K3E613_CHLRE	A0A2K3DSC4_CHLRE	A0A2K3D851_CHLRE	A0A2K3D646_CHLRE	A0A2K3D4Z3_CHLRE	A0A2K3DWD9_CHLRE	A0A2K3D7C0_CHLRE	A0A2K3D7C3_CHLRE	A0A2K3E6H8_CHLRE	A0A2K3DXP3_CHLRE	A0A2K3CNA2_CHLRE	A0A2K3DXX4_CHLRE	A0A2K3DXV0_CHLRE	A0A2K3DT58_CHLRE	A0A2K3DWP4_CHLRE	A0A2K3D5C6_CHLRE	A0A2K3DEF3_CHLRE	A0A2K3DEE7_CHLRE	A0A2K3DBE9_CHLRE	A0A2K3DRY9_CHLRE	A0A2K3E1C7_CHLRE	A0A2K3DZC8_CHLRE	A0A2K3DEE9_CHLRE	A0A2K3D4I9_CHLRE	A0A2K3D5Y9_CHLRE	A0A2K3DNI2_CHLRE	A0A2K3D5A0_CHLRE	A0A2K3DKK4_CHLRE
molecular_function	GO:0008017	microtubule binding	30	99	0.30303	0.999988	3.30831e-05	1	0.006	CCD61_CHLRE	A8J7M5_CHLRE	Q7X931_CHLRE	A0A2K3DJB1_CHLRE	A0A2K3D2P2_CHLRE	A0A2K3CVM7_CHLRE	A0A2K3DVM6_CHLRE	A0A2K3DWY1_CHLRE	A0A2K3DFZ5_CHLRE	A0A2K3CXA7_CHLRE	A0A2K3CZG7_CHLRE	A0A2K3DSZ2_CHLRE	A0A2K3DZE8_CHLRE	A0A2K3DJH8_CHLRE	A0A2K3DVC5_CHLRE	A0A2K3CV39_CHLRE	A0A2K3CQR3_CHLRE	A0A2K3DWL0_CHLRE	A0A2K3CNE1_CHLRE	A0A2K3E5K1_CHLRE	A0A2K3CU18_CHLRE	A0A2K3DWK7_CHLRE	A0A2K3CRT3_CHLRE	A0A2K3DZA7_CHLRE	A0A2K3DZP9_CHLRE	A0A2K3DZD8_CHLRE	A0A2K3D915_CHLRE	A0A2K3D8Z6_CHLRE	A0A2K3DR49_CHLRE	A0A2K3DC11_CHLRE
biological_process	GO:0007018	microtubule-based movement	30	79	0.379747	0.999989	2.89702e-05	1	0.011	Q7X931_CHLRE	Q5XPS1_CHLRE	A0A2K3D5V4_CHLRE	A0A2K3DJB1_CHLRE	A0A2K3CY97_CHLRE	A0A2K3CUR8_CHLRE	A0A2K3DN16_CHLRE	A0A2K3DWY1_CHLRE	A0A2K3DFZ5_CHLRE	A0A2K3D9P4_CHLRE	A0A2K3CZG7_CHLRE	A0A2K3D1N8_CHLRE	A0A2K3DV97_CHLRE	A0A2K3DZE8_CHLRE	A0A2K3DJH8_CHLRE	A0A2K3D3V2_CHLRE	A0A2K3DWL0_CHLRE	A0A2K3CNE1_CHLRE	A0A2K3DWK7_CHLRE	A0A2K3E6A9_CHLRE	A0A2K3CRT3_CHLRE	A0A2K3DZA7_CHLRE	A0A2K3CRT6_CHLRE	A0A2K3DZP9_CHLRE	A0A2K3DQQ4_CHLRE	A0A2K3DZD8_CHLRE	A0A2K3D915_CHLRE	A8J3B6_CHLRE	H6UI23_CHLRE	A0A2K3DC11_CHLRE
molecular_function	GO:0001653	peptide receptor activity	30	61	0.491803	1	5.35806e-11	1	0	A0A2K3DZK2_CHLRE	A0A2K3E041_CHLRE	A0A2K3D1J0_CHLRE	A0A2K3DJ21_CHLRE	A0A2K3DMQ2_CHLRE	A0A2K3DVL3_CHLRE	A0A2K3DMM0_CHLRE	A0A2K3D264_CHLRE	A0A2K3E1B0_CHLRE	A0A2K3CZW6_CHLRE	A0A2K3D1K0_CHLRE	A0A2K3E290_CHLRE	A0A2K3E1E3_CHLRE	A0A2K3D8J2_CHLRE	A0A2K3D4L1_CHLRE	A0A2K3CW68_CHLRE	A0A2K3DMM2_CHLRE	A0A2K3CXH0_CHLRE	A0A2K3CV76_CHLRE	A0A2K3CV59_CHLRE	A0A2K3D6D7_CHLRE	A0A2K3CUZ3_CHLRE	A0A2K3D9W4_CHLRE	A0A2K3DS75_CHLRE	A0A2K3DJD5_CHLRE	A0A2K3D3W8_CHLRE	A0A2K3DT08_CHLRE	A0A2K3D6F2_CHLRE	A0A2K3CXE2_CHLRE	A0A2K3E649_CHLRE
biological_process	GO:0006182	cGMP biosynthetic process	30	61	0.491803	1	5.09548e-11	1	0	A0A2K3DZK2_CHLRE	A0A2K3E041_CHLRE	A0A2K3D1J0_CHLRE	A0A2K3DJ21_CHLRE	A0A2K3DMQ2_CHLRE	A0A2K3DVL3_CHLRE	A0A2K3DMM0_CHLRE	A0A2K3D264_CHLRE	A0A2K3E1B0_CHLRE	A0A2K3CZW6_CHLRE	A0A2K3D1K0_CHLRE	A0A2K3E290_CHLRE	A0A2K3E1E3_CHLRE	A0A2K3D8J2_CHLRE	A0A2K3D4L1_CHLRE	A0A2K3CW68_CHLRE	A0A2K3DMM2_CHLRE	A0A2K3CXH0_CHLRE	A0A2K3CV76_CHLRE	A0A2K3CV59_CHLRE	A0A2K3D6D7_CHLRE	A0A2K3CUZ3_CHLRE	A0A2K3D9W4_CHLRE	A0A2K3DS75_CHLRE	A0A2K3DJD5_CHLRE	A0A2K3D3W8_CHLRE	A0A2K3DT08_CHLRE	A0A2K3D6F2_CHLRE	A0A2K3CXE2_CHLRE	A0A2K3E649_CHLRE
biological_process	GO:0007168	receptor guanylyl cyclase signaling pathway	30	61	0.491803	1	5.09548e-11	1	0	A0A2K3DZK2_CHLRE	A0A2K3E041_CHLRE	A0A2K3D1J0_CHLRE	A0A2K3DJ21_CHLRE	A0A2K3DMQ2_CHLRE	A0A2K3DVL3_CHLRE	A0A2K3DMM0_CHLRE	A0A2K3D264_CHLRE	A0A2K3E1B0_CHLRE	A0A2K3CZW6_CHLRE	A0A2K3D1K0_CHLRE	A0A2K3E290_CHLRE	A0A2K3E1E3_CHLRE	A0A2K3D8J2_CHLRE	A0A2K3D4L1_CHLRE	A0A2K3CW68_CHLRE	A0A2K3DMM2_CHLRE	A0A2K3CXH0_CHLRE	A0A2K3CV76_CHLRE	A0A2K3CV59_CHLRE	A0A2K3D6D7_CHLRE	A0A2K3CUZ3_CHLRE	A0A2K3D9W4_CHLRE	A0A2K3DS75_CHLRE	A0A2K3DJD5_CHLRE	A0A2K3D3W8_CHLRE	A0A2K3DT08_CHLRE	A0A2K3D6F2_CHLRE	A0A2K3CXE2_CHLRE	A0A2K3E649_CHLRE
cellular_component	GO:0005856	cytoskeleton	29	119	0.243697	0.999999	1.35689e-06	1	0	U3U3P6_CHLRE	Q9SWH3_CHLRE	A0A2K3E5Z1_CHLRE	A0A2K3E0P6_CHLRE	A0A2K3CUT1_CHLRE	A0A2K3CPY1_CHLRE	A0A2K3DR45_CHLRE	A0A2K3E1G8_CHLRE	A0A2K3CUZ1_CHLRE	A0A2K3CUZ0_CHLRE	A0A2K3CUF3_CHLRE	A0A2K3DIV2_CHLRE	A0A2K3CQ89_CHLRE	A0A2K3CWI5_CHLRE	A0A2K3D481_CHLRE	A0A2K3CRR6_CHLRE	A0A2K3E663_CHLRE	A0A2K3E3Q1_CHLRE	A0A2K3D0W2_CHLRE	A0A2K3CRS8_CHLRE	A0A2K3D0M6_CHLRE	A0A2K3CXC4_CHLRE	A0A2K3DDY5_CHLRE	A0A2K3E5Y5_CHLRE	A0A2K3D0L8_CHLRE	A0A2K3D378_CHLRE	A0A2K3D1E5_CHLRE	A8J2J7_CHLRE	A0A2K3CY45_CHLRE
biological_process	GO:0006357	regulation of transcription by RNA polymerase II	28	106	0.264151	0.999922	0.00016495	1	0.067	A0A098_CHLRE	A0A2K3CUE4_CHLRE	A0A2K3D666_CHLRE	A0A2K3E264_CHLRE	A0A2K3E7W2_CHLRE	A0A2K3D7C0_CHLRE	A0A2K3D1V9_CHLRE	A0A2K3D2K4_CHLRE	A0A2K3E5F1_CHLRE	A0A2K3DZA8_CHLRE	A0A2K3DH12_CHLRE	A0A2K3CRK4_CHLRE	A0A2K3D3A1_CHLRE	A0A2K3CZM9_CHLRE	A0A2K3D1C2_CHLRE	A0A2K3D6P5_CHLRE	A0A2K3DN88_CHLRE	A0A2K3DLP6_CHLRE	A0A2K3DFM4_CHLRE	A0A2K3CZ46_CHLRE	A0A2K3CQN2_CHLRE	A0A2K3DVX7_CHLRE	A0A2K3D274_CHLRE	A0A2K3DE24_CHLRE	A0A2K3E637_CHLRE	A0A2K3DAW9_CHLRE	A0A2K3DF47_CHLRE	A0A2K3DK56_CHLRE
molecular_function	GO:0005509	calcium ion binding	27	187	0.144385	0.61349	0.469164	1	1	A8IJV3_CHLRE	A8I368_CHLRE	A0A2K3E2P6_CHLRE	A0A2K3D2P2_CHLRE	A0A2K3D134_CHLRE	A0A2K3DLT4_CHLRE	A0A2K3E5B6_CHLRE	A0A2K3CXV2_CHLRE	A0A2K3DCR9_CHLRE	A0A2K3DXU8_CHLRE	A0A2K3DEV8_CHLRE	A0A2K3DCL8_CHLRE	A0A2K3E0B0_CHLRE	A0A2K3DPQ3_CHLRE	A0A2K3DGK5_CHLRE	A0A2K3D395_CHLRE	A0A2K3DXS4_CHLRE	A0A2K3D481_CHLRE	A0A2K3CV39_CHLRE	A0A2K3CQR3_CHLRE	A0A2K3D2Q7_CHLRE	A0A2K3CMT7_CHLRE	A0A2K3D913_CHLRE	A0A2K3D1K1_CHLRE	A0A2K3CYV6_CHLRE	A0A2K3DKD0_CHLRE	A0A2K3DXC7_CHLRE
cellular_component	GO:0031514	motile cilium	26	136	0.191176	0.965731	0.0556298	1	1	CCD61_CHLRE	A8JC52_CHLRE	U3U3P6_CHLRE	A8HNU2_CHLRE	A8JF23_CHLRE	A8IJV3_CHLRE	A8HYK1_CHLRE	Q6Y3H7_CHLRE	A8J098_CHLRE	A8J0X0_CHLRE	A9XPA7_CHLRE	Q9SWH3_CHLRE	Q5XPS1_CHLRE	A8I3Q0_CHLRE	A8IR09_CHLRE	A0A2K3D5V4_CHLRE	A0A2K3CY97_CHLRE	A0A2K3CUR8_CHLRE	A0A2K3DN16_CHLRE	A0A2K3D1N8_CHLRE	A0A2K3DV97_CHLRE	A0A2K3CXC4_CHLRE	A0A2K3DQQ4_CHLRE	A8HXB8_CHLRE	A8J3B6_CHLRE	A8HYW3_CHLRE
cellular_component	GO:0031969	chloroplast membrane	26	90	0.288889	0.997564	0.00492775	1	0.59	A0A2K3CQX7_CHLRE	A0A2K3CYG6_CHLRE	A0A2K3E0V0_CHLRE	A0A2K3DI14_CHLRE	A0A2K3D800_CHLRE	A0A2K3CYG4_CHLRE	A0A2K3DFR0_CHLRE	A0A2K3DTF9_CHLRE	A0A2K3DKR7_CHLRE	A0A2K3CWR3_CHLRE	A0A2K3CYC0_CHLRE	A0A2K3CYK8_CHLRE	A0A2K3CYG8_CHLRE	A0A2K3CRM6_CHLRE	A0A2K3DKQ6_CHLRE	A0A2K3DF34_CHLRE	A0A2K3D838_CHLRE	A0A2K3DKR3_CHLRE	A0A2K3DKV7_CHLRE	A0A2K3DX67_CHLRE	A0A2K3CRN4_CHLRE	A0A2K3CYN6_CHLRE	A0A2K3DFQ2_CHLRE	A0A2K3DKQ0_CHLRE	A0A2K3CYE1_CHLRE	A0A2K3CYN8_CHLRE
molecular_function	GO:0005044	scavenger receptor activity	25	54	0.462963	1	1.06186e-08	1	0	A0A2K3E7H5_CHLRE	A0A2K3DBP8_CHLRE	A0A2K3E7J5_CHLRE	A0A2K3CWU4_CHLRE	A0A2K3DCL8_CHLRE	A0A2K3DUX9_CHLRE	A0A2K3CPA0_CHLRE	A0A2K3DPQ3_CHLRE	A0A2K3E4S5_CHLRE	A0A2K3D9V6_CHLRE	A0A2K3DSA5_CHLRE	A0A2K3E7P9_CHLRE	A0A2K3D618_CHLRE	A0A2K3CYQ1_CHLRE	A0A2K3DS95_CHLRE	A0A2K3DU40_CHLRE	A0A2K3D9V3_CHLRE	A0A2K3DB74_CHLRE	A0A2K3DBQ5_CHLRE	A0A2K3CP98_CHLRE	A0A2K3D993_CHLRE	A0A2K3DBP7_CHLRE	A0A2K3D1Z6_CHLRE	A0A2K3DI82_CHLRE	A0A2K3CP99_CHLRE
molecular_function	GO:0009881	photoreceptor activity	24	36	0.666667	1	8.37804e-12	1	0	A0A2K3D0S4_CHLRE	A0A2K3D0U8_CHLRE	A0A2K3CZT1_CHLRE	A0A2K3D7H5_CHLRE	A0A2K3DBN2_CHLRE	A0A2K3DHC0_CHLRE	A0A2K3D9S2_CHLRE	A0A2K3DD45_CHLRE	A0A2K3DRZ0_CHLRE	A0A2K3D7H2_CHLRE	A0A2K3DGL0_CHLRE	A0A2K3DEV4_CHLRE	A0A2K3DGJ3_CHLRE	A0A2K3DGL1_CHLRE	A0A2K3D9L6_CHLRE	A0A2K3DRV7_CHLRE	A0A2K3DGK9_CHLRE	A0A2K3D884_CHLRE	A0A2K3D0R9_CHLRE	A0A2K3DGM5_CHLRE	A0A2K3D0V2_CHLRE	A0A2K3DEV2_CHLRE	A0A2K3DIY3_CHLRE	A0A2K3DGL2_CHLRE
molecular_function	GO:0003676	nucleic acid binding	23	150	0.153333	0.997796	0.00280562	1	0.678	A8INP6_CHLRE	A0A2K3DAX3_CHLRE	A0A2K3DSQ6_CHLRE	A0A2K3DF59_CHLRE	A0A2K3D646_CHLRE	A0A2K3DZS1_CHLRE	A0A2K3D249_CHLRE	A0A2K3E7S1_CHLRE	A0A2K3DY47_CHLRE	A0A2K3DXX4_CHLRE	A0A2K3DG81_CHLRE	A0A2K3DY26_CHLRE	A0A2K3DIB3_CHLRE	A0A2K3E8H6_CHLRE	A0A2K3CS00_CHLRE	A0A2K3D9B2_CHLRE	A0A2K3DZ32_CHLRE	A0A2K3CVK5_CHLRE	A0A2K3DU69_CHLRE	A0A2K3E7B4_CHLRE	A0A2K3DSJ8_CHLRE	A0A2K3E0U6_CHLRE	A0A2K3D275_CHLRE
biological_process	GO:0050896	response to stimulus	23	34	0.676471	1	2.81149e-24	1	0	A0A2K3D0S4_CHLRE	A0A2K3D0U8_CHLRE	A0A2K3D7H5_CHLRE	A0A2K3DBN2_CHLRE	A0A2K3DHC0_CHLRE	A0A2K3D9S2_CHLRE	A0A2K3DD45_CHLRE	A0A2K3DRZ0_CHLRE	A0A2K3D7H2_CHLRE	A0A2K3DGL0_CHLRE	A0A2K3DEV4_CHLRE	A0A2K3DGJ3_CHLRE	A0A2K3DGL1_CHLRE	A0A2K3D9L6_CHLRE	A0A2K3DRV7_CHLRE	A0A2K3DGK9_CHLRE	A0A2K3D884_CHLRE	A0A2K3D0R9_CHLRE	A0A2K3DGM5_CHLRE	A0A2K3D0V2_CHLRE	A0A2K3DEV2_CHLRE	A0A2K3DIY3_CHLRE	A0A2K3DGL2_CHLRE
molecular_function	GO:0016787	hydrolase activity	21	126	0.166667	0.572387	0.459614	1	1	A8ICD8_CHLRE	A0A2K3D184_CHLRE	A0A2K3D8Q3_CHLRE	A0A2K3DXM3_CHLRE	A0A2K3D5D3_CHLRE	A0A2K3D408_CHLRE	A0A2K3D159_CHLRE	A0A2K3D7L0_CHLRE	A0A2K3CTJ3_CHLRE	A0A2K3DLF9_CHLRE	A0A2K3DXM4_CHLRE	A0A2K3D7K3_CHLRE	A0A2K3CS00_CHLRE	A0A2K3D7K0_CHLRE	A0A2K3DZT7_CHLRE	A0A2K3DB37_CHLRE	A0A2K3CN31_CHLRE	A0A2K3DXP6_CHLRE	A0A2K3DU69_CHLRE	A0A2K3E443_CHLRE	A0A2K3DU97_CHLRE
cellular_component	GO:0005783	endoplasmic reticulum	21	273	0.0769231	1.35692e-07	1	0	1	A0A2K3CXR9_CHLRE	A0A2K3D9Y7_CHLRE	A0A2K3DPY6_CHLRE	A0A2K3DPQ3_CHLRE	A0A2K3D8P1_CHLRE	A0A2K3CQU9_CHLRE	A0A2K3E7F7_CHLRE	A0A2K3E4G9_CHLRE	A0A2K3DB34_CHLRE	A0A2K3DVK1_CHLRE	A0A2K3CSC3_CHLRE	A0A2K3DHQ5_CHLRE	A0A2K3E7U8_CHLRE	A0A2K3D8I4_CHLRE	A0A2K3CQ49_CHLRE	A0A2K3D8Z4_CHLRE	A0A2K3D3T2_CHLRE	A0A2K3D0Q0_CHLRE	A0A2K3DHC4_CHLRE	A0A2K3DB42_CHLRE	A0A2K3D7C6_CHLRE
molecular_function	GO:0003682	chromatin binding	21	57	0.368421	0.999993	2.16076e-05	1	0.003	A0A2K3D1W7_CHLRE	A0A2K3E6P6_CHLRE	A0A2K3DFV4_CHLRE	A0A2K3CNX5_CHLRE	A0A2K3D0Z9_CHLRE	A0A2K3E3R6_CHLRE	A0A2K3DLN8_CHLRE	A0A2K3D3Q9_CHLRE	A0A2K3DYP3_CHLRE	A0A2K3DEK7_CHLRE	A0A2K3DFQ1_CHLRE	A0A2K3DEM7_CHLRE	A0A2K3E5Y3_CHLRE	A0A2K3DF94_CHLRE	A0A2K3E133_CHLRE	A0A2K3DFH1_CHLRE	A0A2K3CRF0_CHLRE	A0A2K3DLN6_CHLRE	A0A2K3D586_CHLRE	A0A2K3CV21_CHLRE	A0A2K3D744_CHLRE
cellular_component	GO:0005829	cytosol	20	346	0.0578035	3.20679e-10	1	0	1	Q8VZZ5_CHLRE	A8I980_CHLRE	A8J1X8_CHLRE	A0A2K3E6P0_CHLRE	A0A2K3DM03_CHLRE	A0A2K3CVJ4_CHLRE	A0A2K3DX44_CHLRE	A0A2K3E600_CHLRE	A0A2K3DYD0_CHLRE	A0A2K3CV78_CHLRE	A0A2K3DLX7_CHLRE	A0A2K3CS54_CHLRE	A0A2K3CSN0_CHLRE	A0A2K3DE16_CHLRE	A0A2K3CNN5_CHLRE	A0A2K3D2W4_CHLRE	A0A2K3E0S6_CHLRE	A0A2K3E892_CHLRE	A0A2K3D977_CHLRE	A0A2K3D8D0_CHLRE
cellular_component	GO:0005759	mitochondrial matrix	20	109	0.183486	0.513831	0.579767	1	1	A8J144_CHLRE	A0A2K3D9H6_CHLRE	A0A2K3DCZ3_CHLRE	A0A2K3E3Y6_CHLRE	A0A2K3CWS9_CHLRE	A0A2K3CWQ8_CHLRE	A0A2K3CWS1_CHLRE	A0A2K3CWP5_CHLRE	A0A2K3D2Z7_CHLRE	A0A2K3CXJ9_CHLRE	A0A2K3DJV1_CHLRE	A0A2K3E2R3_CHLRE	A0A2K3CWN3_CHLRE	A0A2K3DE22_CHLRE	A0A2K3CWN9_CHLRE	A0A2K3CZC2_CHLRE	A0A2K3CQV1_CHLRE	A0A2K3CV32_CHLRE	A8HXW3_CHLRE	A0A2K3D744_CHLRE
biological_process	GO:0018105	peptidyl-serine phosphorylation	20	98	0.204082	0.970863	0.0516371	1	1	A0A2K3E2P6_CHLRE	A0A2K3E5D4_CHLRE	A0A2K3E5B6_CHLRE	A0A2K3DE59_CHLRE	A0A2K3CRD4_CHLRE	A0A2K3DUT0_CHLRE	A0A2K3E3Q1_CHLRE	A0A2K3DAN5_CHLRE	A0A2K3E308_CHLRE	A0A2K3D8S5_CHLRE	A0A2K3D3V2_CHLRE	A0A2K3D0T3_CHLRE	A0A2K3CVU1_CHLRE	A0A2K3DWY3_CHLRE	A0A2K3DPE2_CHLRE	A0A2K3D913_CHLRE	A0A2K3E6P9_CHLRE	A0A2K3DI28_CHLRE	A0A2K3CXG1_CHLRE	A0A2K3DFR2_CHLRE
biological_process	GO:0000724	double-strand break repair via homologous recombination	20	62	0.322581	1	1.89259e-08	1	0	A0A2K3E3G9_CHLRE	A0A2K3DUT4_CHLRE	A0A2K3D140_CHLRE	A0A2K3CWU4_CHLRE	A0A2K3DU39_CHLRE	A0A2K3CYW3_CHLRE	A0A2K3DUX9_CHLRE	A0A2K3DUR0_CHLRE	A0A2K3D4E3_CHLRE	A0A2K3CQT5_CHLRE	A0A2K3D618_CHLRE	A0A2K3D993_CHLRE	A0A2K3DRK4_CHLRE	A0A2K3DAG5_CHLRE	A0A2K3DU69_CHLRE	A0A2K3CZF6_CHLRE	A0A2K3DDR6_CHLRE	A0A2K3DAG6_CHLRE	A0A2K3D702_CHLRE	A0A2K3D275_CHLRE
biological_process	GO:0046999	regulation of conjugation	20	28	0.714286	1	7.53817e-12	1	0	A0A2K3D0S4_CHLRE	A0A2K3D7H5_CHLRE	A0A2K3DBN2_CHLRE	A0A2K3DHC0_CHLRE	A0A2K3D9S2_CHLRE	A0A2K3DD45_CHLRE	A0A2K3DRZ0_CHLRE	A0A2K3E4W9_CHLRE	A0A2K3DGL0_CHLRE	A0A2K3DGJ3_CHLRE	A0A2K3D9L6_CHLRE	A0A2K3DGK9_CHLRE	A0A2K3D884_CHLRE	A0A2K3D0R9_CHLRE	A0A2K3DGJ1_CHLRE	A0A2K3DGM5_CHLRE	A0A2K3D0V2_CHLRE	A0A2K3DEV2_CHLRE	A0A2K3DIY3_CHLRE	A0A2K3DGL2_CHLRE
molecular_function	GO:0004252	serine-type endopeptidase activity	19	91	0.208791	0.974516	0.0465057	1	1	CLPP_CHLRE	A0A2K3DJR2_CHLRE	A0A2K3DX05_CHLRE	A0A2K3CRQ3_CHLRE	A0A2K3E7H5_CHLRE	A0A2K3D6D8_CHLRE	A0A2K3E7J5_CHLRE	A0A2K3DSF8_CHLRE	A0A2K3DVD5_CHLRE	A0A2K3DN45_CHLRE	A0A2K3E7P9_CHLRE	A0A2K3CYH5_CHLRE	A0A2K3CVF8_CHLRE	A0A2K3DSH4_CHLRE	A0A2K3CPT9_CHLRE	A0A2K3CUS3_CHLRE	A8INX1_CHLRE	A8IJ60_CHLRE	A0A2K3CYQ2_CHLRE
molecular_function	GO:0003729	mRNA binding	19	125	0.152	0.833158	0.233785	1	1	A8I9W8_CHLRE	A8J3F8_CHLRE	A0A2K3DHX0_CHLRE	A0A2K3CWY3_CHLRE	A0A2K3DEK5_CHLRE	A0A2K3D2S9_CHLRE	A0A2K3E683_CHLRE	A0A2K3E6E3_CHLRE	A0A2K3E457_CHLRE	A0A2K3E3U2_CHLRE	A0A2K3D4R1_CHLRE	A0A2K3DWB2_CHLRE	A0A2K3CQK5_CHLRE	A0A2K3DEE7_CHLRE	A0A2K3D962_CHLRE	A0A2K3DQM1_CHLRE	A0A2K3CYN8_CHLRE	A0A2K3CPC9_CHLRE	A0A2K3D5Y2_CHLRE
cellular_component	GO:0005887	integral component of plasma membrane	19	97	0.195876	0.992772	0.0139052	1	0.891	Q8LP68_CHLRE	Q94CJ2_CHLRE	A0A2K3CZT1_CHLRE	A0A2K3D8G4_CHLRE	A0A2K3DGB6_CHLRE	A0A2K3CR54_CHLRE	A0A2K3DLV1_CHLRE	A0A2K3DTF1_CHLRE	A0A2K3CQF7_CHLRE	A0A2K3D9A7_CHLRE	A0A2K3DKM4_CHLRE	A0A2K3DJT8_CHLRE	A0A2K3E4W0_CHLRE	A0A2K3DP89_CHLRE	A0A2K3D1V4_CHLRE	A0A2K3CVV6_CHLRE	A0A2K3DSB6_CHLRE	A0A2K3CZ59_CHLRE	A0A2K3CP03_CHLRE
molecular_function	GO:0043565	sequence-specific DNA binding	19	41	0.463415	1	2.76501e-08	1	0	A0A2K3DGV5_CHLRE	A0A2K3DGU5_CHLRE	A0A2K3DGS3_CHLRE	A0A2K3DGT4_CHLRE	A0A2K3D851_CHLRE	A0A2K3DGT5_CHLRE	A0A2K3DWD9_CHLRE	A0A2K3DGR0_CHLRE	A0A2K3D7C0_CHLRE	A0A2K3DGS1_CHLRE	A0A2K3E6H8_CHLRE	A0A2K3DGU9_CHLRE	A0A2K3DGS5_CHLRE	A0A2K3D5C6_CHLRE	A0A2K3DEF3_CHLRE	A0A2K3DEE7_CHLRE	A0A2K3DAG2_CHLRE	A0A2K3DEE9_CHLRE	A0A2K3DGS0_CHLRE
biological_process	GO:0006281	DNA repair	19	72	0.263889	1	8.44722e-10	1	0	A0A2K3CYK0_CHLRE	A0A2K3D4L9_CHLRE	A0A2K3D646_CHLRE	A0A2K3DY33_CHLRE	A0A2K3D249_CHLRE	A0A2K3DYP3_CHLRE	A0A2K3DTE2_CHLRE	A0A2K3D1T7_CHLRE	A0A2K3DUS4_CHLRE	A0A2K3DIM2_CHLRE	A0A2K3D701_CHLRE	A0A2K3DSU7_CHLRE	A0A2K3DU69_CHLRE	A0A2K3DP21_CHLRE	A0A2K3D131_CHLRE	A0A2K3E138_CHLRE	A0A2K3DLI8_CHLRE	A0A2K3D450_CHLRE	A0A2K3D275_CHLRE
biological_process	GO:0006310	DNA recombination	19	105	0.180952	1	9.73471e-07	1	0	A8ICD8_CHLRE	A0A2K3D646_CHLRE	A0A2K3DR39_CHLRE	A0A2K3E495_CHLRE	A0A2K3CXE8_CHLRE	A0A2K3D249_CHLRE	A0A2K3E519_CHLRE	A0A2K3CNA2_CHLRE	A0A2K3D2C0_CHLRE	A0A2K3DKW4_CHLRE	A0A2K3D6N4_CHLRE	A0A2K3CYL0_CHLRE	A0A2K3E485_CHLRE	A0A2K3DU69_CHLRE	A0A2K3DP21_CHLRE	A0A2K3E472_CHLRE	A0A2K3DLI8_CHLRE	A0A2K3E502_CHLRE	A0A2K3D275_CHLRE
cellular_component	GO:0005874	microtubule	18	90	0.2	0.98811	0.021572	1	0.993	A0A2K3D5V4_CHLRE	A0A2K3CY97_CHLRE	A0A2K3CUR8_CHLRE	A0A2K3DN16_CHLRE	A0A2K3DWY1_CHLRE	A0A2K3DFZ5_CHLRE	A0A2K3DSZ2_CHLRE	A0A2K3D1N8_CHLRE	A0A2K3DV97_CHLRE	A0A2K3DJH8_CHLRE	A0A2K3DVC5_CHLRE	A0A2K3DWL0_CHLRE	A0A2K3CNE1_CHLRE	A0A2K3CRT3_CHLRE	A0A2K3DZP9_CHLRE	A0A2K3DQQ4_CHLRE	A0A2K3DZD8_CHLRE	A0A2K3DC11_CHLRE
biological_process	GO:0010468	regulation of gene expression	18	44	0.409091	1	4.43559e-11	1	0	A8I9W8_CHLRE	A8J3F8_CHLRE	A0A2K3DHX0_CHLRE	A0A2K3CNX5_CHLRE	A0A2K3DKX2_CHLRE	A0A2K3E3R6_CHLRE	A0A2K3CP42_CHLRE	A0A2K3DLN8_CHLRE	A0A2K3D3Q9_CHLRE	A0A2K3DEK7_CHLRE	A0A2K3E3U2_CHLRE	A0A2K3E3J8_CHLRE	A0A2K3DT58_CHLRE	A0A2K3DEM7_CHLRE	A0A2K3DF94_CHLRE	A0A2K3DLN6_CHLRE	A0A2K3CV21_CHLRE	A0A2K3CPC9_CHLRE
cellular_component	GO:0035770	ribonucleoprotein granule	18	72	0.25	0.995041	0.00986863	1	0.849	A8J144_CHLRE	A0A2K3D9H6_CHLRE	A0A2K3DCZ3_CHLRE	A0A2K3CWS9_CHLRE	A0A2K3CWQ8_CHLRE	A0A2K3CWS1_CHLRE	A0A2K3CWP5_CHLRE	A0A2K3D2Z7_CHLRE	A0A2K3CXJ9_CHLRE	A0A2K3DJV1_CHLRE	A0A2K3E2R3_CHLRE	A0A2K3CWN3_CHLRE	A0A2K3DE22_CHLRE	A0A2K3CWN9_CHLRE	A0A2K3CZC2_CHLRE	A0A2K3CQV1_CHLRE	A0A2K3CV32_CHLRE	A8HXW3_CHLRE
biological_process	GO:1901259	chloroplast rRNA processing	18	72	0.25	0.995995	0.00914283	1	0.975	A8J144_CHLRE	A0A2K3D9H6_CHLRE	A0A2K3DCZ3_CHLRE	A0A2K3CWS9_CHLRE	A0A2K3CWQ8_CHLRE	A0A2K3CWS1_CHLRE	A0A2K3CWP5_CHLRE	A0A2K3D2Z7_CHLRE	A0A2K3CXJ9_CHLRE	A0A2K3DJV1_CHLRE	A0A2K3E2R3_CHLRE	A0A2K3CWN3_CHLRE	A0A2K3DE22_CHLRE	A0A2K3CWN9_CHLRE	A0A2K3CZC2_CHLRE	A0A2K3CQV1_CHLRE	A0A2K3CV32_CHLRE	A8HXW3_CHLRE
biological_process	GO:0000963	mitochondrial RNA processing	18	72	0.25	0.996692	0.00752097	1	0.957	A8J144_CHLRE	A0A2K3D9H6_CHLRE	A0A2K3DCZ3_CHLRE	A0A2K3CWS9_CHLRE	A0A2K3CWQ8_CHLRE	A0A2K3CWS1_CHLRE	A0A2K3CWP5_CHLRE	A0A2K3D2Z7_CHLRE	A0A2K3CXJ9_CHLRE	A0A2K3DJV1_CHLRE	A0A2K3E2R3_CHLRE	A0A2K3CWN3_CHLRE	A0A2K3DE22_CHLRE	A0A2K3CWN9_CHLRE	A0A2K3CZC2_CHLRE	A0A2K3CQV1_CHLRE	A0A2K3CV32_CHLRE	A8HXW3_CHLRE
biological_process	GO:0044528	regulation of mitochondrial mRNA stability	18	72	0.25	0.995995	0.00914283	1	0.975	A8J144_CHLRE	A0A2K3D9H6_CHLRE	A0A2K3DCZ3_CHLRE	A0A2K3CWS9_CHLRE	A0A2K3CWQ8_CHLRE	A0A2K3CWS1_CHLRE	A0A2K3CWP5_CHLRE	A0A2K3D2Z7_CHLRE	A0A2K3CXJ9_CHLRE	A0A2K3DJV1_CHLRE	A0A2K3E2R3_CHLRE	A0A2K3CWN3_CHLRE	A0A2K3DE22_CHLRE	A0A2K3CWN9_CHLRE	A0A2K3CZC2_CHLRE	A0A2K3CQV1_CHLRE	A0A2K3CV32_CHLRE	A8HXW3_CHLRE
biological_process	GO:0005975	carbohydrate metabolic process	17	87	0.195402	0.475553	0.596253	1	1	A0A2K3DBP8_CHLRE	A0A2K3DNA7_CHLRE	A0A2K3CTW1_CHLRE	A0A2K3DB77_CHLRE	A0A2K3E4S5_CHLRE	A0A2K3D2V6_CHLRE	A0A2K3DGK5_CHLRE	A0A2K3CTW5_CHLRE	A0A2K3DRZ4_CHLRE	A0A2K3DSA5_CHLRE	A0A2K3DS95_CHLRE	A0A2K3DX81_CHLRE	A0A2K3DBQ5_CHLRE	A0A2K3DYA8_CHLRE	A0A2K3DB83_CHLRE	A0A2K3DBP7_CHLRE	A0A2K3D977_CHLRE
biological_process	GO:0016579	protein deubiquitination	16	55	0.290909	0.998864	0.00279679	1	0.782	A0A2K3E3G9_CHLRE	A0A2K3CX46_CHLRE	A0A2K3D140_CHLRE	A0A2K3CWU4_CHLRE	A0A2K3DU39_CHLRE	A0A2K3CYW3_CHLRE	A0A2K3DUX9_CHLRE	A0A2K3E6P0_CHLRE	A0A2K3DMX5_CHLRE	A0A2K3DUR0_CHLRE	A0A2K3DYD0_CHLRE	A0A2K3CQT5_CHLRE	A0A2K3D618_CHLRE	A0A2K3D993_CHLRE	A0A2K3DRK4_CHLRE	A8I9X2_CHLRE
molecular_function	GO:0005216	ion channel activity	16	40	0.4	0.999794	0.000435063	1	0.142	A0A2K3D768_CHLRE	A0A2K3DA34_CHLRE	A0A2K3DGB6_CHLRE	A0A2K3CR54_CHLRE	A0A2K3D755_CHLRE	A0A2K3CXC9_CHLRE	A0A2K3D9A7_CHLRE	A0A2K3DKM4_CHLRE	A0A2K3E5M0_CHLRE	A0A2K3DJT8_CHLRE	A0A2K3DP89_CHLRE	A0A2K3D1V4_CHLRE	A0A2K3E5M5_CHLRE	A0A2K3CR50_CHLRE	A0A2K3DSB6_CHLRE	A0A2K3CP03_CHLRE
molecular_function	GO:0004712	protein serine/threonine/tyrosine kinase activity	15	72	0.208333	0.956383	0.0799042	1	1	A0A2K3DYA1_CHLRE	A0A2K3D170_CHLRE	A0A2K3CZ56_CHLRE	A0A2K3CRD4_CHLRE	A0A2K3D2P4_CHLRE	A0A2K3E3Q1_CHLRE	A0A2K3E308_CHLRE	A0A2K3CVU1_CHLRE	A0A2K3DWY3_CHLRE	A0A2K3CZ50_CHLRE	A0A2K3DPE2_CHLRE	A0A2K3DEX3_CHLRE	A0A2K3CVM2_CHLRE	A0A2K3DCC3_CHLRE	A0A2K3DEY2_CHLRE
cellular_component	GO:0005739	mitochondrion	15	249	0.060241	0.000920937	0.999435	0.052	1	A0A2K3DYD5_CHLRE	A0A2K3DXT5_CHLRE	A0A2K3CSV9_CHLRE	A0A2K3CVZ2_CHLRE	A0A2K3DLA1_CHLRE	A0A2K3DPZ8_CHLRE	A0A2K3DDD4_CHLRE	A0A2K3D0M3_CHLRE	A0A2K3E673_CHLRE	A0A2K3CS54_CHLRE	A0A2K3DDN7_CHLRE	A0A2K3DGD3_CHLRE	A0A2K3D5I7_CHLRE	A0A2K3D425_CHLRE	A8HYW3_CHLRE
molecular_function	GO:0005516	calmodulin binding	15	71	0.211268	0.965379	0.0654656	1	1	A8J098_CHLRE	A0A2K3E2P6_CHLRE	A0A2K3E5B6_CHLRE	A0A2K3CTD1_CHLRE	A0A2K3DGS1_CHLRE	A0A2K3CRD4_CHLRE	A0A2K3DUT0_CHLRE	A0A2K3DVC5_CHLRE	A0A2K3E308_CHLRE	A0A2K3CVU1_CHLRE	A0A2K3DWY3_CHLRE	A0A2K3DPE2_CHLRE	A0A2K3DAG2_CHLRE	A0A2K3D913_CHLRE	A0A2K3DG07_CHLRE
molecular_function	GO:0003777	microtubule motor activity	15	43	0.348837	0.999999	3.54265e-06	1	0	Q7X931_CHLRE	A0A2K3DJB1_CHLRE	A0A2K3DWY1_CHLRE	A0A2K3DFZ5_CHLRE	A0A2K3CZG7_CHLRE	A0A2K3DJH8_CHLRE	A0A2K3DWL0_CHLRE	A0A2K3CNE1_CHLRE	A0A2K3DWK7_CHLRE	A0A2K3CRT3_CHLRE	A0A2K3DZA7_CHLRE	A0A2K3DZP9_CHLRE	A0A2K3DZD8_CHLRE	A0A2K3D915_CHLRE	A0A2K3DC11_CHLRE
molecular_function	GO:0016491	oxidoreductase activity	14	212	0.0660377	8.82818e-12	1	0	1	A0A2K3DUX3_CHLRE	A0A2K3DF08_CHLRE	A0A2K3DWH7_CHLRE	A0A2K3DCJ8_CHLRE	A0A2K3D5Q1_CHLRE	A0A2K3DPS9_CHLRE	A0A2K3DB37_CHLRE	A0A2K3DB48_CHLRE	A0A2K3DUW8_CHLRE	A0A2K3CQL5_CHLRE	A0A2K3D0U1_CHLRE	Q6V9B3_CHLRE	A0A2K3CQ67_CHLRE	A0A2K3DDL8_CHLRE
molecular_function	GO:0000981	DNA-binding transcription factor activity, RNA polymerase II-specific	14	54	0.259259	0.999831	0.000494091	1	0.157	A0A098_CHLRE	A0A2K3E2T6_CHLRE	A0A2K3DDI1_CHLRE	A0A2K3DTF3_CHLRE	A0A2K3D7C3_CHLRE	A0A2K3D1V9_CHLRE	A0A2K3DPP5_CHLRE	A0A2K3E3P9_CHLRE	A0A2K3D1C2_CHLRE	A0A2K3E4Z7_CHLRE	A0A2K3DV55_CHLRE	A0A2K3CX47_CHLRE	A0A2K3DER0_CHLRE	A0A2K3DYQ3_CHLRE
molecular_function	GO:0000978	RNA polymerase II cis-regulatory region sequence-specific DNA binding	14	52	0.269231	0.995898	0.0105036	1	0.978	A0A098_CHLRE	A0A2K3E2T6_CHLRE	A0A2K3DDI1_CHLRE	A0A2K3DTF3_CHLRE	A0A2K3D7C3_CHLRE	A0A2K3D1V9_CHLRE	A0A2K3D2K4_CHLRE	A0A2K3DPP5_CHLRE	A0A2K3E3P9_CHLRE	A0A2K3D1C2_CHLRE	A0A2K3DV55_CHLRE	A0A2K3CX47_CHLRE	A0A2K3DER0_CHLRE	A0A2K3DYQ3_CHLRE
molecular_function	GO:0106310	protein serine kinase activity	13	66	0.19697	0.928586	0.12677	1	1	A0A2K3D170_CHLRE	A0A2K3CZ56_CHLRE	A0A2K3CRD4_CHLRE	A0A2K3E3Q1_CHLRE	A0A2K3E308_CHLRE	A0A2K3CVU1_CHLRE	A0A2K3DWY3_CHLRE	A0A2K3CZ50_CHLRE	A0A2K3DPE2_CHLRE	A0A2K3DEX3_CHLRE	A0A2K3CVM2_CHLRE	A0A2K3DCC3_CHLRE	A0A2K3DEY2_CHLRE
biological_process	GO:0046777	protein autophosphorylation	13	64	0.203125	0.942455	0.105749	1	1	A0A2K3E2P6_CHLRE	A0A2K3E5B6_CHLRE	A0A2K3CZT1_CHLRE	A0A2K3D8G4_CHLRE	A0A2K3CR54_CHLRE	A0A2K3CRD4_CHLRE	A0A2K3DUT0_CHLRE	A0A2K3E308_CHLRE	A0A2K3CVU1_CHLRE	A0A2K3DWY3_CHLRE	A0A2K3DPE2_CHLRE	A0A2K3DJT8_CHLRE	A0A2K3D913_CHLRE
molecular_function	GO:0003824	catalytic activity	13	88	0.147727	0.00951258	0.992003	0.646	1	A0A2K3DPE0_CHLRE	A0A2K3DEZ0_CHLRE	A0A2K3DRE5_CHLRE	A0A2K3CTW1_CHLRE	A0A2K3CTM0_CHLRE	A0A2K3DRG0_CHLRE	A0A2K3DV97_CHLRE	A0A2K3CTW5_CHLRE	A0A2K3E1I7_CHLRE	A0A2K3DPC5_CHLRE	A0A2K3DEX0_CHLRE	A0A2K3DMJ5_CHLRE	A0A2K3D3B8_CHLRE
molecular_function	GO:0003724	RNA helicase activity	13	61	0.213115	0.954519	0.0865752	1	1	A0A2K3DAX3_CHLRE	A0A2K3D5D3_CHLRE	A0A2K3D408_CHLRE	A0A2K3CSM4_CHLRE	A0A2K3D159_CHLRE	A0A2K3DG81_CHLRE	A0A2K3DLF9_CHLRE	A0A2K3DXU4_CHLRE	A0A2K3E844_CHLRE	A0A2K3DIB3_CHLRE	A0A2K3CS00_CHLRE	A0A2K3E1C7_CHLRE	A0A2K3CN31_CHLRE
molecular_function	GO:0043130	ubiquitin binding	12	49	0.244898	0.984804	0.0350764	1	1	A0A2K3E3G9_CHLRE	A0A2K3D140_CHLRE	A0A2K3CWU4_CHLRE	A0A2K3DU39_CHLRE	A0A2K3CYW3_CHLRE	A0A2K3DUX9_CHLRE	A0A2K3DUR0_CHLRE	A0A2K3DZ28_CHLRE	A0A2K3CQT5_CHLRE	A0A2K3D618_CHLRE	A0A2K3D993_CHLRE	A0A2K3DRK4_CHLRE
molecular_function	GO:0003697	single-stranded DNA binding	12	43	0.27907	0.991209	0.0219607	1	1	A0A0U2Q5E3_CHLRE	A0A2K3D3N5_CHLRE	A0A2K3DUT4_CHLRE	A0A2K3E6D5_CHLRE	A0A2K3E231_CHLRE	A0A2K3DQR5_CHLRE	A0A2K3DIP5_CHLRE	A0A2K3DRA1_CHLRE	A0A2K3CTV1_CHLRE	A0A2K3D4E3_CHLRE	A0A2K3E874_CHLRE	A0A2K3D702_CHLRE
molecular_function	GO:0004767	sphingomyelin phosphodiesterase activity	12	176	0.0681818	0.00196131	0.999188	0.185	1	A0A2K3CXR9_CHLRE	A0A2K3D8Q1_CHLRE	A0A2K3D8P1_CHLRE	A0A2K3D9Q1_CHLRE	A0A2K3E4G9_CHLRE	A0A2K3D8N4_CHLRE	A0A2K3DB34_CHLRE	A0A2K3CSC3_CHLRE	A0A2K3DHQ5_CHLRE	A0A2K3DHC4_CHLRE	A0A2K3DB42_CHLRE	A0A2K3D7C6_CHLRE
biological_process	GO:0006629	lipid metabolic process	11	95	0.115789	7.44621e-07	1	0	1	A0A2K3E500_CHLRE	A0A2K3E3Y4_CHLRE	A0A2K3CRD1_CHLRE	A0A2K3DS10_CHLRE	A0A2K3E3A5_CHLRE	A0A2K3D3D3_CHLRE	A0A2K3E3Z8_CHLRE	A0A2K3CP03_CHLRE	A0A2K3DU43_CHLRE	Q6VPQ2_CHLRE	A0A2K3CXN1_CHLRE
biological_process	GO:0080142	regulation of salicylic acid biosynthetic process	11	13	0.846154	1	2.37044e-08	1	0	A0A2K3DGV5_CHLRE	A0A2K3DGU5_CHLRE	A0A2K3DGS3_CHLRE	A0A2K3DGT4_CHLRE	A0A2K3DGT5_CHLRE	A0A2K3DGR0_CHLRE	A0A2K3DGS1_CHLRE	A0A2K3DGU9_CHLRE	A0A2K3DGS5_CHLRE	A0A2K3DAG2_CHLRE	A0A2K3DGS0_CHLRE
molecular_function	GO:0003712	transcription coregulator activity	11	40	0.275	0.926899	0.124419	1	1	A0A2K3CUE4_CHLRE	A0A2K3D666_CHLRE	A0A2K3E5F1_CHLRE	A0A2K3CRK4_CHLRE	A0A2K3D6P5_CHLRE	A0A2K3DN88_CHLRE	A0A2K3DEN5_CHLRE	A0A2K3D274_CHLRE	A0A2K3DAW9_CHLRE	A0A2K3E138_CHLRE	A0A2K3DNI2_CHLRE
biological_process	GO:0006886	intracellular protein transport	11	102	0.107843	0.0510969	0.966296	1	1	A8I205_CHLRE	A0A2K3D9Y7_CHLRE	A0A2K3CZA0_CHLRE	A0A2K3CQU9_CHLRE	A0A2K3DYN3_CHLRE	A0A2K3D2X0_CHLRE	A0A2K3E7U8_CHLRE	A0A2K3D2W4_CHLRE	A0A2K3CQ49_CHLRE	A8HXA2_CHLRE	A8J5T5_CHLRE
biological_process	GO:1990414	replication-born double-strand break repair via sister chromatid exchange	11	19	0.578947	0.999999	1.01754e-05	1	0.004	A0A2K3DFV4_CHLRE	A0A2K3CNX5_CHLRE	A0A2K3E3R6_CHLRE	A0A2K3DLN8_CHLRE	A0A2K3D3Q9_CHLRE	A0A2K3DEK7_CHLRE	A0A2K3DFQ1_CHLRE	A0A2K3DEM7_CHLRE	A0A2K3DF94_CHLRE	A0A2K3DLN6_CHLRE	A0A2K3CV21_CHLRE
biological_process	GO:0006468	protein phosphorylation	10	59	0.169492	0.968047	0.0486178	1	1	A0A2K3DS51_CHLRE	A0A2K3DWM0_CHLRE	A0A2K3D1M9_CHLRE	A0A2K3DR74_CHLRE	A0A2K3E6S6_CHLRE	A0A2K3CWN0_CHLRE	A0A2K3E5P4_CHLRE	A0A2K3DRT5_CHLRE	A0A2K3DJ59_CHLRE	A0A0M4M5H7_CHLRE
biological_process	GO:0060271	cilium assembly	10	52	0.192308	0.932594	0.110934	1	1	CCD61_CHLRE	A9XPA7_CHLRE	A0A2K3CZX8_CHLRE	A0A2K3DNN4_CHLRE	A0A2K3D7G4_CHLRE	A0A2K3CP67_CHLRE	A0A2K3DH40_CHLRE	A0A2K3E7K9_CHLRE	A0A2K3E6G2_CHLRE	A8IWR1_CHLRE
biological_process	GO:0015074	DNA integration	10	38	0.263158	0.987208	0.0330293	1	1	A0A2K3DSQ6_CHLRE	A0A2K3E495_CHLRE	A0A2K3E7S1_CHLRE	A0A2K3CNA2_CHLRE	A0A2K3DY47_CHLRE	A0A2K3DXX4_CHLRE	A0A2K3DY26_CHLRE	A0A2K3E485_CHLRE	A0A2K3CVK5_CHLRE	A0A2K3E472_CHLRE
biological_process	GO:0046513	ceramide biosynthetic process	10	144	0.0694444	0.00480997	0.998026	0.532	1	A0A2K3CXR9_CHLRE	A0A2K3D8P1_CHLRE	A0A2K3DLV1_CHLRE	A0A2K3E4G9_CHLRE	A0A2K3DB34_CHLRE	A0A2K3CSC3_CHLRE	A0A2K3DHQ5_CHLRE	A0A2K3DHC4_CHLRE	A0A2K3DB42_CHLRE	A0A2K3D7C6_CHLRE
molecular_function	GO:0004620	phospholipase activity	10	136	0.0735294	0.00390436	0.998168	0.313	1	A0A2K3CXR9_CHLRE	A0A2K3D8P1_CHLRE	A0A2K3E4G9_CHLRE	A0A2K3DB34_CHLRE	A0A2K3CSC3_CHLRE	A0A2K3DHQ5_CHLRE	A0A2K3DHC4_CHLRE	A0A2K3DB42_CHLRE	A0A2K3DX20_CHLRE	A0A2K3D7C6_CHLRE
molecular_function	GO:0004114	3',5'-cyclic-nucleotide phosphodiesterase activity	10	38	0.263158	0.98722	0.0329755	1	1	A0A2K3E3K8_CHLRE	A0A2K3E2U1_CHLRE	A0A2K3D2M9_CHLRE	A0A2K3E402_CHLRE	A0A2K3DKM3_CHLRE	A0A2K3D7N5_CHLRE	A0A2K3E4B4_CHLRE	A0A2K3CXT4_CHLRE	A0A2K3E413_CHLRE	A0A2K3D5P8_CHLRE
cellular_component	GO:0005930	axoneme	9	46	0.195652	0.966438	0.0668265	1	1	A0A2K3CRT2_CHLRE	A0A2K3DDL5_CHLRE	A0A2K3CUD8_CHLRE	A0A2K3D1N8_CHLRE	A0A2K3DV97_CHLRE	A0A2K3CU18_CHLRE	A0A2K3E7K9_CHLRE	A0A2K3E6A9_CHLRE	A0A2K3D8Z6_CHLRE
biological_process	GO:0006508	proteolysis	9	46	0.195652	0.308267	0.739508	1	1	A0A2K3DB77_CHLRE	A0A2K3DSA5_CHLRE	A0A2K3CZT0_CHLRE	A0A2K3E673_CHLRE	A0A2K3DS95_CHLRE	A0A2K3CYD2_CHLRE	A0A2K3DB83_CHLRE	A0A2K3CZE2_CHLRE	A8IL08_CHLRE
molecular_function	GO:0008061	chitin binding	9	16	0.5625	0.99999	9.26435e-05	1	0.027	A0A2K3DBP8_CHLRE	A0A2K3DB77_CHLRE	A0A2K3E4S5_CHLRE	A0A2K3DRZ4_CHLRE	A0A2K3DSA5_CHLRE	A0A2K3DS95_CHLRE	A0A2K3DBQ5_CHLRE	A0A2K3DB83_CHLRE	A0A2K3DBP7_CHLRE
cellular_component	GO:0005615	extracellular space	9	61	0.147541	0.658087	0.482773	1	1	A0A2K3D7M6_CHLRE	A0A2K3DCL8_CHLRE	A0A2K3DI22_CHLRE	A0A2K3CYQ1_CHLRE	A0A2K3D5K2_CHLRE	A0A2K3E5G0_CHLRE	A0A2K3E7Z7_CHLRE	A0A2K3E7R1_CHLRE	A0A2K3CNP0_CHLRE
cellular_component	GO:0005743	mitochondrial inner membrane	9	71	0.126761	0.106275	0.934185	1	1	A8IVB2_CHLRE	A0A2K3CQU1_CHLRE	A0A2K3DG93_CHLRE	A0A2K3E0L0_CHLRE	A0A2K3CUM3_CHLRE	A0A2K3DVN1_CHLRE	A0A2K3D1B2_CHLRE	A0A2K3CTI6_CHLRE	A0A2K3DGD6_CHLRE
cellular_component	GO:0005730	nucleolus	9	124	0.0725806	0.00171532	0.999345	0.099	1	A8J0V5_CHLRE	A0A2K3D5D3_CHLRE	A0A2K3D0T5_CHLRE	A0A2K3CNG0_CHLRE	A0A2K3D080_CHLRE	A0A2K3DLF9_CHLRE	A0A2K3CZX9_CHLRE	A0A2K3CPH6_CHLRE	A8IWK7_CHLRE
molecular_function	GO:0009931	calcium-dependent protein serine/threonine kinase activity	9	53	0.169811	0.797817	0.323213	1	1	A0A2K3E2P6_CHLRE	A0A2K3E5B6_CHLRE	A0A2K3CRD4_CHLRE	A0A2K3DUT0_CHLRE	A0A2K3E308_CHLRE	A0A2K3CVU1_CHLRE	A0A2K3DWY3_CHLRE	A0A2K3DPE2_CHLRE	A0A2K3D913_CHLRE
molecular_function	GO:0004683	calmodulin-dependent protein kinase activity	9	56	0.160714	0.74534	0.386167	1	1	A0A2K3E2P6_CHLRE	A0A2K3E5B6_CHLRE	A0A2K3CRD4_CHLRE	A0A2K3DUT0_CHLRE	A0A2K3E308_CHLRE	A0A2K3CVU1_CHLRE	A0A2K3DWY3_CHLRE	A0A2K3DPE2_CHLRE	A0A2K3D913_CHLRE
cellular_component	GO:0071944	cell periphery	9	131	0.0687023	0.999939	9.7753e-05	1	0.017	A0A2K3CXR9_CHLRE	A0A2K3D8P1_CHLRE	A0A2K3E4G9_CHLRE	A0A2K3DB34_CHLRE	A0A2K3CSC3_CHLRE	A0A2K3DHQ5_CHLRE	A0A2K3DHC4_CHLRE	A0A2K3DB42_CHLRE	A0A2K3D7C6_CHLRE
biological_process	GO:0030149	sphingolipid catabolic process	9	132	0.0681818	0.00541397	0.997849	0.568	1	A0A2K3CXR9_CHLRE	A0A2K3D8P1_CHLRE	A0A2K3E4G9_CHLRE	A0A2K3DB34_CHLRE	A0A2K3CSC3_CHLRE	A0A2K3DHQ5_CHLRE	A0A2K3DHC4_CHLRE	A0A2K3DB42_CHLRE	A0A2K3D7C6_CHLRE
cellular_component	GO:0005871	kinesin complex	9	35	0.257143	0.978022	0.0543348	1	1	A0A2K3DWY1_CHLRE	A0A2K3DFZ5_CHLRE	A0A2K3DJH8_CHLRE	A0A2K3DWL0_CHLRE	A0A2K3CNE1_CHLRE	A0A2K3CRT3_CHLRE	A0A2K3DZP9_CHLRE	A0A2K3DZD8_CHLRE	A0A2K3DC11_CHLRE
cellular_component	GO:0090694	Scc2-Scc4 cohesin loading complex	9	15	0.6	0.999996	4.3715e-05	1	0.006	A0A2K3CNX5_CHLRE	A0A2K3E3R6_CHLRE	A0A2K3DLN8_CHLRE	A0A2K3D3Q9_CHLRE	A0A2K3DEK7_CHLRE	A0A2K3DEM7_CHLRE	A0A2K3DF94_CHLRE	A0A2K3DLN6_CHLRE	A0A2K3CV21_CHLRE
biological_process	GO:0034087	establishment of mitotic sister chromatid cohesion	9	15	0.6	0.99999	9.26374e-05	1	0.047	A0A2K3CNX5_CHLRE	A0A2K3E3R6_CHLRE	A0A2K3DLN8_CHLRE	A0A2K3D3Q9_CHLRE	A0A2K3DEK7_CHLRE	A0A2K3DEM7_CHLRE	A0A2K3DF94_CHLRE	A0A2K3DLN6_CHLRE	A0A2K3CV21_CHLRE
biological_process	GO:0071169	establishment of protein localization to chromatin	9	15	0.6	0.999996	4.62819e-05	1	0.025	A0A2K3CNX5_CHLRE	A0A2K3E3R6_CHLRE	A0A2K3DLN8_CHLRE	A0A2K3D3Q9_CHLRE	A0A2K3DEK7_CHLRE	A0A2K3DEM7_CHLRE	A0A2K3DF94_CHLRE	A0A2K3DLN6_CHLRE	A0A2K3CV21_CHLRE
biological_process	GO:0061780	mitotic cohesin loading	9	15	0.6	0.999996	4.62819e-05	1	0.025	A0A2K3CNX5_CHLRE	A0A2K3E3R6_CHLRE	A0A2K3DLN8_CHLRE	A0A2K3D3Q9_CHLRE	A0A2K3DEK7_CHLRE	A0A2K3DEM7_CHLRE	A0A2K3DF94_CHLRE	A0A2K3DLN6_CHLRE	A0A2K3CV21_CHLRE
molecular_function	GO:0005525	GTP binding	8	158	0.0506329	0.000221027	0.999933	0.019	1	A0A2K3CZA3_CHLRE	A0A2K3E0D8_CHLRE	A0A2K3DA81_CHLRE	A0A2K3DSZ2_CHLRE	A0A2K3DHR8_CHLRE	A0A2K3CU48_CHLRE	A0A2K3DLG8_CHLRE	A0A2K3CTD6_CHLRE
molecular_function	GO:0004843	thiol-dependent deubiquitinase	8	52	0.153846	0.697339	0.449153	1	1	A0A2K3CSY6_CHLRE	A0A2K3CX46_CHLRE	A0A2K3E6P0_CHLRE	A0A2K3DMX5_CHLRE	A0A2K3DZ28_CHLRE	A0A2K3DYD0_CHLRE	A0A2K3DR81_CHLRE	A0A2K3D485_CHLRE
molecular_function	GO:0008168	methyltransferase activity	8	73	0.109589	0.0139441	0.992035	0.783	1	A0A2K3D1P5_CHLRE	A0A2K3D4P7_CHLRE	A0A2K3DBH6_CHLRE	A0A2K3DZG0_CHLRE	A0A2K3D8E4_CHLRE	A0A2K3CSN9_CHLRE	A0A2K3CSQ1_CHLRE	A0A2K3DZD7_CHLRE
molecular_function	GO:0004197	cysteine-type endopeptidase activity	8	31	0.258065	0.967025	0.0757821	1	1	A0A2K3DCL8_CHLRE	A0A2K3E6P0_CHLRE	A0A2K3E6M0_CHLRE	A0A2K3DI22_CHLRE	A0A2K3DYD0_CHLRE	A0A2K3CYQ1_CHLRE	A0A2K3E5G0_CHLRE	A0A2K3CNP0_CHLRE
molecular_function	GO:0004222	metalloendopeptidase activity	8	45	0.177778	0.828464	0.292362	1	1	A0A2K3E613_CHLRE	A0A2K3CZT0_CHLRE	A0A2K3E673_CHLRE	A0A2K3CYD2_CHLRE	A0A2K3D637_CHLRE	A0A2K3CZS7_CHLRE	A8JD49_CHLRE	A8IL08_CHLRE
biological_process	GO:0051301	cell division	8	41	0.195122	0.967014	0.0642867	1	1	A0A2K3D9Y5_CHLRE	A0A2K3CVM7_CHLRE	A0A2K3D0Z9_CHLRE	A0A2K3DI01_CHLRE	A0A2K3DBV0_CHLRE	A0A2K3CVZ5_CHLRE	A0A2K3DH68_CHLRE	A0A2K3CZ15_CHLRE
biological_process	GO:0006623	protein targeting to vacuole	8	13	0.615385	0.999991	9.8347e-05	1	0.051	A0A2K3D1H8_CHLRE	A0A2K3CQQ3_CHLRE	A0A2K3DVX3_CHLRE	A0A2K3D1G5_CHLRE	A0A2K3DAJ8_CHLRE	A0A2K3CQS6_CHLRE	A0A2K3DQL6_CHLRE	A0A2K3D1L1_CHLRE
biological_process	GO:0006378	mRNA polyadenylation	8	29	0.275862	0.981474	0.0501316	1	1	A0A2K3CWY3_CHLRE	A0A2K3DWB2_CHLRE	A0A2K3DEE7_CHLRE	A0A2K3CUY3_CHLRE	A0A2K3DQM1_CHLRE	A0A2K3E241_CHLRE	A0A2K3CYN8_CHLRE	A0A2K3D5Y2_CHLRE
molecular_function	GO:0003678	DNA helicase activity	8	28	0.285714	0.999713	0.00091918	1	0.231	A0A2K3D3N5_CHLRE	A0A2K3E6D5_CHLRE	A0A2K3D646_CHLRE	A0A2K3DIP5_CHLRE	A0A2K3CTV1_CHLRE	A0A2K3DKS6_CHLRE	A0A2K3E158_CHLRE	A0A2K3D702_CHLRE
cellular_component	GO:0030286	dynein complex	8	20	0.4	0.999476	0.00191737	1	0.29	A0A2K3D5V4_CHLRE	A0A2K3CY97_CHLRE	A0A2K3CUR8_CHLRE	A0A2K3DN16_CHLRE	A0A2K3D1N8_CHLRE	A0A2K3DV97_CHLRE	A0A2K3E6A9_CHLRE	A0A2K3DQQ4_CHLRE
biological_process	GO:0055085	transmembrane transport	8	50	0.16	0.256806	0.797365	1	1	A0A2K3DJR7_CHLRE	A0A2K3CQU1_CHLRE	A0A2K3E635_CHLRE	A0A2K3CW12_CHLRE	A0A2K3CPJ7_CHLRE	A0A2K3D1B2_CHLRE	A0A2K3DCK0_CHLRE	A0A2K3D7D7_CHLRE
molecular_function	GO:0008569	minus-end-directed microtubule motor activity	8	17	0.470588	0.999828	0.00110031	1	0.27	A0A2K3D5V4_CHLRE	A0A2K3CY97_CHLRE	A0A2K3CUR8_CHLRE	A0A2K3DN16_CHLRE	A0A2K3D1N8_CHLRE	A0A2K3DV97_CHLRE	A0A2K3E6A9_CHLRE	A0A2K3DQQ4_CHLRE
biological_process	GO:0032196	transposition	8	49	0.163265	0.756215	0.382187	1	1	A0A2K3DR39_CHLRE	A0A2K3CXE8_CHLRE	A0A2K3E519_CHLRE	A0A2K3D2C0_CHLRE	A0A2K3DKW4_CHLRE	A0A2K3D6N4_CHLRE	A0A2K3CYL0_CHLRE	A0A2K3E502_CHLRE
molecular_function	GO:0000976	transcription cis-regulatory region binding	8	23	0.347826	0.99988	0.000316691	1	0.078	A0A2K3DZA8_CHLRE	A0A2K3DH12_CHLRE	A0A2K3D3A1_CHLRE	A0A2K3DLP6_CHLRE	A0A2K3DFM4_CHLRE	A0A2K3DE24_CHLRE	A0A2K3DF47_CHLRE	A0A2K3DK56_CHLRE
molecular_function	GO:0005506	iron ion binding	7	114	0.0614035	0.00470951	0.998234	0.366	1	PSBD_CHLRE	A8J8P6_CHLRE	A0A2K3E4W6_CHLRE	A0A2K3E6C1_CHLRE	A0A2K3CSM8_CHLRE	A0A2K3CSP0_CHLRE	A0A2K3E1V3_CHLRE
biological_process	GO:0006511	ubiquitin-dependent protein catabolic process	7	76	0.0921053	0.00134203	0.999363	0.187	1	A0A2K3CX46_CHLRE	A0A2K3DBV0_CHLRE	A0A2K3E6P0_CHLRE	A0A2K3DMX5_CHLRE	A0A2K3DYD0_CHLRE	A0A2K3CZZ2_CHLRE	A0A2K3CUI2_CHLRE
biological_process	GO:0045944	positive regulation of transcription by RNA polymerase II	7	33	0.212121	0.962852	0.0801787	1	1	A0A2K3CY22_CHLRE	A0A2K3D7C3_CHLRE	A0A2K3E5Y3_CHLRE	A0A2K3DWI1_CHLRE	A0A2K3D586_CHLRE	A0A2K3DS01_CHLRE	A0A2K3DNI2_CHLRE
molecular_function	GO:0008080	N-acetyltransferase activity	7	44	0.159091	0.589972	0.552671	1	1	A0A2K3E0V0_CHLRE	A0A2K3DSV1_CHLRE	A0A2K3D0T0_CHLRE	A0A2K3DSV2_CHLRE	A0A2K3DSX6_CHLRE	A0A2K3DQM1_CHLRE	A0A2K3D586_CHLRE
molecular_function	GO:0050661	NADP binding	7	30	0.233333	0.930049	0.152319	1	1	A8JFE8_CHLRE	A0A2K3DQR7_CHLRE	A0A2K3CT13_CHLRE	A0A2K3CYQ5_CHLRE	A0A2K3DQS5_CHLRE	A0A2K3DVK5_CHLRE	A0A2K3CRY4_CHLRE
biological_process	GO:0007052	mitotic spindle organization	7	22	0.318182	0.996611	0.011584	1	0.998	Q7X931_CHLRE	A0A2K3DJB1_CHLRE	A0A2K3DVM6_CHLRE	A0A2K3D170_CHLRE	A0A2K3DEX3_CHLRE	A0A2K3DZA7_CHLRE	A0A2K3CVM2_CHLRE
biological_process	GO:0006888	endoplasmic reticulum to Golgi vesicle-mediated transport	7	47	0.148936	0.726246	0.408274	1	1	A0A2K3D1Z8_CHLRE	A0A2K3D9Y7_CHLRE	A0A2K3CZA0_CHLRE	A0A2K3CQU9_CHLRE	A0A2K3E7U8_CHLRE	A0A2K3DP34_CHLRE	A0A2K3CQ49_CHLRE
biological_process	GO:0098703	calcium ion import across plasma membrane	7	15	0.466667	0.999622	0.00242386	1	0.673	A0A2K3DGB6_CHLRE	A0A2K3D9A7_CHLRE	A0A2K3DKM4_CHLRE	A0A2K3DP89_CHLRE	A0A2K3D1V4_CHLRE	A0A2K3DSB6_CHLRE	A0A2K3CP03_CHLRE
biological_process	GO:0030030	cell projection organization	7	19	0.368421	0.997464	0.00493573	1	0.913	A0A2K3D5V4_CHLRE	A0A2K3CY97_CHLRE	A0A2K3CUR8_CHLRE	A0A2K3DN16_CHLRE	A0A2K3D1N8_CHLRE	A0A2K3DV97_CHLRE	A0A2K3DQQ4_CHLRE
molecular_function	GO:0003887	DNA-directed DNA polymerase activity	7	21	0.333333	0.994517	0.0204304	1	1	A0A2K3CPZ5_CHLRE	A0A2K3DXP3_CHLRE	A0A2K3DKD8_CHLRE	A0A2K3CRE2_CHLRE	A0A2K3DDR6_CHLRE	A0A2K3D4A8_CHLRE	A0A2K3D744_CHLRE
molecular_function	GO:0043138	3'-5' DNA helicase activity	7	14	0.5	0.999799	0.00146738	1	0.319	A0A2K3D249_CHLRE	A0A2K3DZT7_CHLRE	A0A2K3DU69_CHLRE	A0A2K3E7T4_CHLRE	A0A2K3DQN1_CHLRE	A0A2K3DKR2_CHLRE	A0A2K3D275_CHLRE
cellular_component	GO:0005814	centriole	6	20	0.3	0.98511	0.0495657	1	1	A0A2K3CZX8_CHLRE	A0A2K3DNN4_CHLRE	A0A2K3D7G4_CHLRE	A0A2K3CP67_CHLRE	A0A2K3DH40_CHLRE	A0A2K3E6G2_CHLRE
molecular_function	GO:0004176	ATP-dependent peptidase activity	6	24	0.25	0.958218	0.109378	1	1	CLPP_CHLRE	A0A2K3E613_CHLRE	A0A2K3CYD2_CHLRE	A8INX1_CHLRE	A8IL08_CHLRE	A8IJ60_CHLRE
molecular_function	GO:0016791	phosphatase activity	6	35	0.171429	0.578594	0.508001	1	1	A0A2K3E151_CHLRE	A0A2K3DT23_CHLRE	A0A2K3E5C0_CHLRE	A0A2K3DW70_CHLRE	A0A2K3CSN0_CHLRE	A0A2K3E5D3_CHLRE
molecular_function	GO:0050660	flavin adenine dinucleotide binding	6	56	0.107143	0.13258	0.925842	1	1	A8JFE8_CHLRE	A0A2K3DQR7_CHLRE	A0A2K3CT13_CHLRE	A0A2K3DQS5_CHLRE	A0A2K3DVK5_CHLRE	A0A2K3CRY4_CHLRE
molecular_function	GO:0051082	unfolded protein binding	6	85	0.0705882	0.0360248	0.985282	0.988	1	A8IHL1_CHLRE	A0A2K3D650_CHLRE	A0A2K3DZS2_CHLRE	A0A2K3DDD4_CHLRE	A0A2K3DSK9_CHLRE	A0A2K3CTA3_CHLRE
cellular_component	GO:0005929	cilium	6	38	0.157895	0.986016	0.0216358	1	0.993	A9XPA7_CHLRE	A0A2K3DGG9_CHLRE	A0A2K3DAQ4_CHLRE	A0A2K3D881_CHLRE	A0A2K3E6H6_CHLRE	A8J2J7_CHLRE
cellular_component	GO:0005576	extracellular region	6	28	0.214286	0.830614	0.252992	1	1	A0A2K3E500_CHLRE	A0A2K3DWH7_CHLRE	A0A2K3DB77_CHLRE	A0A2K3DSA5_CHLRE	A0A2K3DS95_CHLRE	A0A2K3DB83_CHLRE
molecular_function	GO:0106306	protein serine/threonine phosphatase activity	6	34	0.176471	NA	NA	NA	NA	A8HY41_CHLRE	A0A2K3DPE5_CHLRE	A0A2K3DMB9_CHLRE	A0A2K3DPC6_CHLRE	A0A2K3DAN5_CHLRE	A0A2K3CTY6_CHLRE
molecular_function	GO:0106307	protein serine/threonine phosphatase activity	6	34	0.176471	NA	NA	NA	NA	A8HY41_CHLRE	A0A2K3DPE5_CHLRE	A0A2K3DMB9_CHLRE	A0A2K3DPC6_CHLRE	A0A2K3DAN5_CHLRE	A0A2K3CTY6_CHLRE
biological_process	GO:0051603	proteolysis involved in cellular protein catabolic process	6	24	0.25	0.0163815	0.98985	0.935	1	A0A2K3DCL8_CHLRE	A0A2K3DI22_CHLRE	A0A2K3CYQ1_CHLRE	A0A2K3E5G0_CHLRE	A0A2K3D637_CHLRE	A0A2K3CNP0_CHLRE
cellular_component	GO:1990904	ribonucleoprotein complex	6	39	0.153846	1.13055e-05	0.999995	0	1	A0A2K3E781_CHLRE	A0A2K3CQK5_CHLRE	A0A2K3DWP4_CHLRE	A0A2K3DE16_CHLRE	A0A2K3D8I4_CHLRE	A0A2K3D1S7_CHLRE
molecular_function	GO:0005096	GTPase activator activity	6	32	0.1875	0.685767	0.472308	1	1	A8J1B8_CHLRE	A0A2K3CQC9_CHLRE	A0A2K3CQD2_CHLRE	A0A2K3CQD4_CHLRE	A0A2K3DYN3_CHLRE	A0A2K3DUS6_CHLRE
cellular_component	GO:0005794	Golgi apparatus	6	169	0.035503	0.000119522	0.999948	0.012	1	A0A2K3D1Z8_CHLRE	A0A2K3DC67_CHLRE	A0A2K3DJA5_CHLRE	A0A2K3E340_CHLRE	A0A2K3DGH7_CHLRE	A0A2K3DP34_CHLRE
molecular_function	GO:0004693	cyclin-dependent protein serine/threonine kinase activity	6	23	0.26087	0.966475	0.0924787	1	1	A0A2K3DWM0_CHLRE	A0A2K3DR74_CHLRE	A0A2K3CWN0_CHLRE	A0A2K3E5P4_CHLRE	A0A2K3DRT5_CHLRE	A0A0M4M5H7_CHLRE
cellular_component	GO:0015629	actin cytoskeleton	6	12	0.5	0.967598	0.0900379	1	1	A0A2K3DLJ0_CHLRE	A0A2K3CTD1_CHLRE	A0A2K3D2S4_CHLRE	A0A2K3E275_CHLRE	A0A2K3DS34_CHLRE	A0A2K3DG07_CHLRE
molecular_function	GO:0003690	double-stranded DNA binding	6	30	0.2	0.999275	0.00146711	1	0.304	A0A2K3DUT4_CHLRE	A0A2K3DNY8_CHLRE	A0A2K3DNZ3_CHLRE	A0A2K3E874_CHLRE	A8J9F6_CHLRE	A0A2K3E2J9_CHLRE
cellular_component	GO:0005849	mRNA cleavage factor complex	6	16	0.375	0.988937	0.0329612	1	0.999	A0A2K3CWY3_CHLRE	A0A2K3DWB2_CHLRE	A0A2K3DEE7_CHLRE	A0A2K3DQM1_CHLRE	A0A2K3CYN8_CHLRE	A0A2K3D5Y2_CHLRE
molecular_function	GO:0000993	RNA polymerase II complex binding	6	24	0.25	0.977832	0.0619636	1	1	A0A2K3CWY3_CHLRE	A0A2K3DWB2_CHLRE	A0A2K3DEE7_CHLRE	A0A2K3DQM1_CHLRE	A0A2K3CYN8_CHLRE	A0A2K3D5Y2_CHLRE
biological_process	GO:0006369	termination of RNA polymerase II transcription	6	16	0.375	0.996208	0.0172576	1	1	A0A2K3CWY3_CHLRE	A0A2K3DWB2_CHLRE	A0A2K3DEE7_CHLRE	A0A2K3DQM1_CHLRE	A0A2K3CYN8_CHLRE	A0A2K3D5Y2_CHLRE
molecular_function	GO:0004499	N,N-dimethylaniline monooxygenase activity	6	11	0.545455	0.999792	0.00185469	1	0.454	A8JFE8_CHLRE	A0A2K3DQR7_CHLRE	A0A2K3CT13_CHLRE	A0A2K3DQS5_CHLRE	A0A2K3DVK5_CHLRE	A0A2K3CRY4_CHLRE
molecular_function	GO:0140359	ABC-type transporter activity	6	48	0.125	0.361446	0.771679	1	1	A0A2K3DKG7_CHLRE	A0A2K3DKG8_CHLRE	A0A2K3CQU1_CHLRE	A0A2K3D1B2_CHLRE	A0A2K3DRQ7_CHLRE	A0A2K3DUH3_CHLRE
biological_process	GO:0006260	DNA replication	6	27	0.222222	0.999626	0.000874772	1	0.316	A0A2K3D3N5_CHLRE	A0A2K3D646_CHLRE	A0A2K3D249_CHLRE	A0A2K3D701_CHLRE	A0A2K3CW19_CHLRE	A0A2K3D450_CHLRE
molecular_function	GO:0051959	dynein light intermediate chain binding	6	13	0.461538	0.999166	0.00536037	1	0.861	A0A2K3DN16_CHLRE	A0A2K3D1N8_CHLRE	A0A2K3DV97_CHLRE	A0A2K3E5K1_CHLRE	A0A2K3E6A9_CHLRE	A0A2K3DQQ4_CHLRE
molecular_function	GO:0004842	ubiquitin-protein transferase activity	6	68	0.0882353	0.00339271	0.99859	0.275	1	A0A2K3DW76_CHLRE	A0A2K3D4W4_CHLRE	A0A2K3D1C2_CHLRE	A0A2K3D8X8_CHLRE	A0A2K3DAN7_CHLRE	A0A2K3DB25_CHLRE
molecular_function	GO:2001070	starch binding	6	32	0.1875	0.847681	0.288338	1	1	A0A2K3D7T6_CHLRE	A0A2K3DW70_CHLRE	A0A2K3D1W5_CHLRE	A0A2K3DEH1_CHLRE	A0A2K3DFE3_CHLRE	A0A2K3DEF8_CHLRE
molecular_function	GO:0004713	protein tyrosine kinase activity	6	11	0.545455	0.999792	0.00185469	1	0.454	A0A2K3E5D4_CHLRE	A0A2K3E3Q1_CHLRE	A0A2K3DCT9_CHLRE	A0A2K3E389_CHLRE	A0A2K3DI28_CHLRE	A8JFV0_CHLRE
cellular_component	GO:0005654	nucleoplasm	6	32	0.1875	0.795534	0.270823	1	1	A0A2K3D8Y8_CHLRE	A0A2K3DI01_CHLRE	A0A2K3CW52_CHLRE	A0A2K3CPH6_CHLRE	A0A2K3DAX6_CHLRE	A0A2K3DKK4_CHLRE
biological_process	GO:0000077	DNA damage checkpoint signaling	6	8	0.75	0.999963	0.000190666	1	0.073	A0A2K3CYK0_CHLRE	A0A2K3DYP3_CHLRE	A0A2K3DTE2_CHLRE	A0A2K3DUS4_CHLRE	A0A2K3DCC3_CHLRE	A0A2K3D131_CHLRE
cellular_component	GO:0034751	aryl hydrocarbon receptor complex	6	9	0.666667	0.999972	0.000417404	1	0.076	A0A2K3D3A1_CHLRE	A0A2K3DLP6_CHLRE	A0A2K3DFM4_CHLRE	A0A2K3DE24_CHLRE	A0A2K3DF47_CHLRE	A0A2K3DK56_CHLRE
molecular_function	GO:0004879	nuclear receptor activity	6	10	0.6	0.999914	0.0009563	1	0.258	A0A2K3D3A1_CHLRE	A0A2K3DLP6_CHLRE	A0A2K3DFM4_CHLRE	A0A2K3DE24_CHLRE	A0A2K3DF47_CHLRE	A0A2K3DK56_CHLRE
biological_process	GO:0006805	xenobiotic metabolic process	6	11	0.545455	0.999562	0.00327674	1	0.808	A0A2K3D3A1_CHLRE	A0A2K3DLP6_CHLRE	A0A2K3DFM4_CHLRE	A0A2K3DE24_CHLRE	A0A2K3DF47_CHLRE	A0A2K3DK56_CHLRE
molecular_function	GO:0000287	magnesium ion binding	5	60	0.0833333	0.135	0.937308	1	1	A0A2K3E600_CHLRE	A0A2K3CTE4_CHLRE	A0A2K3DXV5_CHLRE	A0A2K3DST4_CHLRE	A0A2K3CZ59_CHLRE
molecular_function	GO:0004497	monooxygenase activity	5	52	0.0961538	0.7272	0.371721	1	1	A0A2K3E0N0_CHLRE	A0A2K3E4W6_CHLRE	A0A2K3E1Z1_CHLRE	A0A2K3CSM8_CHLRE	A0A2K3CSP0_CHLRE
cellular_component	GO:0009535	chloroplast thylakoid membrane	5	96	0.0520833	0.00471229	0.998576	0.249	1	ATPA_CHLRE	ATPF_CHLRE	PSBD_CHLRE	A0A2K3CQW3_CHLRE	B7U1J0_CHLRE
molecular_function	GO:0020037	heme binding	5	103	0.0485437	0.00232905	0.99934	0.217	1	A0A2K3CZA3_CHLRE	A0A2K3E4W6_CHLRE	A0A2K3CU48_CHLRE	A0A2K3CSM8_CHLRE	A0A2K3CSP0_CHLRE
molecular_function	GO:0051539	4 iron, 4 sulfur cluster binding	5	59	0.0847458	0.14586	0.931283	1	1	CHLB_CHLRE	A0A2K3DXP3_CHLRE	A0A2K3DVK1_CHLRE	A0A2K3DGD3_CHLRE	A0A2K3E1V3_CHLRE
biological_process	GO:0000045	autophagosome assembly	5	19	0.263158	0.890405	0.240758	1	1	A0A2K3DE59_CHLRE	A0A2K3DFH4_CHLRE	A0A2K3D3V2_CHLRE	A0A2K3D0T3_CHLRE	A0A2K3DFR2_CHLRE
biological_process	GO:0006457	protein folding	5	87	0.0574713	0.00238057	0.999112	0.321	1	A0A2K3D650_CHLRE	A0A2K3D6N3_CHLRE	A0A2K3D6N9_CHLRE	A0A2K3DVT4_CHLRE	A0A2K3DSK9_CHLRE
cellular_component	GO:0000785	chromatin	5	20	0.25	0.65694	0.455678	1	1	A0A2K3CUE4_CHLRE	A0A2K3E7W8_CHLRE	A0A2K3CRF0_CHLRE	A0A2K3DAW9_CHLRE	A0A2K3CW19_CHLRE
biological_process	GO:0015031	protein transport	5	65	0.0769231	0.0087995	0.994627	0.76	1	A8IRR6_CHLRE	A0A2K3E5D5_CHLRE	A0A2K3E134_CHLRE	A0A2K3DLC5_CHLRE	A8IR66_CHLRE
molecular_function	GO:0045505	dynein intermediate chain binding	5	18	0.277778	0.968787	0.0965148	1	1	A0A2K3DN16_CHLRE	A0A2K3D1N8_CHLRE	A0A2K3DV97_CHLRE	A0A2K3E6A9_CHLRE	A0A2K3DQQ4_CHLRE
cellular_component	GO:0005764	lysosome	5	20	0.25	0.875435	0.263598	1	1	A0A2K3DCL8_CHLRE	A0A2K3DI22_CHLRE	A0A2K3CYQ1_CHLRE	A0A2K3E5G0_CHLRE	A0A2K3CNP0_CHLRE
molecular_function	GO:0022857	transmembrane transporter activity	5	76	0.0657895	0.160655	0.867974	1	1	A0A2K3DHY0_CHLRE	A0A2K3E635_CHLRE	A0A2K3DHY3_CHLRE	A0A2K3DRS5_CHLRE	A0A2K3E827_CHLRE
molecular_function	GO:0061630	ubiquitin protein ligase activity	5	72	0.0694444	0.0378297	0.985584	0.992	1	A8IE95_CHLRE	A0A2K3E231_CHLRE	A0A2K3DM03_CHLRE	A0A2K3CS42_CHLRE	A0A2K3CZZ2_CHLRE
biological_process	GO:0016567	protein ubiquitination	5	72	0.0694444	0.000622044	0.999826	0.081	1	A8IE95_CHLRE	A0A2K3CVZ5_CHLRE	A0A2K3CS42_CHLRE	A0A2K3CZ15_CHLRE	A0A2K3CZZ2_CHLRE
cellular_component	GO:0030687	preribosome, large subunit precursor	5	24	0.208333	0.875435	0.263598	1	1	A8J0V5_CHLRE	A0A2K3D8Y8_CHLRE	A0A2K3DLP0_CHLRE	A0A2K3CPH6_CHLRE	A0A2K3DWG3_CHLRE
biological_process	GO:0000398	mRNA splicing, via spliceosome	5	84	0.0595238	0.00917116	0.996191	0.783	1	A8IC90_CHLRE	A0A2K3D159_CHLRE	A0A2K3DYQ0_CHLRE	A0A2K3DG81_CHLRE	A0A2K3CN31_CHLRE
biological_process	GO:0000422	autophagy of mitochondrion	5	17	0.294118	0.968728	0.0966965	1	1	A0A2K3DE59_CHLRE	A0A2K3DFH4_CHLRE	A0A2K3D3V2_CHLRE	A0A2K3D0T3_CHLRE	A0A2K3DFR2_CHLRE
cellular_component	GO:0000139	Golgi membrane	5	58	0.0862069	0.235031	0.85571	1	1	A0A2K3E340_CHLRE	A0A2K3CZA0_CHLRE	A0A2K3E5D5_CHLRE	A0A2K3D2W4_CHLRE	A8IR66_CHLRE
molecular_function	GO:0042393	histone binding	5	37	0.135135	0.770579	0.375262	1	1	A0A2K3D9Y5_CHLRE	A0A2K3DF59_CHLRE	A0A2K3E5Y3_CHLRE	A0A2K3D586_CHLRE	A0A2K3DNI2_CHLRE
molecular_function	GO:0004386	helicase activity	5	18	0.277778	0.999925	0.000174064	1	0.044	A8ICD8_CHLRE	A0A2K3DKJ5_CHLRE	A0A2K3D7L0_CHLRE	A0A2K3D7K3_CHLRE	A0A2K3D7K0_CHLRE
molecular_function	GO:0000166	nucleotide binding	5	38	0.131579	0.999985	2.0971e-05	1	0.003	A0A2K3D4L9_CHLRE	A0A2K3DXP3_CHLRE	A0A2K3D9B2_CHLRE	A0A2K3DXP6_CHLRE	A0A2K3DDR6_CHLRE
cellular_component	GO:0019898	extrinsic component of membrane	5	24	0.208333	0.586402	0.602088	1	1	A0A2K3CQQ3_CHLRE	A0A2K3DFH4_CHLRE	A0A2K3DAJ8_CHLRE	A0A2K3CQS6_CHLRE	A0A2K3D1L1_CHLRE
cellular_component	GO:0005815	microtubule organizing center	5	16	0.3125	0.951256	0.0917833	1	1	A0A2K3D9X2_CHLRE	A0A2K3D2P2_CHLRE	A0A2K3E171_CHLRE	A0A2K3CV39_CHLRE	A0A2K3CQR3_CHLRE
molecular_function	GO:0016298	lipase activity	5	17	0.294118	0.0481941	0.969547	0.998	1	A0A2K3DMS3_CHLRE	A0A2K3E3Y4_CHLRE	A0A2K3DDY6_CHLRE	A0A2K3E3Z8_CHLRE	A0A2K3CXN1_CHLRE
molecular_function	GO:0031267	small GTPase binding	5	20	0.25	0.948962	0.138414	1	1	A8J2W2_CHLRE	A0A2K3D1Z8_CHLRE	A0A2K3CWJ4_CHLRE	A0A2K3DP34_CHLRE	A0A2K3E0S6_CHLRE
cellular_component	GO:0000124	SAGA complex	5	18	0.277778	0.96974	0.0942602	1	1	A0A2K3D4R7_CHLRE	A0A2K3D666_CHLRE	A0A2K3E5F1_CHLRE	A0A2K3D274_CHLRE	A0A2K3E138_CHLRE
biological_process	GO:0055088	lipid homeostasis	5	19	0.263158	0.936596	0.162195	1	1	A0A2K3DTR7_CHLRE	A0A2K3DVN1_CHLRE	A0A2K3DEX6_CHLRE	A0A2K3E4S1_CHLRE	A0A2K3DEY9_CHLRE
biological_process	GO:0006396	RNA processing	5	31	0.16129	0.0290961	0.97847	0.997	1	A0A2K3DKX2_CHLRE	A0A2K3DRZ0_CHLRE	A0A2K3CP42_CHLRE	A0A2K3DRV7_CHLRE	A8IWK7_CHLRE
cellular_component	GO:0008180	COP9 signalosome	5	27	0.185185	0.835447	0.321079	1	1	A0A2K3DDI8_CHLRE	A0A2K3CX22_CHLRE	A0A2K3CYL5_CHLRE	A0A2K3CX56_CHLRE	A0A2K3CUI2_CHLRE
cellular_component	GO:0000781	chromosome, telomeric region	5	9	0.555556	0.999583	0.00403751	1	0.524	A0A2K3CYK0_CHLRE	A0A2K3DTE2_CHLRE	A0A2K3DUS4_CHLRE	A0A2K3DTX9_CHLRE	A0A2K3D131_CHLRE
biological_process	GO:0006397	mRNA processing	5	43	0.116279	0.0913306	0.939136	1	1	A0A2K3CZ19_CHLRE	A0A2K3D2S9_CHLRE	A0A2K3E1C6_CHLRE	A0A2K3E1G4_CHLRE	A0A2K3DXU2_CHLRE
biological_process	GO:0045893	positive regulation of transcription, DNA-templated	5	16	0.3125	0.976219	0.0473301	1	1	A0A2K3CR78_CHLRE	A0A2K3DTI9_CHLRE	A0A2K3CW52_CHLRE	A0A2K3CP13_CHLRE	A0A2K3DAX6_CHLRE
cellular_component	GO:0012507	ER to Golgi transport vesicle membrane	5	14	0.357143	0.974478	0.0750024	1	1	A0A2K3D9Y7_CHLRE	A0A2K3CQU9_CHLRE	A0A2K3E5D5_CHLRE	A0A2K3E7U8_CHLRE	A0A2K3CQ49_CHLRE
biological_process	GO:0006406	mRNA export from nucleus	5	24	0.208333	0.847363	0.288895	1	1	A0A2K3DQA7_CHLRE	A0A2K3D2S9_CHLRE	A0A2K3E683_CHLRE	A0A2K3DXU2_CHLRE	A0A2K3D847_CHLRE
molecular_function	GO:0005543	phospholipid binding	5	19	0.263158	0.737397	0.403999	1	1	A0A2K3D2S4_CHLRE	A0A2K3E275_CHLRE	A0A2K3CPF2_CHLRE	A0A2K3DS34_CHLRE	A0A2K3DMI1_CHLRE
biological_process	GO:0006874	cellular calcium ion homeostasis	5	23	0.217391	0.975318	0.0530542	1	1	A0A2K3D134_CHLRE	A0A2K3E1S8_CHLRE	A0A2K3DPQ3_CHLRE	A0A2K3DAJ9_CHLRE	A0A2K3DI77_CHLRE
molecular_function	GO:0000155	phosphorelay sensor kinase activity	5	12	0.416667	0.996729	0.0181944	1	0.998	A0A2K3CZT1_CHLRE	A0A2K3D8G4_CHLRE	A0A2K3CR54_CHLRE	A0A2K3DJT8_CHLRE	A0A2K3CR50_CHLRE
biological_process	GO:0042276	error-prone translesion synthesis	5	10	0.5	0.999042	0.0073888	1	0.956	A0A2K3DKD8_CHLRE	A0A2K3DDR6_CHLRE	A0A2K3D4A8_CHLRE	A0A2K3D9E2_CHLRE	A0A2K3D744_CHLRE
biological_process	GO:0044805	late nucleophagy	5	9	0.555556	0.999565	0.00417327	1	0.876	A0A2K3DE59_CHLRE	A0A2K3DFH4_CHLRE	A0A2K3D3V2_CHLRE	A0A2K3D0T3_CHLRE	A0A2K3DFR2_CHLRE
biological_process	GO:0034727	piecemeal microautophagy of the nucleus	5	10	0.5	0.998142	0.0119981	1	0.999	A0A2K3DE59_CHLRE	A0A2K3DFH4_CHLRE	A0A2K3D3V2_CHLRE	A0A2K3D0T3_CHLRE	A0A2K3DFR2_CHLRE
biological_process	GO:0042594	response to starvation	5	7	0.714286	0.99451	0.0204669	1	1	A0A2K3DE59_CHLRE	A0A2K3E4Z7_CHLRE	A0A2K3D3V2_CHLRE	A0A2K3D0T3_CHLRE	A0A2K3DFR2_CHLRE
biological_process	GO:0061709	reticulophagy	5	8	0.625	0.999836	0.00209629	1	0.644	A0A2K3DE59_CHLRE	A0A2K3DFH4_CHLRE	A0A2K3D3V2_CHLRE	A0A2K3D0T3_CHLRE	A0A2K3DFR2_CHLRE
biological_process	GO:0006302	double-strand break repair	5	13	0.384615	1	4.97861e-09	1	0	A0A2K3DQR5_CHLRE	A0A2K3DRA1_CHLRE	A0A2K3CRE2_CHLRE	A0A2K3DQG4_CHLRE	A0A2K3E874_CHLRE
molecular_function	GO:0046961	proton-transporting ATPase activity, rotational mechanism	4	11	0.363636	0.988024	0.0563628	1	1	ATPA_CHLRE	A8HQ97_CHLRE	A0A2K3DCJ6_CHLRE	B7U1J0_CHLRE
molecular_function	GO:0003924	GTPase activity	4	113	0.0353982	0.000203342	0.999958	0.019	1	A0A2K3E0D8_CHLRE	A0A2K3DA81_CHLRE	A0A2K3DSZ2_CHLRE	A0A2K3DHR8_CHLRE
biological_process	GO:0006515	protein quality control for misfolded or incompletely synthesized proteins	4	12	0.333333	0.921477	0.208116	1	1	CLPP_CHLRE	A0A2K3E892_CHLRE	A8INX1_CHLRE	A8IJ60_CHLRE
molecular_function	GO:0008289	lipid binding	4	22	0.181818	0.567259	0.556618	1	1	A8JFE2_CHLRE	A0A2K3DPY6_CHLRE	A0A2K3D8Z4_CHLRE	A0A2K3D0Q0_CHLRE
cellular_component	GO:0009579	thylakoid	4	23	0.173913	0.00883297	0.995928	0.407	1	A8JFE2_CHLRE	A0A2K3CW77_CHLRE	A0A2K3D195_CHLRE	A0A2K3CVZ5_CHLRE
cellular_component	GO:0043231	intracellular membrane-bounded organelle	4	69	0.057971	0.0617036	0.94572	0.994	1	A0A2K3D6N3_CHLRE	A0A2K3D6N9_CHLRE	A0A2K3E1E7_CHLRE	A0A2K3D2J3_CHLRE
biological_process	GO:0032259	methylation	4	52	0.0769231	0.0125939	0.993598	0.874	1	A0A2K3D1P5_CHLRE	A0A2K3DZG0_CHLRE	A0A2K3DZD7_CHLRE	Q6VPQ2_CHLRE
biological_process	GO:0006364	rRNA processing	4	56	0.0714286	0.161592	0.882353	1	1	A0A2K3D5D3_CHLRE	A0A2K3CNG0_CHLRE	A0A2K3CZX9_CHLRE	A0A2K3DWG3_CHLRE
biological_process	GO:0016192	vesicle-mediated transport	4	48	0.0833333	0.298737	0.766336	1	1	A0A2K3DVX3_CHLRE	A0A2K3D6F4_CHLRE	A8HXA2_CHLRE	A8IR66_CHLRE
cellular_component	GO:0019005	SCF ubiquitin ligase complex	4	42	0.0952381	0.284693	0.856059	1	1	A0A2K3CRV1_CHLRE	A0A2K3CXY5_CHLRE	A0A2K3DGP0_CHLRE	A0A2K3DQN5_CHLRE
biological_process	GO:0031146	SCF-dependent proteasomal ubiquitin-dependent protein catabolic process	4	42	0.0952381	0.277835	0.860553	1	1	A0A2K3CRV1_CHLRE	A0A2K3CXY5_CHLRE	A0A2K3DGP0_CHLRE	A0A2K3DQN5_CHLRE
biological_process	GO:0008380	RNA splicing	4	19	0.210526	0.0228437	0.988331	0.987	1	A8HPU4_CHLRE	A0A2K3DXU4_CHLRE	A0A2K3E1C6_CHLRE	A0A2K3E1G4_CHLRE
molecular_function	GO:0016779	nucleotidyltransferase activity	4	19	0.210526	0.759133	0.324753	1	1	A0A2K3E2T3_CHLRE	A0A2K3E5Z4_CHLRE	A0A2K3DPK8_CHLRE	A0A2K3DBH7_CHLRE
cellular_component	GO:0005681	spliceosomal complex	4	25	0.16	0.198917	0.878212	1	1	A0A2K3CWB5_CHLRE	A0A2K3CS69_CHLRE	A0A2K3DZI4_CHLRE	A0A2K3CN31_CHLRE
cellular_component	GO:0005876	spindle microtubule	4	16	0.25	0.990205	0.0324019	1	0.999	A0A2K3CVM7_CHLRE	A0A2K3D170_CHLRE	A0A2K3DEX3_CHLRE	A0A2K3CVM2_CHLRE
biological_process	GO:0032465	regulation of cytokinesis	4	14	0.285714	0.937638	0.177624	1	1	A0A2K3DYA1_CHLRE	A0A2K3D170_CHLRE	A0A2K3DEX3_CHLRE	A0A2K3CVM2_CHLRE
molecular_function	GO:0016279	protein-lysine N-methyltransferase activity	4	34	0.117647	0.859638	0.236659	1	1	A0A2K3CQ77_CHLRE	A0A2K3E5U1_CHLRE	A0A2K3DAB0_CHLRE	A0A2K3D711_CHLRE
biological_process	GO:0006325	chromatin organization	4	34	0.117647	0.539783	0.54883	1	1	A8JIK2_CHLRE	A0A2K3D1W7_CHLRE	A0A2K3DY38_CHLRE	A0A2K3DQ21_CHLRE
molecular_function	GO:0051015	actin filament binding	4	11	0.363636	0.988024	0.0563628	1	1	A0A2K3DLJ0_CHLRE	A0A2K3CTD1_CHLRE	A0A2K3DVB8_CHLRE	A0A2K3DG07_CHLRE
cellular_component	GO:0000932	P-body	4	24	0.166667	0.764209	0.435369	1	1	A8IMK5_CHLRE	A0A2K3D603_CHLRE	A0A2K3CYY3_CHLRE	A0A2K3DUR5_CHLRE
molecular_function	GO:0008094	ATP-dependent activity, acting on DNA	4	23	0.173913	0.999865	0.000284212	1	0.06	A0A2K3DJH5_CHLRE	A0A2K3DWI1_CHLRE	A0A2K3E133_CHLRE	A0A2K3CSQ1_CHLRE
molecular_function	GO:0051537	2 iron, 2 sulfur cluster binding	4	41	0.097561	0.299214	0.846725	1	1	Q2HZ21_CHLRE	A0A2K3DB48_CHLRE	A0A2K3CQL5_CHLRE	Q6V9B3_CHLRE
molecular_function	GO:0004553	hydrolase activity, hydrolyzing O-glycosyl compounds	4	20	0.2	0.986444	0.0289789	1	1	A0A2K3DNA7_CHLRE	A0A2K3D2V6_CHLRE	A0A2K3DX81_CHLRE	A0A2K3DYA8_CHLRE
biological_process	GO:0006338	chromatin remodeling	4	15	0.266667	0.946803	0.111864	1	1	A0A2K3E7W8_CHLRE	A0A2K3D3P2_CHLRE	A0A2K3DX10_CHLRE	A0A2K3DS27_CHLRE
cellular_component	GO:0034045	phagophore assembly site membrane	4	11	0.363636	0.988372	0.0551368	1	1	A0A2K3DE59_CHLRE	A0A2K3D3V2_CHLRE	A0A2K3D0T3_CHLRE	A0A2K3DFR2_CHLRE
cellular_component	GO:0001518	voltage-gated sodium channel complex	4	6	0.666667	0.999723	0.00445825	1	0.576	B9A0U9_CHLRE	A0A2K3CTS2_CHLRE	A0A2K3DAR0_CHLRE	A0A2K3DK32_CHLRE
molecular_function	GO:0005248	voltage-gated sodium channel activity	4	6	0.666667	0.999713	0.00457654	1	0.842	B9A0U9_CHLRE	A0A2K3CTS2_CHLRE	A0A2K3DAR0_CHLRE	A0A2K3DK32_CHLRE
molecular_function	GO:0003684	damaged DNA binding	4	27	0.148148	0.762043	0.41529	1	1	A0A2K3DUT4_CHLRE	A0A2K3DKD8_CHLRE	A0A2K3D4E3_CHLRE	A0A2K3D4A8_CHLRE
biological_process	GO:0000338	protein deneddylation	4	23	0.173913	0.786567	0.408105	1	1	A0A2K3DDI8_CHLRE	A0A2K3CX22_CHLRE	A0A2K3CYL5_CHLRE	A0A2K3CX56_CHLRE
cellular_component	GO:0035861	site of double-strand break	4	11	0.363636	0.988372	0.0551368	1	1	A0A2K3DUT4_CHLRE	A0A2K3DKD8_CHLRE	A0A2K3D4E3_CHLRE	A0A2K3D4A8_CHLRE
cellular_component	GO:0005768	endosome	4	32	0.125	0.261887	0.835997	1	1	A0A2K3E1S3_CHLRE	A0A2K3CPF2_CHLRE	A0A2K3D063_CHLRE	A0A2K3DLC5_CHLRE
biological_process	GO:0018107	peptidyl-threonine phosphorylation	4	20	0.2	0.861327	0.306323	1	1	A0A2K3E5D4_CHLRE	A0A2K3E3Q1_CHLRE	A0A2K3DI28_CHLRE	A0A2K3CXG1_CHLRE
biological_process	GO:0018026	peptidyl-lysine monomethylation	4	31	0.129032	0.554667	0.65146	1	1	A0A2K3CQ77_CHLRE	A0A2K3E5U1_CHLRE	A0A2K3DAB0_CHLRE	A0A2K3D711_CHLRE
molecular_function	GO:0005539	glycosaminoglycan binding	4	19	0.210526	0.88343	0.272353	1	1	Q9ATG5_CHLRE	A0A2K3CUG8_CHLRE	A0A2K3E0V8_CHLRE	A0A2K3DUP3_CHLRE
molecular_function	GO:0008449	N-acetylglucosamine-6-sulfatase activity	4	19	0.210526	0.88343	0.272353	1	1	Q9ATG5_CHLRE	A0A2K3CUG8_CHLRE	A0A2K3E0V8_CHLRE	A0A2K3DUP3_CHLRE
biological_process	GO:0070588	calcium ion transmembrane transport	4	27	0.148148	0.989366	0.0258757	1	1	A0A2K3D134_CHLRE	A0A2K3E1S8_CHLRE	A0A2K3DAJ9_CHLRE	A0A2K3DI77_CHLRE
cellular_component	GO:0005795	Golgi stack	4	10	0.4	0.923518	0.204188	1	1	A0A2K3D9Y7_CHLRE	A0A2K3CQU9_CHLRE	A0A2K3E7U8_CHLRE	A0A2K3CQ49_CHLRE
biological_process	GO:0048211	Golgi vesicle docking	4	10	0.4	0.992611	0.0402934	1	1	A0A2K3D9Y7_CHLRE	A0A2K3CQU9_CHLRE	A0A2K3E7U8_CHLRE	A0A2K3CQ49_CHLRE
cellular_component	GO:0005774	vacuolar membrane	4	17	0.235294	0.813277	0.33446	1	1	A0A2K3E3R5_CHLRE	A0A2K3E3P1_CHLRE	A0A2K3DCJ6_CHLRE	A0A2K3D1B6_CHLRE
biological_process	GO:0006811	ion transport	4	8	0.5	0.882609	0.157886	1	1	A8HXK4_CHLRE	A0A2K3D8L0_CHLRE	A0A2K3D8K3_CHLRE	A0A2K3DE27_CHLRE
biological_process	GO:0000070	mitotic sister chromatid segregation	4	10	0.4	0.999995	1.76346e-05	1	0.007	A0A2K3D6T3_CHLRE	A0A2K3DJH8_CHLRE	A0A2K3CRT3_CHLRE	A0A2K3DC11_CHLRE
biological_process	GO:0031509	subtelomeric heterochromatin assembly	4	7	0.571429	0.999111	0.00951208	1	0.98	A0A2K3CYK0_CHLRE	A0A2K3DTE2_CHLRE	A0A2K3DUS4_CHLRE	A0A2K3D131_CHLRE
molecular_function	GO:0045504	dynein heavy chain binding	4	8	0.5	0.997907	0.016898	1	0.996	Q5XPS1_CHLRE	A0A2K3D9P4_CHLRE	A8J3B6_CHLRE	H6UI23_CHLRE
molecular_function	GO:0045503	dynein light chain binding	4	6	0.666667	0.999713	0.00457654	1	0.842	Q5XPS1_CHLRE	A0A2K3D9P4_CHLRE	A8J3B6_CHLRE	H6UI23_CHLRE
molecular_function	GO:0008146	sulfotransferase activity	4	18	0.222222	0.759679	0.440934	1	1	A0A2K3DC67_CHLRE	A0A2K3DFV9_CHLRE	A0A2K3D7P8_CHLRE	A0A2K3DZN5_CHLRE
molecular_function	GO:0009927	histidine phosphotransfer kinase activity	4	10	0.4	0.992624	0.0402223	1	1	A0A2K3CZT1_CHLRE	A0A2K3D8G4_CHLRE	A0A2K3CR54_CHLRE	A0A2K3DJT8_CHLRE
molecular_function	GO:0005262	calcium channel activity	4	15	0.266667	0.890622	0.240321	1	1	A0A2K3D134_CHLRE	A0A2K3E1S8_CHLRE	A0A2K3DAJ9_CHLRE	A0A2K3DI77_CHLRE
molecular_function	GO:0017056	structural constituent of nuclear pore	4	23	0.173913	0.786959	0.407498	1	1	A0A2K3DQA7_CHLRE	A0A2K3D472_CHLRE	A0A2K3DMI1_CHLRE	A0A2K3D847_CHLRE
biological_process	GO:0045053	protein retention in Golgi apparatus	4	4	1	1	0.000387312	1	0.175	A0A2K3CQQ3_CHLRE	A0A2K3DAJ8_CHLRE	A0A2K3CQS6_CHLRE	A0A2K3D1L1_CHLRE
molecular_function	GO:0015631	tubulin binding	4	22	0.181818	0.999938	0.000144543	1	0.034	A0A2K3CZX8_CHLRE	A0A2K3D881_CHLRE	A0A2K3DNN4_CHLRE	A0A2K3E6G2_CHLRE
molecular_function	GO:0008408	3'-5' exonuclease activity	4	16	0.25	0.896107	0.185802	1	1	A0A2K3DZS1_CHLRE	A0A2K3DB70_CHLRE	A0A2K3DZ32_CHLRE	A0A2K3DSJ8_CHLRE
cellular_component	GO:0042555	MCM complex	4	8	0.5	0.997974	0.0164895	1	0.92	A0A2K3E6D5_CHLRE	A0A2K3DIP5_CHLRE	A0A2K3CTV1_CHLRE	A0A2K3D702_CHLRE
molecular_function	GO:0004721	phosphoprotein phosphatase activity	4	12	0.333333	0.662341	0.449983	1	1	A0A2K3DN43_CHLRE	A0A2K3DJ84_CHLRE	A0A2K3DPV7_CHLRE	A0A2K3CT99_CHLRE
biological_process	GO:0010387	COP9 signalosome assembly	4	19	0.210526	0.883211	0.272793	1	1	A0A2K3DDI8_CHLRE	A0A2K3CX22_CHLRE	A0A2K3CYL5_CHLRE	A0A2K3CX56_CHLRE
molecular_function	GO:0031151	histone methyltransferase activity (H3-K79 specific)	4	5	0.8	0.999946	0.00171676	1	0.406	A0A2K3CYK0_CHLRE	A0A2K3DTE2_CHLRE	A0A2K3DUS4_CHLRE	A0A2K3D131_CHLRE
biological_process	GO:2000677	regulation of transcription regulatory region DNA binding	4	5	0.8	0.999946	0.00171974	1	0.553	A0A2K3CYK0_CHLRE	A0A2K3DTE2_CHLRE	A0A2K3DUS4_CHLRE	A0A2K3D131_CHLRE
biological_process	GO:0032508	DNA duplex unwinding	4	19	0.210526	0.852241	0.297806	1	1	A0A2K3D646_CHLRE	A0A2K3E158_CHLRE	A0A2K3DU69_CHLRE	A0A2K3D275_CHLRE
biological_process	GO:0007062	sister chromatid cohesion	4	5	0.8	1	6.18778e-07	1	0	A0A2K3D6T3_CHLRE	A0A2K3CRF0_CHLRE	A0A2K3DAG5_CHLRE	A0A2K3DAG6_CHLRE
cellular_component	GO:0031982	vesicle	4	5	0.8	0.553208	0.5411	1	1	A0A2K3CTD1_CHLRE	A0A2K3E1E7_CHLRE	A0A2K3D2J3_CHLRE	A0A2K3DG07_CHLRE
cellular_component	GO:0005694	chromosome	4	14	0.285714	0.99459	0.00885039	1	0.743	A0A2K3E3D8_CHLRE	A0A2K3DQG4_CHLRE	A0A2K3DU69_CHLRE	A0A2K3D275_CHLRE
molecular_function	GO:0008234	cysteine-type peptidase activity	4	17	0.235294	0.938356	0.0999431	1	1	A0A2K3E4F7_CHLRE	A0A2K3CZ29_CHLRE	A0A2K3CRE5_CHLRE	A0A2K3CYP9_CHLRE
biological_process	GO:0061025	membrane fusion	4	10	0.4	0.934226	0.138335	1	1	A0A2K3D9Y7_CHLRE	A0A2K3CQU9_CHLRE	A0A2K3E7U8_CHLRE	A0A2K3CQ49_CHLRE
biological_process	GO:0045056	transcytosis	4	9	0.444444	0.995827	0.0271315	1	1	A0A2K3D9Y7_CHLRE	A0A2K3CQU9_CHLRE	A0A2K3E7U8_CHLRE	A0A2K3CQ49_CHLRE
molecular_function	GO:0003735	structural constituent of ribosome	3	186	0.016129	2.34789e-09	1	0	1	RR2A_CHLRE	RR3_CHLRE	A8J5Z0_CHLRE
molecular_function	GO:0046933	proton-transporting ATP synthase activity, rotational mechanism	3	17	0.176471	0.79223	0.434324	1	1	ATPA_CHLRE	ATPF_CHLRE	B7U1J0_CHLRE
cellular_component	GO:0009368	endopeptidase Clp complex	3	9	0.333333	0.973549	0.118871	1	1	CLPP_CHLRE	A8INX1_CHLRE	A8IJ60_CHLRE
molecular_function	GO:0051117	ATPase binding	3	12	0.25	0.924553	0.231489	1	1	CLPP_CHLRE	A8INX1_CHLRE	A8IJ60_CHLRE
molecular_function	GO:0003899	DNA-directed 5'-3' RNA polymerase activity	3	30	0.1	0.443108	0.744094	1	1	RPOB1_CHLRE	RPC1A_CHLRE	A0A2K3D6S1_CHLRE
molecular_function	GO:0046983	protein dimerization activity	3	26	0.115385	0.0276808	0.989047	0.955	1	Q65Z16_CHLRE	A0A2K3CYQ9_CHLRE	A0A2K3CZR4_CHLRE
biological_process	GO:0006351	transcription, DNA-templated	3	27	0.111111	1	2.07643e-09	1	0	RPOB1_CHLRE	Q65Z16_CHLRE	A0A2K3D6S1_CHLRE
molecular_function	GO:0016705	oxidoreductase activity, acting on paired donors, with incorporation or reduction of molecular oxygen	3	48	0.0625	0.0508917	0.97255	0.999	1	A0A2K3E4W6_CHLRE	A0A2K3CSM8_CHLRE	A0A2K3CSP0_CHLRE
biological_process	GO:0000226	microtubule cytoskeleton organization	3	28	0.107143	0.987717	0.0217557	1	1	A8J7M5_CHLRE	A0A2K3D881_CHLRE	A0A2K3DVC5_CHLRE
biological_process	GO:0000278	mitotic cell cycle	3	20	0.15	0.999997	6.9022e-06	1	0.002	A0A2K3CVM7_CHLRE	A0A2K3DYA1_CHLRE	A0A2K3DXP3_CHLRE
molecular_function	GO:0071949	FAD binding	3	48	0.0625	0.079673	0.972965	1	1	A0A2K3E0N0_CHLRE	A0A2K3E1Z1_CHLRE	A0A2K3CYG8_CHLRE
biological_process	GO:0051085	chaperone cofactor-dependent protein refolding	3	34	0.0882353	0.276542	0.875381	1	1	A8IHL1_CHLRE	A0A2K3DZS2_CHLRE	A0A2K3DDD4_CHLRE
biological_process	GO:0042026	protein refolding	3	30	0.1	0.375137	0.813924	1	1	A8IHL1_CHLRE	A0A2K3DZS2_CHLRE	A0A2K3DDD4_CHLRE
cellular_component	GO:0071013	catalytic step 2 spliceosome	3	32	0.09375	0.221794	0.905851	1	1	A0A2K3D159_CHLRE	A0A2K3E5Q8_CHLRE	A0A2K3DKK4_CHLRE
molecular_function	GO:0000049	tRNA binding	3	45	0.0666667	0.106157	0.961928	1	1	A8IXY0_CHLRE	A8J168_CHLRE	A0A2K3E0D8_CHLRE
molecular_function	GO:0005249	voltage-gated potassium channel activity	3	14	0.214286	0.79223	0.434324	1	1	A0A2K3D845_CHLRE	A0A2K3DRI4_CHLRE	A0A2K3E4W0_CHLRE
biological_process	GO:0071805	potassium ion transmembrane transport	3	18	0.166667	0.625751	0.615214	1	1	A0A2K3DSM2_CHLRE	A0A2K3D845_CHLRE	A0A2K3E4W0_CHLRE
molecular_function	GO:0005315	inorganic phosphate transmembrane transporter activity	3	17	0.176471	0.79223	0.434324	1	1	Q8LP68_CHLRE	A0A2K3CVU6_CHLRE	A0A2K3CVV6_CHLRE
molecular_function	GO:0015293	symporter activity	3	15	0.2	0.526216	0.702292	1	1	Q8LP68_CHLRE	A0A2K3CVU6_CHLRE	A0A2K3CVV6_CHLRE
biological_process	GO:0006606	protein import into nucleus	3	30	0.1	0.255156	0.887619	1	1	A0A2K3D472_CHLRE	A0A2K3E0S6_CHLRE	A0A2K3DMI1_CHLRE
molecular_function	GO:0003743	translation initiation factor activity	3	46	0.0652174	0.0965718	0.966009	1	1	A0A2K3E0D8_CHLRE	A0A2K3DHR8_CHLRE	A0A2K3D4R1_CHLRE
cellular_component	GO:0005789	endoplasmic reticulum membrane	3	86	0.0348837	4.55748e-06	0.999999	0	1	A0A2K3CUP4_CHLRE	A0A2K3DAZ2_CHLRE	A8J5T5_CHLRE
molecular_function	GO:0016757	glycosyltransferase activity	3	99	0.030303	1.83356e-05	0.999994	0.002	1	A0A2K3DJA5_CHLRE	A0A2K3DGH7_CHLRE	A0A2K3DAV0_CHLRE
biological_process	GO:0043622	cortical microtubule organization	3	5	0.6	0.99828	0.022164	1	1	A8JF07_CHLRE	A0A2K3D7B9_CHLRE	A0A2K3D7C1_CHLRE
molecular_function	GO:0016616	oxidoreductase activity, acting on the CH-OH group of donors, NAD or NADP as acceptor	3	32	0.09375	0.0075392	0.997218	0.539	1	A0A2K3D509_CHLRE	A0A2K3DCS1_CHLRE	A0A2K3CYQ5_CHLRE
cellular_component	GO:0032133	chromosome passenger complex	3	13	0.230769	0.904638	0.268113	1	1	A0A2K3D170_CHLRE	A0A2K3DEX3_CHLRE	A0A2K3CVM2_CHLRE
cellular_component	GO:0051233	spindle midzone	3	14	0.214286	0.98511	0.0495657	1	1	A0A2K3D170_CHLRE	A0A2K3DEX3_CHLRE	A0A2K3CVM2_CHLRE
molecular_function	GO:0035174	histone serine kinase activity	3	13	0.230769	0.902672	0.271737	1	1	A0A2K3D170_CHLRE	A0A2K3DEX3_CHLRE	A0A2K3CVM2_CHLRE
biological_process	GO:0048278	vesicle docking	3	11	0.272727	0.993205	0.0222065	1	1	A8I205_CHLRE	A0A2K3D7G4_CHLRE	A0A2K3CP67_CHLRE
biological_process	GO:0007049	cell cycle	3	22	0.136364	1	1.53621e-07	1	0	A0A2K3E6D5_CHLRE	A0A2K3DBV0_CHLRE	A0A2K3D2G9_CHLRE
biological_process	GO:0006368	transcription elongation from RNA polymerase II promoter	3	12	0.25	0.903303	0.23995	1	1	A0A2K3DF59_CHLRE	A0A2K3CSD5_CHLRE	A0A2K3D701_CHLRE
biological_process	GO:0006099	tricarboxylic acid cycle	3	24	0.125	0.558426	0.675523	1	1	A0A2K3CVJ4_CHLRE	A0A2K3DX44_CHLRE	A0A2K3D8D0_CHLRE
molecular_function	GO:0030246	carbohydrate binding	3	17	0.176471	0.240312	0.851904	1	1	A0A2K3D619_CHLRE	A0A2K3DHX9_CHLRE	A0A2K3DYA8_CHLRE
biological_process	GO:0045292	mRNA cis splicing, via spliceosome	3	19	0.157895	0.625751	0.615214	1	1	A0A2K3CWB5_CHLRE	A0A2K3CS69_CHLRE	A0A2K3DZI4_CHLRE
biological_process	GO:0006270	DNA replication initiation	3	14	0.214286	0.837805	0.340236	1	1	A0A2K3E6D5_CHLRE	A0A2K3D3Q7_CHLRE	A0A2K3DW68_CHLRE
cellular_component	GO:0016514	SWI/SNF complex	3	13	0.230769	0.904638	0.268113	1	1	A0A2K3CR78_CHLRE	A0A2K3DTI9_CHLRE	A0A2K3CRK4_CHLRE
biological_process	GO:0006891	intra-Golgi vesicle-mediated transport	3	19	0.157895	0.693677	0.547766	1	1	A0A2K3DI62_CHLRE	A0A2K3DUF8_CHLRE	A0A2K3CZA0_CHLRE
biological_process	GO:1905515	non-motile cilium assembly	3	12	0.25	0.924421	0.231821	1	1	A0A2K3CRT2_CHLRE	A0A2K3CTH6_CHLRE	A0A2K3CYV6_CHLRE
biological_process	GO:0000723	telomere maintenance	3	14	0.214286	0.852241	0.297806	1	1	A8ICD8_CHLRE	A0A2K3D646_CHLRE	A0A2K3DCC3_CHLRE
cellular_component	GO:0005680	anaphase-promoting complex	3	12	0.25	0.926135	0.228248	1	1	A0A2K3DBV0_CHLRE	A0A2K3CVZ5_CHLRE	A0A2K3CZ15_CHLRE
biological_process	GO:0006487	protein N-linked glycosylation	3	21	0.142857	0.34854	0.831331	1	1	A0A2K3DHP2_CHLRE	A0A2K3E7F7_CHLRE	A0A2K3DAZ2_CHLRE
cellular_component	GO:0030015	CCR4-NOT core complex	3	6	0.5	0.995542	0.0389526	1	1	A8IMK5_CHLRE	A0A2K3CYY3_CHLRE	A0A2K3DUR5_CHLRE
biological_process	GO:0006367	transcription initiation from RNA polymerase II promoter	3	12	0.25	0.702194	0.506573	1	1	A0A2K3CY93_CHLRE	A0A2K3DQN1_CHLRE	A0A2K3CXD2_CHLRE
cellular_component	GO:0005811	lipid droplet	3	14	0.214286	0.88058	0.308666	1	1	A0A2K3DTR7_CHLRE	A0A2K3DEX6_CHLRE	A0A2K3DEY9_CHLRE
molecular_function	GO:0004806	triglyceride lipase activity	3	10	0.3	0.959778	0.155356	1	1	A0A2K3DTR7_CHLRE	A0A2K3DEX6_CHLRE	A0A2K3DEY9_CHLRE
biological_process	GO:0019433	triglyceride catabolic process	3	9	0.333333	0.972868	0.121	1	1	A0A2K3DTR7_CHLRE	A0A2K3DEX6_CHLRE	A0A2K3DEY9_CHLRE
biological_process	GO:0005978	glycogen biosynthetic process	3	8	0.375	0.983072	0.0897103	1	1	Q9LLL6_CHLRE	A0A2K3DNA7_CHLRE	A0A2K3DJX2_CHLRE
cellular_component	GO:0005657	replication fork	3	18	0.166667	0.776333	0.36819	1	1	A0A2K3D646_CHLRE	A0A2K3DKD8_CHLRE	A0A2K3D4A8_CHLRE
molecular_function	GO:0003725	double-stranded RNA binding	3	29	0.103448	0.555391	0.650695	1	1	A0A2K3DKX2_CHLRE	A0A2K3DQR5_CHLRE	A0A2K3CP42_CHLRE
molecular_function	GO:0015095	magnesium ion transmembrane transporter activity	3	14	0.214286	0.878213	0.312633	1	1	A0A2K3DQB3_CHLRE	A0A2K3E6W7_CHLRE	A0A2K3CZ59_CHLRE
biological_process	GO:0006268	DNA unwinding involved in DNA replication	3	12	0.25	0.924421	0.231821	1	1	A0A2K3DIP5_CHLRE	A0A2K3DU69_CHLRE	A0A2K3D275_CHLRE
molecular_function	GO:0005267	potassium channel activity	3	4	0.75	0.97957	0.0632806	1	1	A0A2K3E3R5_CHLRE	A0A2K3E3P1_CHLRE	A0A2K3D1B6_CHLRE
biological_process	GO:0001510	RNA methylation	3	15	0.2	0.0758076	0.968101	1	1	A0A2K3D8E4_CHLRE	A0A2K3CSN9_CHLRE	A0A2K3CSQ1_CHLRE
biological_process	GO:0000289	nuclear-transcribed mRNA poly(A) tail shortening	3	9	0.333333	0.959707	0.155588	1	1	A8IMK5_CHLRE	A0A2K3DUR5_CHLRE	A0A2K3D7N1_CHLRE
molecular_function	GO:0043021	ribonucleoprotein complex binding	3	6	0.5	0.228321	0.875181	1	1	A0A2K3D8Y8_CHLRE	A0A2K3DWP4_CHLRE	A0A2K3CPH6_CHLRE
cellular_component	GO:0030173	integral component of Golgi membrane	3	20	0.15	0.6315	0.609549	1	1	A0A2K3DI62_CHLRE	A0A2K3DUF8_CHLRE	A0A2K3DLV1_CHLRE
biological_process	GO:0061024	membrane organization	3	8	0.375	0.740103	0.357382	1	1	A0A2K3D2S4_CHLRE	A0A2K3E275_CHLRE	A0A2K3DS34_CHLRE
biological_process	GO:0006813	potassium ion transport	3	15	0.2	0.742982	0.421179	1	1	A0A2K3DG90_CHLRE	A0A2K3DT99_CHLRE	A0A2K3CUL6_CHLRE
molecular_function	GO:0003779	actin binding	3	17	0.176471	0.958375	0.101684	1	1	A0A2K3D2S4_CHLRE	A0A2K3E275_CHLRE	A0A2K3DS34_CHLRE
biological_process	GO:0033314	mitotic DNA replication checkpoint signaling	3	7	0.428571	0.990488	0.0624169	1	1	A0A2K3D3Q7_CHLRE	A0A2K3DYP3_CHLRE	A0A2K3DW68_CHLRE
biological_process	GO:0048478	replication fork protection	3	6	0.5	0.995415	0.0397434	1	1	A0A2K3D2G9_CHLRE	A0A2K3D1T7_CHLRE	A0A2K3DSU7_CHLRE
biological_process	GO:0031123	RNA 3'-end processing	3	11	0.272727	0.863077	0.218431	1	1	A0A2K3E5Z4_CHLRE	A0A2K3DPK8_CHLRE	A0A2K3DBH7_CHLRE
molecular_function	GO:0031490	chromatin DNA binding	3	15	0.2	0.760443	0.473277	1	1	A0A2K3CUE4_CHLRE	A0A2K3CT32_CHLRE	A0A2K3DAW9_CHLRE
biological_process	GO:0036158	outer dynein arm assembly	3	11	0.272727	0.943538	0.19276	1	1	A0A2K3DGG9_CHLRE	A0A2K3DDL5_CHLRE	A0A2K3CUD8_CHLRE
biological_process	GO:0036159	inner dynein arm assembly	3	10	0.3	0.959707	0.155588	1	1	A0A2K3DDL5_CHLRE	A0A2K3CUD8_CHLRE	A8J3B6_CHLRE
cellular_component	GO:0000445	THO complex part of transcription export complex	3	11	0.272727	0.944863	0.189652	1	1	A0A2K3D2S9_CHLRE	A0A2K3E683_CHLRE	A0A2K3DXU2_CHLRE
molecular_function	GO:0050825	ice binding	3	17	0.176471	0.79223	0.434324	1	1	A0A2K3CVB6_CHLRE	A0A2K3CWJ4_CHLRE	A0A2K3DHQ5_CHLRE
biological_process	GO:0007019	microtubule depolymerization	3	7	0.428571	0.990488	0.0624169	1	1	A0A2K3DJH8_CHLRE	A0A2K3CRT3_CHLRE	A0A2K3DC11_CHLRE
cellular_component	GO:0031235	intrinsic component of the cytoplasmic side of the plasma membrane	3	7	0.428571	0.990742	0.0612237	1	1	A0A2K3D2S4_CHLRE	A0A2K3E275_CHLRE	A0A2K3DS34_CHLRE
biological_process	GO:0030031	cell projection assembly	3	8	0.375	0.973124	0.0473936	1	1	A0A2K3D2S4_CHLRE	A0A2K3E275_CHLRE	A0A2K3DS34_CHLRE
biological_process	GO:0006401	RNA catabolic process	3	13	0.230769	0.992315	0.0133548	1	1	A0A2K3DAX3_CHLRE	A0A2K3DIB3_CHLRE	A0A2K3CS00_CHLRE
biological_process	GO:0007030	Golgi organization	3	14	0.214286	0.822376	0.394853	1	1	A0A2K3D1Z8_CHLRE	A0A2K3E5D5_CHLRE	A0A2K3DP34_CHLRE
biological_process	GO:0006261	DNA-dependent DNA replication	3	15	0.2	0.998633	0.00330758	1	0.809	A0A2K3E6P6_CHLRE	A0A2K3CRE2_CHLRE	A0A2K3D9E2_CHLRE
biological_process	GO:0045892	negative regulation of transcription, DNA-templated	3	14	0.214286	0.938591	0.125624	1	1	A0A2K3CW52_CHLRE	A0A2K3DAX6_CHLRE	A0A2K3DNI2_CHLRE
molecular_function	GO:0000175	3'-5'-exoribonuclease activity	3	23	0.130435	0.559066	0.674871	1	1	A0A2K3D388_CHLRE	A0A2K3D7N1_CHLRE	A0A2K3E7G4_CHLRE
biological_process	GO:0000184	nuclear-transcribed mRNA catabolic process, nonsense-mediated decay	3	14	0.214286	0.851192	0.354122	1	1	A0A2K3E844_CHLRE	A0A2K3E1C7_CHLRE	A0A2K3DKW8_CHLRE
cellular_component	GO:0000922	spindle pole	3	12	0.25	0.904638	0.268113	1	1	A0A2K3DYA1_CHLRE	A0A2K3DVM6_CHLRE	A0A2K3E171_CHLRE
molecular_function	GO:0008420	RNA polymerase II CTD heptapeptide repeat phosphatase activity	3	12	0.25	0.924553	0.231489	1	1	A0A2K3DPN5_CHLRE	A0A2K3DLZ6_CHLRE	A0A2K3DPP9_CHLRE
biological_process	GO:0070940	dephosphorylation of RNA polymerase II C-terminal domain	3	12	0.25	0.924421	0.231821	1	1	A0A2K3DPN5_CHLRE	A0A2K3DLZ6_CHLRE	A0A2K3DPP9_CHLRE
biological_process	GO:0032968	positive regulation of transcription elongation from RNA polymerase II promoter	3	6	0.5	0.995415	0.0397434	1	1	A0A2K3DF59_CHLRE	A0A2K3CSD5_CHLRE	A0A2K3D701_CHLRE
molecular_function	GO:0009378	four-way junction helicase activity	3	8	0.375	0.983102	0.0895718	1	1	A0A2K3DZT7_CHLRE	A0A2K3DU69_CHLRE	A0A2K3D275_CHLRE
biological_process	GO:0000463	maturation of LSU-rRNA from tricistronic rRNA transcript (SSU-rRNA, 5.8S rRNA, LSU-rRNA)	3	12	0.25	0.902503	0.272118	1	1	A0A2K3E7Y1_CHLRE	A0A2K3D8Y8_CHLRE	A0A2K3CPH6_CHLRE
biological_process	GO:0000727	double-strand break repair via break-induced replication	3	10	0.3	0.959707	0.155588	1	1	A0A2K3E6D5_CHLRE	A0A2K3D5X4_CHLRE	A0A2K3DIP5_CHLRE
molecular_function	GO:0008574	plus-end-directed microtubule motor activity	3	10	0.3	0.959778	0.155356	1	1	A0A2K3DJH8_CHLRE	A0A2K3CRT3_CHLRE	A0A2K3DC11_CHLRE
biological_process	GO:0031297	replication fork processing	3	5	0.6	0.999042	0.0073888	1	0.956	A0A2K3D1T7_CHLRE	A0A2K3DSU7_CHLRE	A0A2K3D744_CHLRE
biological_process	GO:0007095	mitotic G2 DNA damage checkpoint signaling	3	5	0.6	0.99828	0.022164	1	1	A0A2K3E736_CHLRE	A0A2K3D3Q7_CHLRE	A0A2K3DW68_CHLRE
molecular_function	GO:0016407	acetyltransferase activity	3	7	0.428571	0.801695	0.295969	1	1	A0A2K3CNT1_CHLRE	A0A2K3D6T3_CHLRE	A0A2K3CNT9_CHLRE
molecular_function	GO:0017178	diphthine-ammonia ligase activity	3	3	1	1	0.00276034	1	0.678	A0A2K3E6Y1_CHLRE	A0A2K3E6X6_CHLRE	A0A2K3E6V0_CHLRE
molecular_function	GO:0030276	clathrin binding	3	5	0.6	0.924553	0.231489	1	1	A0A2K3E1E7_CHLRE	A0A2K3CPF2_CHLRE	A0A2K3D2J3_CHLRE
biological_process	GO:0000725	recombinational repair	3	6	0.5	1	2.37456e-09	1	0	A0A2K3DZA3_CHLRE	A0A2K3E7T4_CHLRE	A0A2K3DKR2_CHLRE
cellular_component	GO:0061673	mitotic spindle astral microtubule	3	6	0.5	0.995542	0.0389526	1	1	A0A2K3DJH8_CHLRE	A0A2K3CRT3_CHLRE	A0A2K3DC11_CHLRE
cellular_component	GO:1990023	mitotic spindle midzone	3	6	0.5	0.995542	0.0389526	1	1	A0A2K3DJH8_CHLRE	A0A2K3CRT3_CHLRE	A0A2K3DC11_CHLRE
biological_process	GO:0006865	amino acid transport	3	8	0.375	0.861327	0.306323	1	1	A0A2K3CW12_CHLRE	A0A2K3D7D7_CHLRE	A8IF06_CHLRE
molecular_function	GO:0032452	histone demethylase activity	3	5	0.6	0.998145	0.0119765	1	0.985	A0A2K3D3P2_CHLRE	A0A2K3DX10_CHLRE	A0A2K3DN88_CHLRE
molecular_function	GO:0008964	phosphoenolpyruvate carboxylase activity	3	3	1	1	0.00276034	1	0.678	A0A2K3CVJ4_CHLRE	A0A2K3DX44_CHLRE	A0A2K3D8D0_CHLRE
biological_process	GO:0015977	carbon fixation	3	6	0.5	0.959707	0.155588	1	1	A0A2K3CVJ4_CHLRE	A0A2K3DX44_CHLRE	A0A2K3D8D0_CHLRE
cellular_component	GO:0030915	Smc5-Smc6 complex	3	8	0.375	0.983511	0.0880642	1	1	A0A2K3D4E3_CHLRE	A0A2K3DAG5_CHLRE	A0A2K3DAG6_CHLRE
biological_process	GO:0006412	translation	2	167	0.011976	1.2209e-08	1	0	1	RR2A_CHLRE	RR3_CHLRE
biological_process	GO:0000027	ribosomal large subunit assembly	2	17	0.117647	0.526148	0.742032	1	1	A8J5Z0_CHLRE	A0A2K3DWG3_CHLRE
cellular_component	GO:0045263	proton-transporting ATP synthase complex, coupling factor F(o)	2	7	0.285714	0.911936	0.309218	1	1	ATPF_CHLRE	A8JFE2_CHLRE
cellular_component	GO:0045261	proton-transporting ATP synthase complex, catalytic core F(1)	2	9	0.222222	0.691334	0.600787	1	1	ATPA_CHLRE	B7U1J0_CHLRE
biological_process	GO:0015986	ATP synthesis coupled proton transport	2	15	0.133333	0.48845	0.769147	1	1	ATPA_CHLRE	A8JFE2_CHLRE
molecular_function	GO:0009055	electron transfer activity	2	33	0.0606061	0.0823385	0.96795	1	1	Q2HZ21_CHLRE	A0A2K3D4W9_CHLRE
cellular_component	GO:0009570	chloroplast stroma	2	20	0.1	0.359335	0.850819	1	1	CLPP_CHLRE	A8IMZ5_CHLRE
cellular_component	GO:0009523	photosystem II	2	40	0.05	0.00372365	0.999355	0.179	1	PSBD_CHLRE	A8I9T6_CHLRE
cellular_component	GO:0005777	peroxisome	2	26	0.0769231	0.196371	0.909346	1	1	A0A2K3D6D8_CHLRE	A0A2K3D311_CHLRE
molecular_function	GO:0010181	FMN binding	2	24	0.0833333	0.325129	0.869976	1	1	A0A2K3D4W9_CHLRE	A0A2K3DHV3_CHLRE
molecular_function	GO:0032549	ribonucleoside binding	2	5	0.4	0.977872	0.147298	1	1	RPOB1_CHLRE	A0A2K3D6S1_CHLRE
molecular_function	GO:0016740	transferase activity	2	44	0.0454545	0.835242	0.183137	1	1	A0A2K3D0H4_CHLRE	A0A2K3DEM5_CHLRE
biological_process	GO:0006366	transcription by RNA polymerase II	2	8	0.25	0.999988	2.55801e-05	1	0.01	RPC1A_CHLRE	A0A2K3CY93_CHLRE
molecular_function	GO:0044183	protein folding chaperone	2	20	0.1	0.452853	0.79326	1	1	A0A2K3DDD4_CHLRE	A0A2K3CTA3_CHLRE
cellular_component	GO:0036064	ciliary basal body	2	23	0.0869565	0.359335	0.850819	1	1	CCD61_CHLRE	A0A2K3E7K9_CHLRE
molecular_function	GO:0015078	proton transmembrane transporter activity	2	13	0.153846	0.530075	0.61059	1	1	A8IDY0_CHLRE	A8JFE2_CHLRE
biological_process	GO:0010190	cytochrome b6f complex assembly	2	3	0.666667	0.997235	0.0536244	1	1	A5H8H9_CHLRE	A5H8I1_CHLRE
cellular_component	GO:0005747	mitochondrial respiratory chain complex I	2	18	0.111111	0.531587	0.737792	1	1	Q6V9B3_CHLRE	A8IHL3_CHLRE
biological_process	GO:0016042	lipid catabolic process	2	10	0.2	0.00475048	0.997748	0.531	1	A0A2K3DMS3_CHLRE	A0A2K3DDY6_CHLRE
biological_process	GO:0042073	intraciliary transport	2	13	0.153846	0.861327	0.306323	1	1	A0A2K3D9P4_CHLRE	H6UI23_CHLRE
cellular_component	GO:0071011	precatalytic spliceosome	2	20	0.1	0.457879	0.789835	1	1	A8HPU4_CHLRE	A8IC90_CHLRE
biological_process	GO:0015995	chlorophyll biosynthetic process	2	17	0.117647	0.659764	0.582355	1	1	A8IMZ5_CHLRE	A8I980_CHLRE
molecular_function	GO:0004521	endoribonuclease activity	2	11	0.181818	0.685767	0.472308	1	1	A0A2K3DEK5_CHLRE	A0A2K3E457_CHLRE
cellular_component	GO:0035869	ciliary transition zone	2	8	0.25	0.904638	0.268113	1	1	A0A2K3CTH6_CHLRE	A0A2K3CYV6_CHLRE
molecular_function	GO:0051087	chaperone binding	2	35	0.0571429	0.112867	0.966542	1	1	A0A2K3CTI6_CHLRE	A0A2K3CTA3_CHLRE
molecular_function	GO:0003713	transcription coactivator activity	2	22	0.0909091	0.673447	0.537063	1	1	A0A2K3CY22_CHLRE	A0A2K3CT32_CHLRE
biological_process	GO:0034765	regulation of ion transmembrane transport	2	11	0.181818	0.851192	0.354122	1	1	B9A0U9_CHLRE	A0A2K3D845_CHLRE
biological_process	GO:0035435	phosphate ion transmembrane transport	2	15	0.133333	0.645878	0.644009	1	1	Q8LP68_CHLRE	A0A2K3CVV6_CHLRE
molecular_function	GO:0004784	superoxide dismutase activity	2	6	0.333333	0.96032	0.201107	1	1	A0A2K3CP36_CHLRE	A8J3M8_CHLRE
molecular_function	GO:0046982	protein heterodimerization activity	2	49	0.0408163	0.0240857	0.994655	0.934	1	A0A2K3D4R7_CHLRE	A0A2K3DSI6_CHLRE
biological_process	GO:0006334	nucleosome assembly	2	36	0.0555556	0.0735124	0.980143	1	1	A0A2K3DBS6_CHLRE	A0A2K3DTZ3_CHLRE
molecular_function	GO:0005507	copper ion binding	2	29	0.0689655	0.205589	0.928972	1	1	A0A2K3DWH7_CHLRE	A0A2K3DZF2_CHLRE
molecular_function	GO:0005198	structural molecule activity	2	14	0.142857	2.41458e-07	1	0	1	A0A2K3CZA0_CHLRE	A8J5T5_CHLRE
cellular_component	GO:0005868	cytoplasmic dynein complex	2	9	0.222222	0.881129	0.363603	1	1	A0A2K3D9P4_CHLRE	H6UI23_CHLRE
molecular_function	GO:0003755	peptidyl-prolyl cis-trans isomerase activity	2	66	0.030303	0.00310076	0.999474	0.265	1	A0A2K3D6N3_CHLRE	A0A2K3D6N9_CHLRE
biological_process	GO:0043161	proteasome-mediated ubiquitin-dependent protein catabolic process	2	66	0.030303	0.000848972	0.999691	0.11	1	A0A2K3E736_CHLRE	A0A2K3CVD3_CHLRE
cellular_component	GO:0110165	cellular anatomical entity	2	13	0.153846	0.726934	0.387068	1	1	A0A2K3DJR2_CHLRE	A0A2K3CXA7_CHLRE
molecular_function	GO:0016018	cyclosporin A binding	2	17	0.117647	0.565676	0.711717	1	1	A0A2K3D6N3_CHLRE	A0A2K3D6N9_CHLRE
biological_process	GO:0000413	protein peptidyl-prolyl isomerization	2	28	0.0714286	0.225465	0.920022	1	1	A0A2K3D6N3_CHLRE	A0A2K3D6N9_CHLRE
biological_process	GO:0006486	protein glycosylation	2	64	0.03125	0.00282217	0.999045	0.359	1	A0A2K3DJA5_CHLRE	A0A2K3D3T2_CHLRE
biological_process	GO:0000470	maturation of LSU-rRNA	2	15	0.133333	0.808981	0.356712	1	1	A8J0V5_CHLRE	A8I645_CHLRE
molecular_function	GO:0051287	NAD binding	2	45	0.0444444	0.0536101	0.983035	0.999	1	A0A2K3CYQ5_CHLRE	A0A2K3D977_CHLRE
biological_process	GO:0042023	DNA endoreduplication	2	3	0.666667	0.997235	0.0536244	1	1	A0A2K3D011_CHLRE	A0A2K3E2J9_CHLRE
molecular_function	GO:0042626	ATPase-coupled transmembrane transporter activity	2	34	0.0588235	0.404361	0.703806	1	1	A0A2K3CQU1_CHLRE	A0A2K3D1B2_CHLRE
biological_process	GO:0007064	mitotic sister chromatid cohesion	2	9	0.222222	0.999977	0.000124736	1	0.053	A0A2K3DFV4_CHLRE	A0A2K3DFQ1_CHLRE
cellular_component	GO:0009534	chloroplast thylakoid	2	10	0.2	0.0190654	0.991879	0.673	1	A0A2K3CYD2_CHLRE	A8IL08_CHLRE
biological_process	GO:0071108	protein K48-linked deubiquitination	2	11	0.181818	0.80724	0.470934	1	1	A0A2K3DZ28_CHLRE	A0A2K3DR81_CHLRE
molecular_function	GO:0000149	SNARE binding	2	23	0.0869565	0.125127	0.962004	1	1	A8I205_CHLRE	A0A2K3D063_CHLRE
biological_process	GO:0006887	exocytosis	2	12	0.166667	0.526148	0.742032	1	1	A0A2K3E4T8_CHLRE	A0A2K3CWJ4_CHLRE
cellular_component	GO:0000776	kinetochore	2	8	0.25	0.795812	0.42961	1	1	A0A2K3DVM6_CHLRE	A0A2K3DI01_CHLRE
biological_process	GO:0006116	NADH oxidation	2	10	0.2	0.844412	0.420357	1	1	A0A2K3DS00_CHLRE	A0A2K3D977_CHLRE
biological_process	GO:0040008	regulation of growth	2	2	1	0.990103	0.0973513	1	1	Q8VZZ5_CHLRE	A0A2K3D3M6_CHLRE
molecular_function	GO:0042162	telomeric DNA binding	2	5	0.4	0.879184	0.367017	1	1	A8ICD8_CHLRE	A0A2K3DTX9_CHLRE
biological_process	GO:0006303	double-strand break repair via nonhomologous end joining	2	11	0.181818	0.80724	0.470934	1	1	A8ICD8_CHLRE	A0A2K3CPZ5_CHLRE
molecular_function	GO:0031491	nucleosome binding	2	7	0.285714	0.943637	0.192478	1	1	A0A2K3DF59_CHLRE	A0A2K3D701_CHLRE
biological_process	GO:0006353	DNA-templated transcription, termination	2	11	0.181818	0.985243	0.0417034	1	1	A0A2K3DNZ3_CHLRE	A8J9F6_CHLRE
biological_process	GO:0072583	clathrin-dependent endocytosis	2	6	0.333333	0.960257	0.201343	1	1	A0A2K3E1E7_CHLRE	A0A2K3D2J3_CHLRE
molecular_function	GO:0005049	nuclear export signal receptor activity	2	7	0.285714	0.937681	0.256622	1	1	A8J2W2_CHLRE	A0A2K3D946_CHLRE
biological_process	GO:0006611	protein export from nucleus	2	6	0.333333	0.960257	0.201343	1	1	A8J2W2_CHLRE	A0A2K3D946_CHLRE
cellular_component	GO:0005669	transcription factor TFIID complex	2	11	0.181818	0.810348	0.46662	1	1	A0A2K3D4R7_CHLRE	A0A2K3CXD2_CHLRE
molecular_function	GO:0008081	phosphoric diester hydrolase activity	2	11	0.181818	0.105189	0.926761	1	1	A0A2K3D4Z3_CHLRE	A0A2K3DU43_CHLRE
cellular_component	GO:0035267	NuA4 histone acetyltransferase complex	2	8	0.25	0.926135	0.228248	1	1	A0A2K3E138_CHLRE	A0A2K3E2I1_CHLRE
biological_process	GO:0000492	box C/D snoRNP assembly	2	5	0.4	0.977836	0.147476	1	1	A0A2K3E7Y1_CHLRE	A0A2K3CQV0_CHLRE
molecular_function	GO:0008878	glucose-1-phosphate adenylyltransferase activity	2	4	0.5	0.990119	0.0972303	1	1	Q9LLL6_CHLRE	A0A2K3DJX2_CHLRE
biological_process	GO:0003341	cilium movement	2	12	0.166667	0.591895	0.64628	1	1	A0A2K3DGG9_CHLRE	Q5XPS1_CHLRE
molecular_function	GO:0019901	protein kinase binding	2	7	0.285714	0.879184	0.367017	1	1	A0A2K3E3F5_CHLRE	A0A2K3D1M9_CHLRE
biological_process	GO:0006518	peptide metabolic process	2	10	0.2	3.54859e-09	1	0	1	A0A2K3CZT0_CHLRE	A0A2K3E673_CHLRE
molecular_function	GO:0004707	MAP kinase activity	2	8	0.25	0.910428	0.312306	1	1	A0A2K3DIC1_CHLRE	A0A2K3D2P4_CHLRE
biological_process	GO:0006633	fatty acid biosynthetic process	2	30	0.0666667	0.139447	0.947079	1	1	A0A2K3E3Y6_CHLRE	A0A2K3DIV9_CHLRE
cellular_component	GO:0070971	endoplasmic reticulum exit site	2	8	0.25	0.911936	0.309218	1	1	A0A2K3E5D5_CHLRE	A8J5T5_CHLRE
molecular_function	GO:0005385	zinc ion transmembrane transporter activity	2	14	0.142857	0.687367	0.604845	1	1	A0A2K3CZZ8_CHLRE	A0A2K3DLK3_CHLRE
biological_process	GO:0071577	zinc ion transmembrane transport	2	14	0.142857	0.68694	0.605357	1	1	A0A2K3CZZ8_CHLRE	A0A2K3DLK3_CHLRE
molecular_function	GO:0015297	antiporter activity	2	54	0.037037	0.0196702	0.993094	0.891	1	A0A2K3E340_CHLRE	A0A2K3E827_CHLRE
cellular_component	GO:0015630	microtubule cytoskeleton	2	12	0.166667	0.999607	0.000735586	1	0.109	A0A2K3DEW9_CHLRE	A0A2K3D295_CHLRE
biological_process	GO:0008299	isoprenoid biosynthetic process	2	8	0.25	0.101229	0.97074	1	1	A8HRQ4_CHLRE	A0A2K3DYD9_CHLRE
cellular_component	GO:0005771	multivesicular body	2	10	0.2	0.847034	0.416262	1	1	A8IRR6_CHLRE	A8IAJ1_CHLRE
biological_process	GO:0030488	tRNA methylation	2	23	0.0869565	0.101229	0.97074	1	1	A0A2K3DSA0_CHLRE	A0A2K3E1W6_CHLRE
molecular_function	GO:0010277	chlorophyllide a oxygenase [overall] activity	2	10	0.2	0.844644	0.419932	1	1	A0A2K3DB48_CHLRE	A0A2K3CQL5_CHLRE
cellular_component	GO:0005802	trans-Golgi network	2	15	0.133333	0.764404	0.468413	1	1	A0A2K3DZQ0_CHLRE	A0A2K3DLV1_CHLRE
molecular_function	GO:0004017	adenylate kinase activity	2	11	0.181818	0.807522	0.470478	1	1	A0A2K3D425_CHLRE	A8HYW3_CHLRE
cellular_component	GO:0042597	periplasmic space	2	4	0.5	0.990315	0.096021	1	1	Q9ATG5_CHLRE	A0A2K3CUG8_CHLRE
molecular_function	GO:0004065	arylsulfatase activity	2	2	1	1	0.0196922	1	1	Q9ATG5_CHLRE	A0A2K3CUG8_CHLRE
biological_process	GO:0018958	phenol-containing compound metabolic process	2	2	1	1	2.85325e-09	1	0	Q9ATG5_CHLRE	A0A2K3CUG8_CHLRE
cellular_component	GO:0005643	nuclear pore	2	21	0.0952381	0.349697	0.812689	1	1	A0A2K3DQA7_CHLRE	A0A2K3D847_CHLRE
biological_process	GO:0007131	reciprocal meiotic recombination	2	13	0.153846	0.693677	0.547766	1	1	A0A2K3E3D8_CHLRE	A0A2K3CXW5_CHLRE
biological_process	GO:0044249	cellular biosynthetic process	2	3	0.666667	0.970781	0.0347891	1	1	A0A2K3DWT4_CHLRE	A0A2K3DB37_CHLRE
biological_process	GO:1901576	organic substance biosynthetic process	2	3	0.666667	0.936244	0.0740233	1	1	A0A2K3DWT4_CHLRE	A0A2K3DB37_CHLRE
molecular_function	GO:0016208	AMP binding	2	4	0.5	0.990119	0.0972303	1	1	A8JCQ8_CHLRE	A0A2K3D1M9_CHLRE
cellular_component	GO:0000118	histone deacetylase complex	2	7	0.285714	0.854222	0.349388	1	1	A0A2K3CUE4_CHLRE	A0A2K3DAW9_CHLRE
biological_process	GO:0044773	mitotic DNA damage checkpoint signaling	2	9	0.222222	0.988588	0.0404379	1	1	A0A2K3DVV1_CHLRE	A0A2K3DBV1_CHLRE
biological_process	GO:0006470	protein dephosphorylation	2	22	0.0909091	0.550882	0.620511	1	1	A0A2K3DTX8_CHLRE	A0A2K3CTY6_CHLRE
molecular_function	GO:0004864	protein phosphatase inhibitor activity	2	4	0.5	0.96032	0.201107	1	1	A0A2K3DTD2_CHLRE	A0A2K3DQD3_CHLRE
biological_process	GO:0007015	actin filament organization	2	5	0.4	0.921477	0.208116	1	1	A0A2K3CTD1_CHLRE	A0A2K3DG07_CHLRE
biological_process	GO:0008360	regulation of cell shape	2	7	0.285714	0.937583	0.256913	1	1	A0A2K3DXX2_CHLRE	A0A2K3DYT3_CHLRE
biological_process	GO:0000244	spliceosomal tri-snRNP complex assembly	2	4	0.5	0.990103	0.0973513	1	1	A8IC90_CHLRE	A0A2K3E5Q8_CHLRE
biological_process	GO:0006816	calcium ion transport	2	7	0.285714	0.993966	0.0147392	1	1	A0A2K3D768_CHLRE	A0A2K3CUI6_CHLRE
biological_process	GO:0006405	RNA export from nucleus	2	11	0.181818	0.844312	0.271475	1	1	A0A2K3D946_CHLRE	A0A2K3DMI1_CHLRE
cellular_component	GO:0034464	BBSome	2	8	0.25	0.911936	0.309218	1	1	A0A2K3CRT2_CHLRE	A0A2K3E7K9_CHLRE
biological_process	GO:0007059	chromosome segregation	2	8	0.25	1	6.1663e-07	1	0	A0A2K3CVM7_CHLRE	A0A2K3D8S5_CHLRE
biological_process	GO:0000079	regulation of cyclin-dependent protein serine/threonine kinase activity	2	13	0.153846	0.727882	0.563601	1	1	A0A2K3E3F5_CHLRE	A0A2K3DH68_CHLRE
molecular_function	GO:0003904	deoxyribodipyrimidine photo-lyase activity	2	4	0.5	0.990119	0.0972303	1	1	A0A2K3D4Y6_CHLRE	A0A2K3D4X9_CHLRE
biological_process	GO:0000719	photoreactive repair	2	7	0.285714	0.937583	0.256913	1	1	A0A2K3D4Y6_CHLRE	A0A2K3D4X9_CHLRE
cellular_component	GO:0005858	axonemal dynein complex	2	4	0.5	0.960685	0.152966	1	1	Q5XPS1_CHLRE	A0A2K3DN16_CHLRE
molecular_function	GO:0030976	thiamine pyrophosphate binding	2	7	0.285714	0.937681	0.256622	1	1	A0A2K3CTE4_CHLRE	A0A2K3E1V3_CHLRE
molecular_function	GO:0030983	mismatched DNA binding	2	13	0.153846	0.687367	0.604845	1	1	A8HM54_CHLRE	A0A2K3DQR5_CHLRE
molecular_function	GO:0000977	RNA polymerase II transcription regulatory region sequence-specific DNA binding	2	7	0.285714	0.997653	0.0059958	1	0.875	A0A2K3E5Y3_CHLRE	A0A2K3D586_CHLRE
molecular_function	GO:0008233	peptidase activity	2	22	0.0909091	0.675677	0.382736	1	1	A0A2K3DLZ5_CHLRE	A8JD49_CHLRE
biological_process	GO:0031145	anaphase-promoting complex-dependent catabolic process	2	10	0.2	0.844412	0.420357	1	1	A0A2K3CVZ5_CHLRE	A0A2K3CZ15_CHLRE
biological_process	GO:0045842	positive regulation of mitotic metaphase/anaphase transition	2	6	0.333333	0.960257	0.201343	1	1	A0A2K3CVZ5_CHLRE	A0A2K3CZ15_CHLRE
cellular_component	GO:0000796	condensin complex	2	5	0.4	0.978295	0.145565	1	1	A0A2K3D0Z9_CHLRE	A0A2K3DFH1_CHLRE
biological_process	GO:0007076	mitotic chromosome condensation	2	8	0.25	0.91029	0.312647	1	1	A0A2K3D9Y5_CHLRE	A0A2K3D0Z9_CHLRE
cellular_component	GO:0005847	mRNA cleavage and polyadenylation specificity factor complex	2	12	0.166667	0.771752	0.514295	1	1	A0A2K3CUY3_CHLRE	A0A2K3E241_CHLRE
molecular_function	GO:0070530	K63-linked polyubiquitin modification-dependent protein binding	2	4	0.5	0.990119	0.0972303	1	1	A0A2K3CSY6_CHLRE	A0A2K3D485_CHLRE
biological_process	GO:0071947	protein deubiquitination involved in ubiquitin-dependent protein catabolic process	2	4	0.5	0.990103	0.0973513	1	1	A0A2K3CSY6_CHLRE	A0A2K3D485_CHLRE
cellular_component	GO:0000148	1,3-beta-D-glucan synthase complex	2	7	0.285714	0.938776	0.25393	1	1	A0A2K3DXX2_CHLRE	A0A2K3DYT3_CHLRE
molecular_function	GO:0003843	1,3-beta-D-glucan synthase activity	2	7	0.285714	0.937681	0.256622	1	1	A0A2K3DXX2_CHLRE	A0A2K3DYT3_CHLRE
molecular_function	GO:0046527	glucosyltransferase activity	2	7	0.285714	0.731532	0.473784	1	1	A0A2K3DXX2_CHLRE	A0A2K3DYT3_CHLRE
biological_process	GO:0006075	(1->3)-beta-D-glucan biosynthetic process	2	7	0.285714	0.937583	0.256913	1	1	A0A2K3DXX2_CHLRE	A0A2K3DYT3_CHLRE
biological_process	GO:0071704	organic substance metabolic process	2	14	0.142857	0.369812	0.659008	1	1	A0A2K3DY27_CHLRE	A0A2K3E236_CHLRE
biological_process	GO:0010032	meiotic chromosome condensation	2	4	0.5	0.990103	0.0973513	1	1	A0A2K3D9Y5_CHLRE	A0A2K3DFH1_CHLRE
biological_process	GO:0016075	rRNA catabolic process	2	13	0.153846	0.526148	0.742032	1	1	A0A2K3DKX2_CHLRE	A0A2K3CP42_CHLRE
cellular_component	GO:0005770	late endosome	2	5	0.4	0.764209	0.435369	1	1	A0A2K3D1G5_CHLRE	A0A2K3DQL6_CHLRE
molecular_function	GO:0017108	5'-flap endonuclease activity	2	10	0.2	0.844644	0.419932	1	1	A0A2K3D4L9_CHLRE	A0A2K3DLI8_CHLRE
biological_process	GO:0007162	negative regulation of cell adhesion	2	3	0.666667	0.997235	0.0536244	1	1	A0A2K3CZE5_CHLRE	A0A2K3DA98_CHLRE
biological_process	GO:0052746	inositol phosphorylation	2	6	0.333333	0.960257	0.201343	1	1	A0A2K3DUV4_CHLRE	A0A2K3DXV5_CHLRE
molecular_function	GO:0019829	ATPase-coupled cation transmembrane transporter activity	2	10	0.2	0.882596	0.237957	1	1	A0A2K3E1F5_CHLRE	A0A2K3E1F7_CHLRE
cellular_component	GO:0034991	nuclear meiotic cohesin complex	2	4	0.5	0.990315	0.096021	1	1	A0A2K3DFV4_CHLRE	A0A2K3DFQ1_CHLRE
cellular_component	GO:0034990	nuclear mitotic cohesin complex	2	5	0.4	0.978295	0.145565	1	1	A0A2K3DFV4_CHLRE	A0A2K3DFQ1_CHLRE
cellular_component	GO:0000795	synaptonemal complex	2	4	0.5	0.990315	0.096021	1	1	A0A2K3DFV4_CHLRE	A0A2K3DFQ1_CHLRE
biological_process	GO:0007130	synaptonemal complex assembly	2	4	0.5	0.990103	0.0973513	1	1	A0A2K3DFV4_CHLRE	A0A2K3DFQ1_CHLRE
biological_process	GO:0071932	replication fork reversal	2	4	0.5	0.990103	0.0973513	1	1	A0A2K3D4L9_CHLRE	A0A2K3DZT7_CHLRE
biological_process	GO:0031087	deadenylation-independent decapping of nuclear-transcribed mRNA	2	3	0.666667	0.997235	0.0536244	1	1	A0A2K3D603_CHLRE	A0A2K3D608_CHLRE
molecular_function	GO:0004525	ribonuclease III activity	2	10	0.2	0.844644	0.419932	1	1	A0A2K3DKX2_CHLRE	A0A2K3CP42_CHLRE
molecular_function	GO:0070182	DNA polymerase binding	2	5	0.4	0.977872	0.147298	1	1	A0A2K3DIM2_CHLRE	A0A2K3E158_CHLRE
molecular_function	GO:0032454	histone H3-methyl-lysine-9 demethylase activity	2	5	0.4	0.977872	0.147298	1	1	A0A2K3CUE4_CHLRE	A0A2K3DAW9_CHLRE
biological_process	GO:0033169	histone H3-K9 demethylation	2	3	0.666667	0.997235	0.0536244	1	1	A0A2K3CUE4_CHLRE	A0A2K3DAW9_CHLRE
biological_process	GO:0030705	cytoskeleton-dependent intracellular transport	2	6	0.333333	0.985243	0.0417034	1	1	A0A2K3E5K1_CHLRE	A0A2K3DZP9_CHLRE
cellular_component	GO:0030014	CCR4-NOT complex	2	8	0.25	0.992001	0.0352178	1	1	A0A2K3DHQ0_CHLRE	A0A2K3D7N1_CHLRE
cellular_component	GO:0008622	epsilon DNA polymerase complex	2	3	0.666667	0.997297	0.0528529	1	1	A0A2K3DXP3_CHLRE	A0A2K3D9E2_CHLRE
biological_process	GO:0015693	magnesium ion transport	2	9	0.222222	0.879	0.367403	1	1	A0A2K3DQB3_CHLRE	A0A2K3E6W7_CHLRE
cellular_component	GO:0072686	mitotic spindle	2	8	0.25	0.983329	0.0606915	1	1	A0A2K3CVM7_CHLRE	A0A2K3E6M0_CHLRE
biological_process	GO:0031047	gene silencing by RNA	2	8	0.25	0.68694	0.605357	1	1	A0A2K3DKX2_CHLRE	A0A2K3DYZ3_CHLRE
molecular_function	GO:0016747	acyltransferase activity, transferring groups other than amino-acyl groups	2	12	0.166667	0.151679	0.898287	1	1	A0A2K3D6M4_CHLRE	A0A2K3DIV9_CHLRE
molecular_function	GO:0016985	mannan endo-1,4-beta-mannosidase activity	2	6	0.333333	0.96032	0.201107	1	1	A0A2K3E236_CHLRE	A0A2K3E452_CHLRE
cellular_component	GO:0043596	nuclear replication fork	2	4	0.5	0.731961	0.505983	1	1	A0A2K3D1T7_CHLRE	A0A2K3DSU7_CHLRE
cellular_component	GO:0030897	HOPS complex	2	6	0.333333	0.961047	0.198871	1	1	A0A2K3D1G5_CHLRE	A0A2K3DQL6_CHLRE
biological_process	GO:0051017	actin filament bundle assembly	2	3	0.666667	0.997235	0.0536244	1	1	A0A2K3DLJ0_CHLRE	A0A2K3DVB8_CHLRE
cellular_component	GO:0016459	myosin complex	2	4	0.5	0.990315	0.096021	1	1	A0A2K3CTD1_CHLRE	A0A2K3DG07_CHLRE
molecular_function	GO:0000146	microfilament motor activity	2	3	0.666667	0.99724	0.0535559	1	1	A0A2K3CTD1_CHLRE	A0A2K3DG07_CHLRE
biological_process	GO:0030050	vesicle transport along actin filament	2	3	0.666667	0.997235	0.0536244	1	1	A0A2K3CTD1_CHLRE	A0A2K3DG07_CHLRE
biological_process	GO:0000466	maturation of 5.8S rRNA from tricistronic rRNA transcript (SSU-rRNA, 5.8S rRNA, LSU-rRNA)	2	6	0.333333	0.35372	0.854151	1	1	A0A2K3D8Y8_CHLRE	A0A2K3CPH6_CHLRE
molecular_function	GO:0015112	nitrate transmembrane transporter activity	2	6	0.333333	0.924553	0.231489	1	1	A0A2K3DD68_CHLRE	A0A2K3DVM4_CHLRE
biological_process	GO:0009607	response to biotic stimulus	2	7	0.285714	0.186076	0.937521	1	1	A0A2K3D395_CHLRE	A0A2K3E7R1_CHLRE
molecular_function	GO:0015276	ligand-gated ion channel activity	2	5	0.4	0.768511	0.518276	1	1	A0A2K3D6T2_CHLRE	A0A2K3D6T5_CHLRE
biological_process	GO:0072318	clathrin coat disassembly	2	2	1	1	0.019718	1	1	A0A2K3E1E7_CHLRE	A0A2K3D2J3_CHLRE
biological_process	GO:0000012	single strand break repair	2	2	1	1	0.019718	1	1	A0A2K3DQR5_CHLRE	A0A2K3E874_CHLRE
biological_process	GO:0006879	cellular iron ion homeostasis	2	7	0.285714	0.902503	0.272118	1	1	A0A2K3CQU1_CHLRE	A0A2K3D1B2_CHLRE
biological_process	GO:0032502	developmental process	2	4	0.5	0.433897	0.722873	1	1	A0A2K3DNY8_CHLRE	A0A2K3DNZ3_CHLRE
biological_process	GO:0009314	response to radiation	2	5	0.4	0.0824861	0.964824	1	1	A0A2K3DKD8_CHLRE	A0A2K3D4A8_CHLRE
molecular_function	GO:0004500	dopamine beta-monooxygenase activity	2	9	0.222222	0.879184	0.367017	1	1	A0A2K3DZF2_CHLRE	A0A2K3DJ96_CHLRE
molecular_function	GO:0000095	S-adenosyl-L-methionine transmembrane transporter activity	2	6	0.333333	0.96032	0.201107	1	1	A0A2K3DG93_CHLRE	A0A2K3CUM3_CHLRE
biological_process	GO:0034058	endosomal vesicle fusion	2	5	0.4	0.977836	0.147476	1	1	A0A2K3D1G5_CHLRE	A0A2K3DQL6_CHLRE
biological_process	GO:0016926	protein desumoylation	2	5	0.4	0.977836	0.147476	1	1	A0A2K3E4F7_CHLRE	A0A2K3CZ29_CHLRE
cellular_component	GO:0097014	ciliary plasm	2	2	1	0.99069	0.0208489	1	0.993	A0A2K3D9P4_CHLRE	H6UI23_CHLRE
cellular_component	GO:0036464	cytoplasmic ribonucleoprotein granule	2	3	0.666667	0.813277	0.33446	1	1	A0A2K3DEK5_CHLRE	A0A2K3E457_CHLRE
biological_process	GO:0090502	RNA phosphodiester bond hydrolysis, endonucleolytic	2	5	0.4	0.76005	0.473852	1	1	A0A2K3DEK5_CHLRE	A0A2K3E457_CHLRE
molecular_function	GO:0070840	dynein complex binding	2	6	0.333333	0.96032	0.201107	1	1	A0A2K3DDL5_CHLRE	A0A2K3CUD8_CHLRE
cellular_component	GO:0033186	CAF-1 complex	2	6	0.333333	0.961047	0.198871	1	1	A0A2K3DBS6_CHLRE	A0A2K3DTZ3_CHLRE
molecular_function	GO:0004420	hydroxymethylglutaryl-CoA reductase (NADPH) activity	2	3	0.666667	0.99724	0.0535559	1	1	A0A2K3DHR8_CHLRE	A0A2K3DGP4_CHLRE
biological_process	GO:0015936	coenzyme A metabolic process	2	3	0.666667	0.943538	0.19276	1	1	A0A2K3DHR8_CHLRE	A0A2K3DGP4_CHLRE
molecular_function	GO:0052689	carboxylic ester hydrolase activity	2	5	0.4	0.752949	0.370058	1	1	A0A2K3DWL6_CHLRE	A0A2K3E4S1_CHLRE
molecular_function	GO:0034647	histone H3-tri/di/monomethyl-lysine-4 demethylase activity	2	2	1	1	0.0196922	1	1	A0A2K3D3P2_CHLRE	A0A2K3DX10_CHLRE
biological_process	GO:0060255	regulation of macromolecule metabolic process	2	3	0.666667	1	7.52002e-09	1	0	A0A2K3D3P2_CHLRE	A0A2K3DX10_CHLRE
biological_process	GO:0007091	metaphase/anaphase transition of mitotic cell cycle	2	4	0.5	0.902503	0.272118	1	1	A0A2K3CVZ5_CHLRE	A0A2K3CZ15_CHLRE
molecular_function	GO:0030374	nuclear receptor coactivator activity	2	5	0.4	0.977872	0.147298	1	1	A0A2K3CSK2_CHLRE	A0A2K3DV23_CHLRE
biological_process	GO:0009755	hormone-mediated signaling pathway	2	2	1	0.727207	0.51155	1	1	A0A2K3DN94_CHLRE	A0A2K3CRH9_CHLRE
biological_process	GO:1901673	regulation of mitotic spindle assembly	2	2	1	1	0.019718	1	1	A0A2K3DWL0_CHLRE	A0A2K3DWK7_CHLRE
biological_process	GO:0051276	chromosome organization	2	2	1	0.999356	0.00108778	1	0.376	A0A2K3DQG4_CHLRE	A0A2K3E2J9_CHLRE
molecular_function	GO:0003730	mRNA 3'-UTR binding	2	3	0.666667	0.99724	0.0535559	1	1	A0A2K3DWP4_CHLRE	A0A2K3DE16_CHLRE
biological_process	GO:0051493	regulation of cytoskeleton organization	2	4	0.5	0.852241	0.297806	1	1	A0A2K3CU18_CHLRE	A0A2K3D8Z6_CHLRE
cellular_component	GO:0034066	Ric1-Rgp1 guanyl-nucleotide exchange factor complex	2	3	0.666667	0.997297	0.0528529	1	1	A0A2K3D2X0_CHLRE	A0A2K3D2W4_CHLRE
biological_process	GO:0018298	protein-chromophore linkage	1	36	0.0277778	0.0292599	0.995773	0.997	1	PSBD_CHLRE
biological_process	GO:0015979	photosynthesis	1	61	0.0163934	0.000107593	0.999979	0.015	1	A8IMZ5_CHLRE
molecular_function	GO:0070180	large ribosomal subunit rRNA binding	1	7	0.142857	0.743378	0.65329	1	1	A8J5Z0_CHLRE
cellular_component	GO:0005763	mitochondrial small ribosomal subunit	1	16	0.0625	0.324874	0.909691	1	1	RR2A_CHLRE
molecular_function	GO:0043531	ADP binding	1	5	0.2	0.852702	0.530704	1	1	ATPA_CHLRE
molecular_function	GO:0016730	oxidoreductase activity, acting on iron-sulfur proteins as donors	1	5	0.2	0.743378	0.65329	1	1	CHLB_CHLRE
molecular_function	GO:0016636	oxidoreductase activity, acting on the CH-CH group of donors, iron-sulfur protein as acceptor	1	4	0.25	0.90277	0.454023	1	1	CHLB_CHLRE
biological_process	GO:0036068	light-independent chlorophyll biosynthetic process	1	3	0.333333	0.946376	0.365075	1	1	CHLB_CHLRE
biological_process	GO:0019685	photosynthesis, dark reaction	1	3	0.333333	0.743087	0.653638	1	1	CHLB_CHLRE
biological_process	GO:0010027	thylakoid membrane organization	1	10	0.1	0.579643	0.780205	1	1	A0A2K3CQW3_CHLRE
molecular_function	GO:0016168	chlorophyll binding	1	32	0.03125	0.0489052	0.992173	0.999	1	PSBD_CHLRE
molecular_function	GO:0045156	electron transporter, transferring electrons within the cyclic electron transport pathway of photosynthesis activity	1	6	0.166667	0.798893	0.596623	1	1	PSBD_CHLRE
molecular_function	GO:0010242	oxygen evolving activity	1	3	0.333333	0.946444	0.364825	1	1	PSBD_CHLRE
biological_process	GO:0009772	photosynthetic electron transport in photosystem II	1	5	0.2	0.852524	0.531026	1	1	PSBD_CHLRE
cellular_component	GO:0022625	cytosolic large ribosomal subunit	1	51	0.0196078	0.00429664	0.999539	0.226	1	A8J5Z0_CHLRE
biological_process	GO:0000462	maturation of SSU-rRNA from tricistronic rRNA transcript (SSU-rRNA, 5.8S rRNA, LSU-rRNA)	1	22	0.0454545	0.0707184	0.987732	1	1	A0A2K3DLF9_CHLRE
biological_process	GO:0002181	cytoplasmic translation	1	23	0.0434783	0.0976793	0.960855	1	1	A8J5Z0_CHLRE
cellular_component	GO:0005665	RNA polymerase II, core complex	1	13	0.0769231	0.440945	0.858192	1	1	RPC1A_CHLRE
cellular_component	GO:0022627	cytosolic small ribosomal subunit	1	33	0.030303	0.044455	0.993021	0.956	1	RR3_CHLRE
biological_process	GO:0061077	chaperone-mediated protein folding	1	16	0.0625	0.149558	0.934958	1	1	A0A2K3CTA3_CHLRE
molecular_function	GO:0051213	dioxygenase activity	1	10	0.1	0.00508698	0.999087	0.405	1	A0A2K3DVE4_CHLRE
biological_process	GO:0006211	5-methylcytosine catabolic process	1	2	0.5	0.980282	0.261258	1	1	A0A2K3DS01_CHLRE
molecular_function	GO:0016671	oxidoreductase activity, acting on a sulfur group of donors, disulfide as acceptor	1	12	0.0833333	0.146282	0.969317	1	1	A0A2K3DPS9_CHLRE
cellular_component	GO:0030992	intraciliary transport particle B	1	13	0.0769231	0.440945	0.858192	1	1	A0A2K3E6H6_CHLRE
biological_process	GO:0060285	cilium-dependent cell motility	1	9	0.111111	0.565132	0.712234	1	1	A0A2K3DN16_CHLRE
cellular_component	GO:0046540	U4/U6 x U5 tri-snRNP complex	1	19	0.0526316	0.234936	0.942498	1	1	A8IC90_CHLRE
cellular_component	GO:0005682	U5 snRNP	1	11	0.0909091	0.53338	0.808441	1	1	A0A2K3E5Q8_CHLRE
molecular_function	GO:0004550	nucleoside diphosphate kinase activity	1	7	0.142857	0.743378	0.65329	1	1	A0A2K3DYD5_CHLRE
molecular_function	GO:0016851	magnesium chelatase activity	1	5	0.2	0.852702	0.530704	1	1	A8IMZ5_CHLRE
cellular_component	GO:1990112	RQC complex	1	4	0.25	0.903979	0.451547	1	1	A0A2K3DM03_CHLRE
molecular_function	GO:0043023	ribosomal large subunit binding	1	14	0.0714286	0.395155	0.879907	1	1	A0A2K3DM03_CHLRE
biological_process	GO:0072344	rescue of stalled ribosome	1	6	0.166667	0.798657	0.596963	1	1	A0A2K3DM03_CHLRE
biological_process	GO:1990116	ribosome-associated ubiquitin-dependent protein catabolic process	1	2	0.5	0.980282	0.261258	1	1	A0A2K3DM03_CHLRE
biological_process	GO:0009089	lysine biosynthetic process via diaminopimelate	1	9	0.111111	0.632597	0.74422	1	1	A0A2K3DBP3_CHLRE
biological_process	GO:0016226	iron-sulfur cluster assembly	1	21	0.047619	0.145849	0.969452	1	1	A8JHB2_CHLRE
cellular_component	GO:0000407	phagophore assembly site	1	8	0.125	0.960837	0.113938	1	1	A0A2K3DFH4_CHLRE
biological_process	GO:0060623	regulation of chromosome condensation	1	1	1	1	0.140488	1	1	A0A2K3DFC7_CHLRE
biological_process	GO:0071922	regulation of cohesin loading	1	1	1	1	0.140488	1	1	A0A2K3DFC7_CHLRE
biological_process	GO:0030150	protein import into mitochondrial matrix	1	19	0.0526316	0.230853	0.94391	1	1	A0A2K3CTI6_CHLRE
cellular_component	GO:0008076	voltage-gated potassium channel complex	1	4	0.25	0.903979	0.451547	1	1	A0A2K3D845_CHLRE
biological_process	GO:1902600	proton transmembrane transport	1	9	0.111111	0.402988	0.795018	1	1	A0A2K3DG90_CHLRE
biological_process	GO:0051453	regulation of intracellular pH	1	10	0.1	0.645878	0.644009	1	1	A0A2K3DSM2_CHLRE
cellular_component	GO:0016592	mediator complex	1	17	0.0588235	0.292139	0.922305	1	1	A0A2K3D6P5_CHLRE
cellular_component	GO:0005839	proteasome core complex	1	16	0.0625	0.292139	0.922305	1	1	A0A2K3DR83_CHLRE
cellular_component	GO:0019773	proteasome core complex, alpha-subunit complex	1	8	0.125	0.690782	0.699295	1	1	A0A2K3DR83_CHLRE
biological_process	GO:0010498	proteasomal protein catabolic process	1	15	0.0666667	0.000401722	0.999855	0.054	1	A0A2K3DR83_CHLRE
cellular_component	GO:0000786	nucleosome	1	39	0.025641	0.0207551	0.997177	0.715	1	A0A2K3DSI6_CHLRE
cellular_component	GO:0031080	nuclear pore outer ring	1	6	0.166667	0.801129	0.593877	1	1	A0A2K3D472_CHLRE
molecular_function	GO:0015513	high-affinity secondary active nitrite transmembrane transporter activity	1	6	0.166667	0.798893	0.596623	1	1	A0A2K3DTF1_CHLRE
biological_process	GO:0015707	nitrite transport	1	6	0.166667	0.798657	0.596963	1	1	A0A2K3DTF1_CHLRE
biological_process	GO:0006782	protoporphyrinogen IX biosynthetic process	1	12	0.0833333	0.481243	0.837711	1	1	A8I980_CHLRE
molecular_function	GO:0008137	NADH dehydrogenase (ubiquinone) activity	1	8	0.125	0.687694	0.702002	1	1	A8IHL3_CHLRE
molecular_function	GO:0031625	ubiquitin protein ligase binding	1	31	0.0322581	0.0554255	0.990889	0.999	1	A0A2K3DBV0_CHLRE
biological_process	GO:0009909	regulation of flower development	1	5	0.2	0.852524	0.531026	1	1	A0A2K3DLC1_CHLRE
cellular_component	GO:0030131	clathrin adaptor complex	1	6	0.166667	0.583738	0.777367	1	1	A8HXA2_CHLRE
biological_process	GO:0008610	lipid biosynthetic process	1	10	0.1	3.21988e-06	0.999999	0	1	A0A2K3DBH6_CHLRE
biological_process	GO:0090630	activation of GTPase activity	1	12	0.0833333	0.481243	0.837711	1	1	A0A2K3DYN3_CHLRE
biological_process	GO:0006875	cellular metal ion homeostasis	1	2	0.5	0.977761	0.0436583	1	1	A8IVB2_CHLRE
cellular_component	GO:0005832	chaperonin-containing T-complex	1	8	0.125	0.690782	0.699295	1	1	A0A2K3DSK9_CHLRE
molecular_function	GO:0019899	enzyme binding	1	1	1	0.880983	0.171607	1	1	A8I5N5_CHLRE
molecular_function	GO:0046906	tetrapyrrole binding	1	1	1	0.000636904	0.999807	0.057	1	A8I5N5_CHLRE
biological_process	GO:0010019	chloroplast-nucleus signaling pathway	1	1	1	1	0.140488	1	1	A8I5N5_CHLRE
molecular_function	GO:0047627	adenylylsulfatase activity	1	6	0.166667	0.798893	0.596623	1	1	A0A2K3DQR5_CHLRE
biological_process	GO:0006090	pyruvate metabolic process	1	10	0.1	0.0591017	0.984706	1	1	A0A2K3CR97_CHLRE
cellular_component	GO:0005666	RNA polymerase III complex	1	16	0.0625	0.324874	0.909691	1	1	A0A2K3D6S1_CHLRE
molecular_function	GO:0030170	pyridoxal phosphate binding	1	47	0.0212766	0.00698151	0.9992	0.525	1	A0A2K3D4F5_CHLRE
cellular_component	GO:0010005	cortical microtubule, transverse to long axis	1	3	0.333333	0.947147	0.362666	1	1	A0A2K3D7C1_CHLRE
cellular_component	GO:0000307	cyclin-dependent protein kinase holoenzyme complex	1	17	0.0588235	0.234936	0.942498	1	1	A0A2K3DH68_CHLRE
cellular_component	GO:0005687	U4 snRNP	1	6	0.166667	0.801129	0.593877	1	1	A8IC90_CHLRE
biological_process	GO:0006096	glycolytic process	1	24	0.0416667	0.12961	0.97376	1	1	A0A2K3DST4_CHLRE
cellular_component	GO:0005778	peroxisomal membrane	1	15	0.0666667	0.262208	0.933159	1	1	A0A2K3CV78_CHLRE
cellular_component	GO:0031305	integral component of mitochondrial inner membrane	1	12	0.0833333	0.854222	0.349388	1	1	A0A2K3DG90_CHLRE
molecular_function	GO:0032977	membrane insertase activity	1	6	0.166667	0.798893	0.596623	1	1	A0A2K3CQW3_CHLRE
biological_process	GO:0051205	protein insertion into membrane	1	5	0.2	0.184003	0.958605	1	1	A0A2K3CQW3_CHLRE
cellular_component	GO:0008540	proteasome regulatory particle, base subcomplex	1	11	0.0909091	0.53338	0.808441	1	1	A0A2K3CVD3_CHLRE
molecular_function	GO:0036402	proteasome-activating activity	1	8	0.125	0.687694	0.702002	1	1	A0A2K3CVD3_CHLRE
biological_process	GO:0000460	maturation of 5.8S rRNA	1	10	0.1	0.299231	0.861976	1	1	A8J0V5_CHLRE
cellular_component	GO:0016471	vacuolar proton-transporting V-type ATPase complex	1	5	0.2	0.938776	0.25393	1	1	A8IDY0_CHLRE
cellular_component	GO:0089701	U2AF complex	1	4	0.25	0.903979	0.451547	1	1	A0A2K3E1C6_CHLRE
molecular_function	GO:0030628	pre-mRNA 3'-splice site binding	1	5	0.2	0.852702	0.530704	1	1	A0A2K3E1C6_CHLRE
biological_process	GO:0006783	heme biosynthetic process	1	9	0.111111	0.417645	0.815997	1	1	A8I980_CHLRE
cellular_component	GO:0031390	Ctf18 RFC-like complex	1	2	0.5	0.98058	0.259395	1	1	A0A2K3CW19_CHLRE
cellular_component	GO:0030686	90S preribosome	1	10	0.1	0.302474	0.882017	1	1	A8I645_CHLRE
biological_process	GO:0000056	ribosomal small subunit export from nucleus	1	4	0.25	0.902649	0.454316	1	1	A8J2W2_CHLRE
biological_process	GO:0006120	mitochondrial electron transport, NADH to ubiquinone	1	8	0.125	0.687353	0.702351	1	1	Q6V9B3_CHLRE
biological_process	GO:0009734	auxin-activated signaling pathway	1	8	0.125	0.632597	0.74422	1	1	A0A2K3CPJ7_CHLRE
biological_process	GO:0034599	cellular response to oxidative stress	1	28	0.0357143	0.112381	0.966742	1	1	A0A2K3CQW5_CHLRE
molecular_function	GO:0004520	endodeoxyribonuclease activity	1	1	1	0.937755	0.177324	1	1	A0A0U2Q5E3_CHLRE
biological_process	GO:0006295	nucleotide-excision repair, DNA incision, 3'-to lesion	1	1	1	1	0.140488	1	1	A0A0U2Q5E3_CHLRE
biological_process	GO:0009088	threonine biosynthetic process	1	5	0.2	0.852524	0.531026	1	1	A0A2K3DBP3_CHLRE
cellular_component	GO:0012505	endomembrane system	1	26	0.0384615	5.43539e-11	1	0	1	A8I205_CHLRE
cellular_component	GO:0031201	SNARE complex	1	23	0.0434783	0.149181	0.96851	1	1	A8I205_CHLRE
molecular_function	GO:0005484	SNAP receptor activity	1	21	0.047619	0.184473	0.958442	1	1	A8I205_CHLRE
biological_process	GO:0006906	vesicle fusion	1	15	0.0666667	0.702194	0.506573	1	1	A8I205_CHLRE
cellular_component	GO:0009331	glycerol-3-phosphate dehydrogenase complex	1	7	0.142857	0.74607	0.650535	1	1	A0A2K3D977_CHLRE
molecular_function	GO:0004367	glycerol-3-phosphate dehydrogenase [NAD+] activity	1	6	0.166667	0.798893	0.596623	1	1	A0A2K3D977_CHLRE
biological_process	GO:0046168	glycerol-3-phosphate catabolic process	1	6	0.166667	0.798657	0.596963	1	1	A0A2K3D977_CHLRE
biological_process	GO:0006072	glycerol-3-phosphate metabolic process	1	6	0.166667	0.687353	0.702351	1	1	A0A2K3D977_CHLRE
cellular_component	GO:0030127	COPII vesicle coat	1	8	0.125	0.690782	0.699295	1	1	A8J5T5_CHLRE
biological_process	GO:0007005	mitochondrion organization	1	9	0.111111	0.0848903	0.957024	1	1	A0A2K3DVN1_CHLRE
biological_process	GO:0007035	vacuolar acidification	1	5	0.2	0.852524	0.531026	1	1	A8IDY0_CHLRE
molecular_function	GO:0003688	DNA replication origin binding	1	10	0.1	0.580068	0.779869	1	1	A0A2K3E6D5_CHLRE
molecular_function	GO:0060090	molecular adaptor activity	1	7	0.142857	0.0877607	0.969675	1	1	A0A2K3CYY3_CHLRE
cellular_component	GO:0018444	translation release factor complex	1	2	0.5	0.98058	0.259395	1	1	Q8VZZ5_CHLRE
molecular_function	GO:1990825	sequence-specific mRNA binding	1	1	1	1	0.14038	1	1	Q8VZZ5_CHLRE
molecular_function	GO:0016149	translation release factor activity, codon specific	1	3	0.333333	0.946444	0.364825	1	1	Q8VZZ5_CHLRE
biological_process	GO:0002184	cytoplasmic translational termination	1	2	0.5	0.980282	0.261258	1	1	Q8VZZ5_CHLRE
molecular_function	GO:0004144	diacylglycerol O-acyltransferase activity	1	9	0.111111	0.632983	0.743875	1	1	A0A2K3DGW3_CHLRE
biological_process	GO:0006301	postreplication repair	1	6	0.166667	0.994324	0.0235748	1	1	A0A2K3E231_CHLRE
cellular_component	GO:0016607	nuclear speck	1	14	0.0714286	0.399213	0.877993	1	1	A0A2K3E1C6_CHLRE
biological_process	GO:0006272	leading strand elongation	1	4	0.25	0.902649	0.454316	1	1	A0A2K3DXP3_CHLRE
biological_process	GO:0006298	mismatch repair	1	16	0.0625	0.257968	0.934712	1	1	A8HM54_CHLRE
biological_process	GO:0006275	regulation of DNA replication	1	2	0.5	0.992611	0.0402934	1	1	A0A2K3D6T3_CHLRE
biological_process	GO:0019985	translesion synthesis	1	3	0.333333	0.998142	0.0119981	1	0.999	A0A2K3D744_CHLRE
molecular_function	GO:0004089	carbonate dehydratase activity	1	9	0.111111	0.632983	0.743875	1	1	A0A2K3DSC4_CHLRE
cellular_component	GO:0097526	spliceosomal tri-snRNP complex	1	6	0.166667	0.132742	0.972912	1	1	A8IC90_CHLRE
molecular_function	GO:0017070	U6 snRNA binding	1	7	0.142857	0.743378	0.65329	1	1	A0A2K3E5Q8_CHLRE
biological_process	GO:0006612	protein targeting to membrane	1	13	0.0769231	0.0257271	0.99637	0.994	1	A0A2K3E4T8_CHLRE
biological_process	GO:0051131	chaperone-mediated protein complex assembly	1	5	0.2	0.852524	0.531026	1	1	A0A2K3E0Q7_CHLRE
molecular_function	GO:0071568	UFM1 transferase activity	1	2	0.5	0.980308	0.261068	1	1	A0A2K3CUP4_CHLRE
biological_process	GO:1990592	protein K69-linked ufmylation	1	2	0.5	0.980282	0.261258	1	1	A0A2K3CUP4_CHLRE
molecular_function	GO:0031072	heat shock protein binding	1	12	0.0833333	0.112867	0.966542	1	1	A0A2K3DDD4_CHLRE
cellular_component	GO:0030126	COPI vesicle coat	1	9	0.111111	0.636397	0.741256	1	1	A0A2K3CZA0_CHLRE
biological_process	GO:0006890	retrograde vesicle-mediated transport, Golgi to endoplasmic reticulum	1	17	0.0588235	0.287766	0.924008	1	1	A0A2K3CZA0_CHLRE
cellular_component	GO:0032040	small-subunit processome	1	35	0.0285714	0.0345688	0.994838	0.899	1	A0A2K3CZX9_CHLRE
biological_process	GO:0017148	negative regulation of translation	1	9	0.111111	0.742982	0.421179	1	1	A0A2K3DHQ0_CHLRE
cellular_component	GO:0030991	intraciliary transport particle A	1	5	0.2	0.854435	0.528043	1	1	A9XPA7_CHLRE
biological_process	GO:0035721	intraciliary retrograde transport	1	5	0.2	0.852524	0.531026	1	1	A9XPA7_CHLRE
biological_process	GO:0061512	protein localization to cilium	1	6	0.166667	0.972868	0.121	1	1	A0A2K3CRT2_CHLRE
cellular_component	GO:0043564	Ku70:Ku80 complex	1	2	0.5	0.98058	0.259395	1	1	A8ICD8_CHLRE
biological_process	GO:0071480	cellular response to gamma radiation	1	2	0.5	0.980282	0.261258	1	1	A8ICD8_CHLRE
biological_process	GO:0071481	cellular response to X-ray	1	2	0.5	0.980282	0.261258	1	1	A8ICD8_CHLRE
biological_process	GO:0046855	inositol phosphate dephosphorylation	1	9	0.111111	0.632597	0.74422	1	1	A0A2K3CZ37_CHLRE
molecular_function	GO:0051500	D-tyrosyl-tRNA(Tyr) deacylase activity	1	1	1	1	0.14038	1	1	A8IXY0_CHLRE
biological_process	GO:0006399	tRNA metabolic process	1	1	1	0.000637436	0.999772	0.081	1	A8IXY0_CHLRE
cellular_component	GO:0071004	U2-type prespliceosome	1	14	0.0714286	0.399213	0.877993	1	1	A0A2K3E1C6_CHLRE
cellular_component	GO:0005881	cytoplasmic microtubule	1	4	0.25	0.997678	0.0117833	1	0.879	A8J7M5_CHLRE
biological_process	GO:0051568	histone H3-K4 methylation	1	8	0.125	0.632597	0.74422	1	1	A0A2K3CP13_CHLRE
molecular_function	GO:0004364	glutathione transferase activity	1	17	0.0588235	0.288283	0.923783	1	1	A8HUC9_CHLRE
biological_process	GO:0006749	glutathione metabolic process	1	20	0.05	0.115049	0.97746	1	1	A8HUC9_CHLRE
biological_process	GO:0006488	dolichol-linked oligosaccharide biosynthetic process	1	8	0.125	0.687353	0.702351	1	1	A0A2K3E7F7_CHLRE
cellular_component	GO:0030176	integral component of endoplasmic reticulum membrane	1	28	0.0357143	0.0441636	0.989155	0.955	1	A0A2K3DLV1_CHLRE
biological_process	GO:0006002	fructose 6-phosphate metabolic process	1	7	0.142857	0.743087	0.653638	1	1	A0A2K3DHP2_CHLRE
molecular_function	GO:0000293	ferric-chelate reductase activity	1	2	0.5	0.946444	0.364825	1	1	A2I2U7_CHLRE
biological_process	GO:0033215	reductive iron assimilation	1	2	0.5	0.980282	0.261258	1	1	A2I2U7_CHLRE
molecular_function	GO:0004655	porphobilinogen synthase activity	1	1	1	1	0.14038	1	1	A8I980_CHLRE
molecular_function	GO:0042803	protein homodimerization activity	1	13	0.0769231	0.436899	0.86026	1	1	A0A2K3D977_CHLRE
molecular_function	GO:0005227	calcium activated cation channel activity	1	15	0.0666667	0.35651	0.896794	1	1	A0A2K3CZX5_CHLRE
biological_process	GO:0006491	N-glycan processing	1	4	0.25	0.902649	0.454316	1	1	A0A2K3DYA8_CHLRE
molecular_function	GO:0003951	NAD+ kinase activity	1	7	0.142857	0.743378	0.65329	1	1	A0A2K3D5I5_CHLRE
biological_process	GO:0006741	NADP biosynthetic process	1	3	0.333333	0.946376	0.365075	1	1	A0A2K3D5I5_CHLRE
molecular_function	GO:0047834	D-threo-aldose 1-dehydrogenase activity	1	20	0.05	0.20674	0.951637	1	1	A0A2K3DNN5_CHLRE
molecular_function	GO:0043022	ribosome binding	1	33	0.030303	0.0431214	0.993276	0.996	1	A0A2K3DLG8_CHLRE
cellular_component	GO:0070469	respirasome	1	10	0.1	0.187311	0.923811	1	1	A0A2K3DLA1_CHLRE
molecular_function	GO:0009916	alternative oxidase activity	1	4	0.25	0.90277	0.454023	1	1	A0A2K3DLA1_CHLRE
molecular_function	GO:0102721	ubiquinol:oxygen oxidoreductase activity	1	4	0.25	0.90277	0.454023	1	1	A0A2K3DLA1_CHLRE
biological_process	GO:0010230	alternative respiration	1	4	0.25	0.902649	0.454316	1	1	A0A2K3DLA1_CHLRE
cellular_component	GO:0030125	clathrin vesicle coat	1	6	0.166667	0.485705	0.835182	1	1	A0A2K3CPF2_CHLRE
biological_process	GO:0051726	regulation of cell cycle	1	10	0.1	0.999557	0.0010241	1	0.368	A0A2K3CXG1_CHLRE
cellular_component	GO:0009328	phenylalanine-tRNA ligase complex	1	2	0.5	0.98058	0.259395	1	1	A8J168_CHLRE
molecular_function	GO:0004826	phenylalanine-tRNA ligase activity	1	3	0.333333	0.946444	0.364825	1	1	A8J168_CHLRE
biological_process	GO:0006432	phenylalanyl-tRNA aminoacylation	1	3	0.333333	0.946376	0.365075	1	1	A8J168_CHLRE
molecular_function	GO:0008519	ammonium transmembrane transporter activity	1	11	0.0909091	0.529522	0.810808	1	1	Q94CJ2_CHLRE
biological_process	GO:0072488	ammonium transmembrane transport	1	10	0.1	0.579643	0.780205	1	1	Q94CJ2_CHLRE
biological_process	GO:0000055	ribosomal large subunit export from nucleus	1	6	0.166667	0.798657	0.596963	1	1	A8J2W2_CHLRE
biological_process	GO:0006402	mRNA catabolic process	1	6	0.166667	0.984702	0.0263045	1	1	A0A2K3DHQ0_CHLRE
cellular_component	GO:0033179	proton-transporting V-type ATPase, V0 domain	1	4	0.25	0.690782	0.699295	1	1	A8IDY0_CHLRE
biological_process	GO:0016573	histone acetylation	1	13	0.0769231	0.384786	0.836075	1	1	A0A2K3E264_CHLRE
molecular_function	GO:0003906	DNA-(apurinic or apyrimidinic site) endonuclease activity	1	11	0.0909091	0.436899	0.86026	1	1	A0A2K3D4Z3_CHLRE
molecular_function	GO:0008311	double-stranded DNA 3'-5' exodeoxyribonuclease activity	1	6	0.166667	0.798893	0.596623	1	1	A0A2K3D4Z3_CHLRE
biological_process	GO:0006284	base-excision repair	1	15	0.0666667	0.35372	0.854151	1	1	A0A2K3D4Z3_CHLRE
cellular_component	GO:0000812	Swr1 complex	1	8	0.125	0.690782	0.699295	1	1	A0A2K3E2I1_CHLRE
molecular_function	GO:0043139	5'-3' DNA helicase activity	1	11	0.0909091	0.529522	0.810808	1	1	A0A2K3D3N5_CHLRE
cellular_component	GO:0005782	peroxisomal matrix	1	2	0.5	0.98058	0.259395	1	1	A0A2K3E3Y6_CHLRE
biological_process	GO:0016558	protein import into peroxisome matrix	1	6	0.166667	0.529066	0.811132	1	1	A0A2K3CV78_CHLRE
biological_process	GO:0007034	vacuolar transport	1	1	1	0.98963	0.0277037	1	1	A8IDY0_CHLRE
biological_process	GO:0022900	electron transport chain	1	9	0.111111	0.0650421	0.978742	1	1	A0A2K3E1V3_CHLRE
molecular_function	GO:0016874	ligase activity	1	6	0.166667	0.0384545	0.978517	0.993	1	A0A2K3DXT5_CHLRE
biological_process	GO:0016311	dephosphorylation	1	8	0.125	0.285065	0.823714	1	1	A0A2K3E151_CHLRE
biological_process	GO:0019252	starch biosynthetic process	1	14	0.0714286	0.355991	0.897054	1	1	Q9LLL6_CHLRE
biological_process	GO:0010206	photosystem II repair	1	4	0.25	0.902649	0.454316	1	1	A8I9T6_CHLRE
biological_process	GO:0006897	endocytosis	1	15	0.0666667	0.525545	0.702942	1	1	A0A2K3CPF2_CHLRE
biological_process	GO:0016197	endosomal transport	1	7	0.142857	0.235055	0.898771	1	1	A8IAJ1_CHLRE
molecular_function	GO:0032266	phosphatidylinositol-3-phosphate binding	1	5	0.2	0.852702	0.530704	1	1	A0A2K3DFH4_CHLRE
biological_process	GO:0006596	polyamine biosynthetic process	1	5	0.2	0.579643	0.780205	1	1	D5LAU0_CHLRE
molecular_function	GO:0016263	glycoprotein-N-acetylgalactosamine 3-beta-galactosyltransferase activity	1	10	0.1	0.580068	0.779869	1	1	A0A2K3DG20_CHLRE
biological_process	GO:0016267	O-glycan processing, core 1	1	10	0.1	0.579643	0.780205	1	1	A0A2K3DG20_CHLRE
molecular_function	GO:0051787	misfolded protein binding	1	11	0.0909091	0.529522	0.810808	1	1	A0A2K3DDD4_CHLRE
biological_process	GO:0034620	cellular response to unfolded protein	1	8	0.125	0.257968	0.934712	1	1	A0A2K3DDD4_CHLRE
biological_process	GO:0060294	cilium movement involved in cell motility	1	7	0.142857	0.687353	0.702351	1	1	A8J3B6_CHLRE
biological_process	GO:0006979	response to oxidative stress	1	16	0.0625	0.00765236	0.998153	0.718	1	A0A2K3E1V3_CHLRE
biological_process	GO:0009231	riboflavin biosynthetic process	1	10	0.1	0.579643	0.780205	1	1	A0A2K3D1K2_CHLRE
biological_process	GO:0000162	tryptophan biosynthetic process	1	9	0.111111	0.632597	0.74422	1	1	A0A2K3DRC8_CHLRE
molecular_function	GO:0008474	palmitoyl-(protein) hydrolase activity	1	3	0.333333	0.946444	0.364825	1	1	A0A2K3DWL6_CHLRE
cellular_component	GO:0061617	MICOS complex	1	2	0.5	0.98058	0.259395	1	1	A0A2K3DGB1_CHLRE
biological_process	GO:0006730	one-carbon metabolic process	1	10	0.1	0.605147	0.679603	1	1	A0A2K3DLX7_CHLRE
biological_process	GO:0035999	tetrahydrofolate interconversion	1	9	0.111111	0.632597	0.74422	1	1	A0A2K3CZE0_CHLRE
cellular_component	GO:0005891	voltage-gated calcium channel complex	1	3	0.333333	0.947147	0.362666	1	1	B9A0U9_CHLRE
molecular_function	GO:0005245	voltage-gated calcium channel activity	1	3	0.333333	0.946444	0.364825	1	1	B9A0U9_CHLRE
molecular_function	GO:0010487	thermospermine synthase activity	1	1	1	1	0.14038	1	1	D5LAU0_CHLRE
biological_process	GO:0007004	telomere maintenance via telomerase	1	5	0.2	0.852524	0.531026	1	1	A0A2K3DTX9_CHLRE
molecular_function	GO:0008157	protein phosphatase 1 binding	1	3	0.333333	0.946444	0.364825	1	1	A0A2K3D7X7_CHLRE
molecular_function	GO:0004623	phospholipase A2 activity	1	6	0.166667	0.798893	0.596623	1	1	A0A2K3E4S1_CHLRE
biological_process	GO:0090110	COPII-coated vesicle cargo loading	1	6	0.166667	0.798657	0.596963	1	1	A8J5T5_CHLRE
molecular_function	GO:0005458	GDP-mannose transmembrane transporter activity	1	3	0.333333	0.946444	0.364825	1	1	A0A2K3E340_CHLRE
molecular_function	GO:0051010	microtubule plus-end binding	1	2	0.5	0.980308	0.261068	1	1	A0A2K3DVM6_CHLRE
biological_process	GO:0031110	regulation of microtubule polymerization or depolymerization	1	2	0.5	0.902649	0.454316	1	1	A0A2K3CVM7_CHLRE
biological_process	GO:0051225	spindle assembly	1	13	0.0769231	0.76005	0.473852	1	1	A0A2K3DZD8_CHLRE
biological_process	GO:0070973	protein localization to endoplasmic reticulum exit site	1	2	0.5	0.980282	0.261258	1	1	A0A2K3E5D5_CHLRE
cellular_component	GO:0000159	protein phosphatase type 2A complex	1	7	0.142857	0.74607	0.650535	1	1	A8HS05_CHLRE
molecular_function	GO:0019888	protein phosphatase regulator activity	1	8	0.125	0.822676	0.394344	1	1	A8HS05_CHLRE
molecular_function	GO:0016763	pentosyltransferase activity	1	17	0.0588235	0.00508698	0.999087	0.405	1	A0A2K3DGH7_CHLRE
molecular_function	GO:0004722	protein serine/threonine phosphatase activity	1	14	0.0714286	0.90688	0.170051	1	1	A0A2K3DTX8_CHLRE
biological_process	GO:0010207	photosystem II assembly	1	6	0.166667	0.798657	0.596963	1	1	A8I9T6_CHLRE
cellular_component	GO:0031410	cytoplasmic vesicle	1	8	0.125	0.250507	0.822742	1	1	A8HXA2_CHLRE
molecular_function	GO:0004198	calcium-dependent cysteine-type endopeptidase activity	1	6	0.166667	0.798893	0.596623	1	1	A0A2K3D425_CHLRE
cellular_component	GO:0000815	ESCRT III complex	1	6	0.166667	0.801129	0.593877	1	1	A8IRR6_CHLRE
biological_process	GO:0032509	endosome transport via multivesicular body sorting pathway	1	4	0.25	0.320397	0.911551	1	1	A8IRR6_CHLRE
biological_process	GO:0045324	late endosome to vacuole transport	1	6	0.166667	0.257968	0.934712	1	1	A8IRR6_CHLRE
molecular_function	GO:0070122	isopeptidase activity	1	10	0.1	0.580068	0.779869	1	1	A0A2K3E5Q8_CHLRE
molecular_function	GO:0008237	metallopeptidase activity	1	21	0.047619	0.159908	0.907974	1	1	A0A2K3E5Q8_CHLRE
cellular_component	GO:0000276	mitochondrial proton-transporting ATP synthase complex, coupling factor F(o)	1	2	0.5	0.947147	0.362666	1	1	A8JFE2_CHLRE
cellular_component	GO:0016281	eukaryotic translation initiation factor 4F complex	1	5	0.2	0.854435	0.528043	1	1	A0A2K3D4R1_CHLRE
cellular_component	GO:0080008	Cul4-RING E3 ubiquitin ligase complex	1	10	0.1	0.324874	0.909691	1	1	A0A2K3DL86_CHLRE
molecular_function	GO:0043621	protein self-association	1	10	0.1	0.580068	0.779869	1	1	A0A2K3D3U5_CHLRE
molecular_function	GO:0004725	protein tyrosine phosphatase activity	1	31	0.0322581	0.0554255	0.990889	0.999	1	A0A2K3DN43_CHLRE
cellular_component	GO:0005741	mitochondrial outer membrane	1	7	0.142857	0.360536	0.89503	1	1	A0A2K3CX83_CHLRE
cellular_component	GO:0036038	MKS complex	1	6	0.166667	0.801129	0.593877	1	1	A8IWR1_CHLRE
biological_process	GO:0051123	RNA polymerase II preinitiation complex assembly	1	8	0.125	0.579643	0.780205	1	1	A0A2K3D4R7_CHLRE
molecular_function	GO:0030145	manganese ion binding	1	11	0.0909091	0.529522	0.810808	1	1	A0A2K3DKW8_CHLRE
biological_process	GO:0030261	chromosome condensation	1	5	0.2	0.987792	0.0482667	1	1	A0A2K3DLW7_CHLRE
biological_process	GO:0045910	negative regulation of DNA recombination	1	6	0.166667	0.798657	0.596963	1	1	A0A2K3E158_CHLRE
biological_process	GO:0006541	glutamine metabolic process	1	9	0.111111	0.320397	0.911551	1	1	A0A2K3DHP2_CHLRE
biological_process	GO:0032958	inositol phosphate biosynthetic process	1	6	0.166667	0.798657	0.596963	1	1	A0A2K3DUV4_CHLRE
biological_process	GO:1903565	negative regulation of protein localization to cilium	1	1	1	1	0.140488	1	1	A8HYK1_CHLRE
molecular_function	GO:0004659	prenyltransferase activity	1	4	0.25	0.288283	0.923783	1	1	A8HRQ4_CHLRE
cellular_component	GO:0017101	aminoacyl-tRNA synthetase multienzyme complex	1	4	0.25	0.903979	0.451547	1	1	A8J1X8_CHLRE
molecular_function	GO:0004815	aspartate-tRNA ligase activity	1	2	0.5	0.980308	0.261068	1	1	A8J1X8_CHLRE
biological_process	GO:0006422	aspartyl-tRNA aminoacylation	1	2	0.5	0.980282	0.261258	1	1	A8J1X8_CHLRE
biological_process	GO:0006552	leucine catabolic process	1	3	0.333333	0.946376	0.365075	1	1	A0A2K3DXT5_CHLRE
molecular_function	GO:0005085	guanyl-nucleotide exchange factor activity	1	14	0.0714286	0.395155	0.879907	1	1	A0A2K3D6F4_CHLRE
biological_process	GO:0016973	poly(A)+ mRNA export from nucleus	1	8	0.125	0.687353	0.702351	1	1	A0A2K3D472_CHLRE
cellular_component	GO:0005672	transcription factor TFIIA complex	1	2	0.5	0.98058	0.259395	1	1	A0A2K3CY93_CHLRE
molecular_function	GO:0017025	TBP-class protein binding	1	7	0.142857	0.743378	0.65329	1	1	A0A2K3D4R7_CHLRE
molecular_function	GO:0050135	NAD(P)+ nucleosidase activity	1	2	0.5	0.980308	0.261068	1	1	A0A2K3DWT4_CHLRE
molecular_function	GO:0061809	NAD+ nucleotidase, cyclic ADP-ribose generating	1	2	0.5	0.980308	0.261068	1	1	A0A2K3DWT4_CHLRE
biological_process	GO:0034655	nucleobase-containing compound catabolic process	1	2	0.5	0.998155	0.00331574	1	0.809	A0A2K3DWT4_CHLRE
biological_process	GO:1901565	organonitrogen compound catabolic process	1	4	0.25	0.00069916	0.999581	0.096	1	A0A2K3DWT4_CHLRE
biological_process	GO:0006796	phosphate-containing compound metabolic process	1	5	0.2	0.999839	0.000241831	1	0.093	A0A2K3DWT4_CHLRE
biological_process	GO:0044281	small molecule metabolic process	1	2	0.5	0.742835	0.292476	1	1	A0A2K3DWT4_CHLRE
molecular_function	GO:0008801	beta-phosphoglucomutase activity	1	2	0.5	0.980308	0.261068	1	1	A0A2K3D9H0_CHLRE
molecular_function	GO:0050308	sugar-phosphatase activity	1	2	0.5	0.687694	0.702002	1	1	A0A2K3D9H0_CHLRE
molecular_function	GO:0016773	phosphotransferase activity, alcohol group as acceptor	1	7	0.142857	1	1.11778e-09	1	0	A0A2K3DY27_CHLRE
biological_process	GO:0006379	mRNA cleavage	1	5	0.2	0.727882	0.563601	1	1	A0A2K3DEE7_CHLRE
biological_process	GO:0042147	retrograde transport, endosome to Golgi	1	11	0.0909091	0.481243	0.837711	1	1	A0A2K3D2W4_CHLRE
molecular_function	GO:0003987	acetate-CoA ligase activity	1	3	0.333333	0.946444	0.364825	1	1	A8JCQ8_CHLRE
biological_process	GO:0019427	acetyl-CoA biosynthetic process from acetate	1	3	0.333333	0.946376	0.365075	1	1	A8JCQ8_CHLRE
molecular_function	GO:0030674	protein-macromolecule adaptor activity	1	9	0.111111	0.0663161	0.982437	1	1	A0A2K3E736_CHLRE
biological_process	GO:0034982	mitochondrial protein processing	1	2	0.5	0.902649	0.454316	1	1	A0A2K3E613_CHLRE
cellular_component	GO:0000178	exosome (RNase complex)	1	7	0.142857	0.324874	0.909691	1	1	A0A2K3D388_CHLRE
molecular_function	GO:0070403	NAD+ binding	1	7	0.142857	0.743378	0.65329	1	1	A0A2K3D509_CHLRE
molecular_function	GO:0051879	Hsp90 protein binding	1	16	0.0625	0.320917	0.911308	1	1	A0A2K3D5I0_CHLRE
biological_process	GO:0033260	nuclear DNA replication	1	2	0.5	0.68694	0.605357	1	1	A0A2K3DYS2_CHLRE
cellular_component	GO:0070461	SAGA-type complex	1	1	1	0.989028	0.039163	1	1	A8JIK2_CHLRE
biological_process	GO:0006914	autophagy	1	7	0.142857	0.685084	0.473205	1	1	A0A2K3E5D5_CHLRE
cellular_component	GO:0072546	EMC complex	1	8	0.125	0.690782	0.699295	1	1	A0A2K3E7I4_CHLRE
biological_process	GO:0045036	protein targeting to chloroplast	1	4	0.25	0.632597	0.74422	1	1	A0A2K3DWC6_CHLRE
biological_process	GO:0031122	cytoplasmic microtubule organization	1	12	0.0833333	0.921477	0.208116	1	1	A0A2K3E5K1_CHLRE
molecular_function	GO:0016836	hydro-lyase activity	1	4	0.25	0.35835	0.793203	1	1	A0A2K3CTE4_CHLRE
biological_process	GO:0010236	plastoquinone biosynthetic process	1	2	0.5	0.980282	0.261258	1	1	A8HRQ4_CHLRE
molecular_function	GO:0008970	phospholipase A1 activity	1	4	0.25	0.90277	0.454023	1	1	A0A2K3DS10_CHLRE
biological_process	GO:0006694	steroid biosynthetic process	1	7	0.142857	0.287766	0.924008	1	1	A0A2K3DCS1_CHLRE
cellular_component	GO:0031213	RSF complex	1	2	0.5	0.98058	0.259395	1	1	A0A2K3DA11_CHLRE
molecular_function	GO:0008310	single-stranded DNA 3'-5' exodeoxyribonuclease activity	1	3	0.333333	0.946444	0.364825	1	1	A0A2K3DXP3_CHLRE
biological_process	GO:0009166	nucleotide catabolic process	1	4	0.25	0.973736	0.0974972	1	1	A0A2K3DXP6_CHLRE
molecular_function	GO:0016872	intramolecular lyase activity	1	3	0.333333	0.852702	0.530704	1	1	A0A2K3DAW5_CHLRE
molecular_function	GO:0003854	3-beta-hydroxy-delta5-steroid dehydrogenase activity	1	5	0.2	0.852702	0.530704	1	1	A0A2K3DCS1_CHLRE
molecular_function	GO:0031177	phosphopantetheine binding	1	2	0.5	0.980308	0.261068	1	1	A0A2K3DB37_CHLRE
molecular_function	GO:0030623	U5 snRNA binding	1	2	0.5	0.980308	0.261068	1	1	A0A2K3E5Q8_CHLRE
molecular_function	GO:0016538	cyclin-dependent protein serine/threonine kinase regulator activity	1	15	0.0666667	0.288283	0.923783	1	1	A0A2K3DH68_CHLRE
biological_process	GO:0034976	response to endoplasmic reticulum stress	1	3	0.333333	0.00902241	0.998928	0.772	1	A0A2K3CUP4_CHLRE
cellular_component	GO:0000243	commitment complex	1	7	0.142857	0.74607	0.650535	1	1	A0A2K3E1C6_CHLRE
molecular_function	GO:0003774	cytoskeletal motor activity	1	3	0.333333	1	4.28213e-07	1	0	A0A2K3DZE8_CHLRE
molecular_function	GO:0030955	potassium ion binding	1	9	0.111111	0.632983	0.743875	1	1	A0A2K3DST4_CHLRE
molecular_function	GO:0004743	pyruvate kinase activity	1	9	0.111111	0.632983	0.743875	1	1	A0A2K3DST4_CHLRE
biological_process	GO:0006574	valine catabolic process	1	3	0.333333	0.946376	0.365075	1	1	A0A2K3CYQ5_CHLRE
molecular_function	GO:0046873	metal ion transmembrane transporter activity	1	6	0.166667	0.859578	0.201314	1	1	A0A2K3CX70_CHLRE
biological_process	GO:0009249	protein lipoylation	1	5	0.2	0.852524	0.531026	1	1	A0A2K3DGD3_CHLRE
molecular_function	GO:0008889	glycerophosphodiester phosphodiesterase activity	1	10	0.1	0.580068	0.779869	1	1	A0A2K3E3A5_CHLRE
biological_process	GO:0006071	glycerol metabolic process	1	12	0.0833333	0.320397	0.911551	1	1	A0A2K3E3A5_CHLRE
cellular_component	GO:0035145	exon-exon junction complex	1	7	0.142857	0.74607	0.650535	1	1	A0A2K3CZ19_CHLRE
cellular_component	GO:0000221	vacuolar proton-transporting V-type ATPase, V1 domain	1	2	0.5	0.98058	0.259395	1	1	A8HQ97_CHLRE
molecular_function	GO:0035091	phosphatidylinositol binding	1	15	0.0666667	0.297708	0.884558	1	1	A0A2K3E1S3_CHLRE
molecular_function	GO:0008531	riboflavin kinase activity	1	3	0.333333	0.946444	0.364825	1	1	A0A2K3D1K2_CHLRE
biological_process	GO:0009398	FMN biosynthetic process	1	3	0.333333	0.946376	0.365075	1	1	A0A2K3D1K2_CHLRE
biological_process	GO:0006771	riboflavin metabolic process	1	3	0.333333	0.579643	0.780205	1	1	A0A2K3D1K2_CHLRE
molecular_function	GO:0102229	amylopectin maltohydrolase activity	1	3	0.333333	0.946444	0.364825	1	1	A8IMV2_CHLRE
molecular_function	GO:0016161	beta-amylase activity	1	3	0.333333	0.946444	0.364825	1	1	A8IMV2_CHLRE
biological_process	GO:0000272	polysaccharide catabolic process	1	3	0.333333	0.878003	0.31306	1	1	A8IMV2_CHLRE
biological_process	GO:0001731	formation of translation preinitiation complex	1	9	0.111111	0.632597	0.74422	1	1	A0A2K3D3A9_CHLRE
molecular_function	GO:0004556	alpha-amylase activity	1	3	0.333333	0.946444	0.364825	1	1	A0A2K3DGK5_CHLRE
molecular_function	GO:0103025	alpha-amylase activity	1	3	0.333333	NA	NA	NA	NA	A0A2K3DGK5_CHLRE
molecular_function	GO:0050897	cobalt ion binding	1	4	0.25	0.90277	0.454023	1	1	A0A2K3CZ59_CHLRE
molecular_function	GO:0004402	histone acetyltransferase activity	1	10	0.1	0.768511	0.518276	1	1	A0A2K3DS27_CHLRE
molecular_function	GO:0008199	ferric iron binding	1	5	0.2	0.852702	0.530704	1	1	A0A2K3DMK1_CHLRE
molecular_function	GO:0008198	ferrous iron binding	1	12	0.0833333	0.481724	0.837402	1	1	A0A2K3DMK1_CHLRE
molecular_function	GO:0043295	glutathione binding	1	4	0.25	0.90277	0.454023	1	1	A8HUC9_CHLRE
biological_process	GO:0000972	transcription-dependent tethering of RNA polymerase II gene DNA at nuclear periphery	1	3	0.333333	0.852524	0.531026	1	1	A0A2K3D472_CHLRE
biological_process	GO:0046907	intracellular transport	1	6	0.166667	0.100769	0.92365	1	1	A0A2K3E7K9_CHLRE
cellular_component	GO:0000940	outer kinetochore	1	3	0.333333	0.947147	0.362666	1	1	A0A2K3CVM7_CHLRE
molecular_function	GO:0004045	aminoacyl-tRNA hydrolase activity	1	4	0.25	0.90277	0.454023	1	1	A0A2K3CS54_CHLRE
cellular_component	GO:0005675	transcription factor TFIIH holo complex	1	6	0.166667	0.690782	0.699295	1	1	A0A2K3DQN1_CHLRE
molecular_function	GO:0003993	acid phosphatase activity	1	8	0.125	0.687694	0.702002	1	1	A0A2K3DMK1_CHLRE
molecular_function	GO:0018024	histone-lysine N-methyltransferase activity	1	12	0.0833333	0.97957	0.0632806	1	1	A8IYY9_CHLRE
biological_process	GO:0005980	glycogen catabolic process	1	3	0.333333	0.946376	0.365075	1	1	A0A2K3DZS6_CHLRE
biological_process	GO:0051013	microtubule severing	1	6	0.166667	0.798657	0.596963	1	1	A0A2K3DEW9_CHLRE
biological_process	GO:0009247	glycolipid biosynthetic process	1	5	0.2	0.152679	0.951346	1	1	A0A2K3D7P8_CHLRE
cellular_component	GO:0009501	amyloplast	1	8	0.125	0.690782	0.699295	1	1	A0A2K3DNA7_CHLRE
cellular_component	GO:0044613	nuclear pore central transport channel	1	8	0.125	0.690782	0.699295	1	1	A0A2K3DMI1_CHLRE
biological_process	GO:0016485	protein processing	1	6	0.166667	0.124619	0.96222	1	1	A0A2K3D6D8_CHLRE
biological_process	GO:0000290	deadenylation-dependent decapping of nuclear-transcribed mRNA	1	6	0.166667	0.798657	0.596963	1	1	A0A2K3DKW8_CHLRE
cellular_component	GO:0032300	mismatch repair complex	1	10	0.1	0.583738	0.777367	1	1	A8HM54_CHLRE
cellular_component	GO:0032389	MutLalpha complex	1	2	0.5	0.98058	0.259395	1	1	A8HM54_CHLRE
cellular_component	GO:0009543	chloroplast thylakoid lumen	1	5	0.2	0.854435	0.528043	1	1	A8I9T6_CHLRE
biological_process	GO:0035269	protein O-linked mannosylation	1	12	0.0833333	0.481243	0.837711	1	1	A0A2K3CPK2_CHLRE
molecular_function	GO:0004177	aminopeptidase activity	1	4	0.25	0.35651	0.896794	1	1	A0A2K3CVF8_CHLRE
molecular_function	GO:0070034	telomerase RNA binding	1	3	0.333333	0.946444	0.364825	1	1	A0A2K3DTX9_CHLRE
molecular_function	GO:0030619	U1 snRNA binding	1	5	0.2	0.852702	0.530704	1	1	A0A2K3E5Q8_CHLRE
biological_process	GO:0000160	phosphorelay signal transduction system	1	9	0.111111	0.394643	0.880184	1	1	A0A2K3CVU2_CHLRE
biological_process	GO:0070646	protein modification by small protein removal	1	5	0.2	0.998976	0.00225681	1	0.653	A8I9X2_CHLRE
biological_process	GO:0042254	ribosome biogenesis	1	13	0.0769231	0.0298264	0.980674	0.997	1	A0A2K3D080_CHLRE
cellular_component	GO:0005952	cAMP-dependent protein kinase complex	1	6	0.166667	0.801129	0.593877	1	1	A0A2K3DAN5_CHLRE
molecular_function	GO:0004691	cAMP-dependent protein kinase activity	1	6	0.166667	0.798893	0.596623	1	1	A0A2K3DAN5_CHLRE
molecular_function	GO:0004300	enoyl-CoA hydratase activity	1	5	0.2	0.852702	0.530704	1	1	A0A2K3D509_CHLRE
molecular_function	GO:0003844	1,4-alpha-glucan branching enzyme activity	1	4	0.25	0.90277	0.454023	1	1	A0A2K3DNA7_CHLRE
molecular_function	GO:0102752	1,4-alpha-glucan branching enzyme activity (using a glucosylated glycogenin as primer for glycogen synthesis)	1	4	0.25	0.90277	0.454023	1	1	A0A2K3DNA7_CHLRE
molecular_function	GO:0043169	cation binding	1	5	0.2	0.394728	0.637255	1	1	A0A2K3DNA7_CHLRE
molecular_function	GO:0004798	thymidylate kinase activity	1	2	0.5	0.980308	0.261068	1	1	A0A2K3DYD5_CHLRE
molecular_function	GO:0009041	uridylate kinase activity	1	2	0.5	0.852702	0.530704	1	1	A0A2K3DYD5_CHLRE
biological_process	GO:0006233	dTDP biosynthetic process	1	2	0.5	0.980282	0.261258	1	1	A0A2K3DYD5_CHLRE
biological_process	GO:0006235	dTTP biosynthetic process	1	2	0.5	0.980282	0.261258	1	1	A0A2K3DYD5_CHLRE
biological_process	GO:0006227	dUDP biosynthetic process	1	2	0.5	0.980282	0.261258	1	1	A0A2K3DYD5_CHLRE
biological_process	GO:0008152	metabolic process	1	4	0.25	0.014549	0.988135	0.924	1	A0A2K3D3L3_CHLRE
molecular_function	GO:0016746	acyltransferase activity	1	10	0.1	0.113032	0.925059	1	1	A0A2K3E5X6_CHLRE
biological_process	GO:0098789	pre-mRNA cleavage required for polyadenylation	1	8	0.125	0.687353	0.702351	1	1	A0A2K3CUY3_CHLRE
biological_process	GO:0015996	chlorophyll catabolic process	1	5	0.2	0.852524	0.531026	1	1	A0A2K3DVK9_CHLRE
molecular_function	GO:0101005	deubiquitinase activity	1	3	0.333333	0.763341	0.365032	1	1	A8I9X2_CHLRE
biological_process	GO:0006271	DNA strand elongation involved in DNA replication	1	5	0.2	0.963753	0.121997	1	1	A0A2K3DIP5_CHLRE
biological_process	GO:0006297	nucleotide-excision repair, DNA gap filling	1	6	0.166667	0.798657	0.596963	1	1	A0A2K3DXP3_CHLRE
cellular_component	GO:0000145	exocyst	1	10	0.1	0.583738	0.777367	1	1	A0A2K3E4T8_CHLRE
biological_process	GO:0006893	Golgi to plasma membrane transport	1	9	0.111111	0.481243	0.837711	1	1	A0A2K3E4T8_CHLRE
molecular_function	GO:0004817	cysteine-tRNA ligase activity	1	2	0.5	0.980308	0.261068	1	1	A0A2K3E8I8_CHLRE
biological_process	GO:0006423	cysteinyl-tRNA aminoacylation	1	2	0.5	0.980282	0.261258	1	1	A0A2K3E8I8_CHLRE
cellular_component	GO:0000779	condensed chromosome, centromeric region	1	3	0.333333	0.864605	0.3012	1	1	A0A2K3D9Y5_CHLRE
biological_process	GO:0032781	positive regulation of ATP-dependent activity	1	5	0.2	0.743087	0.653638	1	1	A0A2K3CNN5_CHLRE
biological_process	GO:0042407	cristae formation	1	2	0.5	0.980282	0.261258	1	1	A0A2K3DGB1_CHLRE
biological_process	GO:0006085	acetyl-CoA biosynthetic process	1	4	0.25	0.80724	0.470934	1	1	A0A2K3E3Y6_CHLRE
biological_process	GO:0030178	negative regulation of Wnt signaling pathway	1	1	1	0.980282	0.261258	1	1	A0A2K3E500_CHLRE
molecular_function	GO:0032542	sulfiredoxin activity	1	2	0.5	0.980308	0.261068	1	1	A0A2K3CQW5_CHLRE
molecular_function	GO:0015299	solute:proton antiporter activity	1	4	0.25	0.605656	0.679083	1	1	A0A2K3CUL6_CHLRE
biological_process	GO:0006631	fatty acid metabolic process	1	11	0.0909091	0.0289066	0.990411	0.997	1	A0A2K3D509_CHLRE
molecular_function	GO:0008821	crossover junction endodeoxyribonuclease activity	1	3	0.333333	0.946444	0.364825	1	1	A0A2K3D5X4_CHLRE
cellular_component	GO:0008023	transcription elongation factor complex	1	6	0.166667	0.816961	0.3685	1	1	A0A2K3DF59_CHLRE
biological_process	GO:0030242	autophagy of peroxisome	1	5	0.2	0.852524	0.531026	1	1	A0A2K3DFH4_CHLRE
cellular_component	GO:0046695	SLIK (SAGA-like) complex	1	2	0.5	0.98058	0.259395	1	1	A0A2K3D4R7_CHLRE
molecular_function	GO:0004519	endonuclease activity	1	14	0.0714286	0.767223	0.341821	1	1	A0A2K3DUT4_CHLRE
molecular_function	GO:0043842	Kdo transferase activity	1	1	1	1	0.14038	1	1	A0A2K3D0H4_CHLRE
biological_process	GO:0009245	lipid A biosynthetic process	1	3	0.333333	0.946376	0.365075	1	1	A0A2K3D0H4_CHLRE
biological_process	GO:0034968	histone lysine methylation	1	11	0.0909091	0.452234	0.793745	1	1	A8IYY9_CHLRE
biological_process	GO:0001682	tRNA 5'-leader removal	1	7	0.142857	0.743087	0.653638	1	1	A0A2K3DUQ9_CHLRE
molecular_function	GO:0003910	DNA ligase (ATP) activity	1	4	0.25	0.90277	0.454023	1	1	A0A2K3DP21_CHLRE
biological_process	GO:0017183	peptidyl-diphthamide biosynthetic process from peptidyl-histidine	1	7	0.142857	0.743087	0.653638	1	1	A0A2K3E6V0_CHLRE
biological_process	GO:0048511	rhythmic process	1	2	0.5	0.798657	0.596963	1	1	A0A2K3CVU2_CHLRE
molecular_function	GO:0035299	inositol pentakisphosphate 2-kinase activity	1	3	0.333333	0.946444	0.364825	1	1	A0A2K3DUV4_CHLRE
molecular_function	GO:0000406	double-strand/single-strand DNA junction binding	1	2	0.5	0.980308	0.261068	1	1	A0A2K3DUT4_CHLRE
molecular_function	GO:0070336	flap-structured DNA binding	1	2	0.5	0.980308	0.261068	1	1	A0A2K3DUT4_CHLRE
molecular_function	GO:0000403	Y-form DNA binding	1	1	1	1	0.14038	1	1	A0A2K3DUT4_CHLRE
biological_process	GO:0010792	DNA double-strand break processing involved in repair via single-strand annealing	1	1	1	1	0.140488	1	1	A0A2K3DUT4_CHLRE
molecular_function	GO:0050080	malonyl-CoA decarboxylase activity	1	1	1	1	0.14038	1	1	A0A2K3E3Y6_CHLRE
biological_process	GO:2001294	malonyl-CoA catabolic process	1	1	1	1	0.140488	1	1	A0A2K3E3Y6_CHLRE
biological_process	GO:0046321	positive regulation of fatty acid oxidation	1	1	1	1	0.140488	1	1	A0A2K3E3Y6_CHLRE
biological_process	GO:0006464	cellular protein modification process	1	14	0.0714286	0.00325273	0.997658	0.391	1	A0A2K3DLC5_CHLRE
cellular_component	GO:0000323	lytic vacuole	1	4	0.25	0.901216	0.209193	1	1	A0A2K3D063_CHLRE
biological_process	GO:0035493	SNARE complex assembly	1	4	0.25	0.902649	0.454316	1	1	A0A2K3D063_CHLRE
cellular_component	GO:0035327	euchromatin	1	3	0.333333	NA	NA	NA	NA	A0A2K3DF59_CHLRE
biological_process	GO:0042789	mRNA transcription by RNA polymerase II	1	1	1	1	0.140488	1	1	A0A2K3DF59_CHLRE
biological_process	GO:0034728	nucleosome organization	1	1	1	0.277127	0.850442	1	1	A0A2K3DF59_CHLRE
biological_process	GO:0050684	regulation of mRNA processing	1	2	0.5	0.579643	0.780205	1	1	A0A2K3DF59_CHLRE
molecular_function	GO:0070740	tubulin-glutamic acid ligase activity	1	12	0.0833333	0.481724	0.837402	1	1	A0A2K3D881_CHLRE
biological_process	GO:0018095	protein polyglutamylation	1	12	0.0833333	0.481243	0.837711	1	1	A0A2K3D881_CHLRE
molecular_function	GO:0000400	four-way junction DNA binding	1	2	0.5	0.980308	0.261068	1	1	A0A2K3DZT7_CHLRE
biological_process	GO:0045003	double-strand break repair via synthesis-dependent strand annealing	1	4	0.25	0.743087	0.653638	1	1	A0A2K3DZT7_CHLRE
biological_process	GO:0036297	interstrand cross-link repair	1	10	0.1	0.529066	0.811132	1	1	A0A2K3DZT7_CHLRE
cellular_component	GO:0016593	Cdc73/Paf1 complex	1	6	0.166667	0.801129	0.593877	1	1	A0A2K3CSD5_CHLRE
biological_process	GO:0016570	histone modification	1	7	0.142857	0.144024	0.924296	1	1	A0A2K3CSD5_CHLRE
cellular_component	GO:1905202	methylcrotonoyl-CoA carboxylase complex	1	1	1	1	0.139407	1	1	A0A2K3DXT5_CHLRE
molecular_function	GO:0015020	glucuronosyltransferase activity	1	10	0.1	0.580068	0.779869	1	1	A0A2K3CPK2_CHLRE
molecular_function	GO:0042285	xylosyltransferase activity	1	10	0.1	0.580068	0.779869	1	1	A0A2K3CPK2_CHLRE
molecular_function	GO:0015079	potassium ion transmembrane transporter activity	1	6	0.166667	0.943595	0.122386	1	1	A0A2K3DT99_CHLRE
biological_process	GO:0006203	dGTP catabolic process	1	3	0.333333	0.946376	0.365075	1	1	A0A2K3DFK8_CHLRE
biological_process	GO:0043666	regulation of phosphoprotein phosphatase activity	1	4	0.25	0.743087	0.653638	1	1	A0A2K3DTD2_CHLRE
biological_process	GO:0009966	regulation of signal transduction	1	2	0.5	0.659764	0.582355	1	1	A0A2K3DTD2_CHLRE
biological_process	GO:0031573	mitotic intra-S DNA damage checkpoint signaling	1	4	0.25	0.902649	0.454316	1	1	A0A2K3D5X4_CHLRE
molecular_function	GO:0004439	phosphatidylinositol-4,5-bisphosphate 5-phosphatase activity	1	4	0.25	0.90277	0.454023	1	1	A0A2K3CZ37_CHLRE
biological_process	GO:0046856	phosphatidylinositol dephosphorylation	1	7	0.142857	0.743087	0.653638	1	1	A0A2K3CZ37_CHLRE
biological_process	GO:0001514	selenocysteine incorporation	1	4	0.25	0.902649	0.454316	1	1	A0A2K3DWP4_CHLRE
molecular_function	GO:0042781	3'-tRNA processing endoribonuclease activity	1	4	0.25	0.90277	0.454023	1	1	A0A2K3CVZ2_CHLRE
biological_process	GO:0072684	mitochondrial tRNA 3'-trailer cleavage, endonucleolytic	1	2	0.5	0.980282	0.261258	1	1	A0A2K3CVZ2_CHLRE
cellular_component	GO:0005745	m-AAA complex	1	1	1	1	0.139407	1	1	A0A2K3E613_CHLRE
cellular_component	GO:0009526	plastid envelope	1	2	0.5	0.616941	0.457781	1	1	A0A2K3E613_CHLRE
biological_process	GO:0065003	protein-containing complex assembly	1	1	1	0.000251692	0.999877	0.037	1	A0A2K3E613_CHLRE
cellular_component	GO:0070761	pre-snoRNP complex	1	1	1	1	0.139407	1	1	A0A2K3E7Y1_CHLRE
biological_process	GO:0048254	snoRNA localization	1	1	1	1	0.140488	1	1	A0A2K3E7Y1_CHLRE
molecular_function	GO:0004535	poly(A)-specific ribonuclease activity	1	7	0.142857	0.743378	0.65329	1	1	A0A2K3D7N1_CHLRE
biological_process	GO:0006974	cellular response to DNA damage stimulus	1	8	0.125	1	8.95135e-11	1	0	A0A2K3D2G9_CHLRE
biological_process	GO:0042766	nucleosome mobilization	1	2	0.5	0.980282	0.261258	1	1	A0A2K3D2K4_CHLRE
cellular_component	GO:0097550	transcription preinitiation complex	1	3	0.333333	0.947147	0.362666	1	1	A0A2K3DQN1_CHLRE
biological_process	GO:0000122	negative regulation of transcription by RNA polymerase II	1	10	0.1	0.579643	0.780205	1	1	A0A2K3D7C3_CHLRE
molecular_function	GO:0047746	chlorophyllase activity	1	4	0.25	0.90277	0.454023	1	1	A0A2K3DVK9_CHLRE
cellular_component	GO:0009897	external side of plasma membrane	1	2	0.5	0.98058	0.259395	1	1	A0A2K3D619_CHLRE
molecular_function	GO:0042910	xenobiotic transmembrane transporter activity	1	19	0.0526316	0.130024	0.973636	1	1	A0A2K3E827_CHLRE
biological_process	GO:1990961	xenobiotic detoxification by transmembrane export across the plasma membrane	1	10	0.1	0.579643	0.780205	1	1	A0A2K3E827_CHLRE
cellular_component	GO:0009341	beta-galactosidase complex	1	6	0.166667	0.801129	0.593877	1	1	A0A2K3DHX9_CHLRE
molecular_function	GO:0004565	beta-galactosidase activity	1	6	0.166667	0.798893	0.596623	1	1	A0A2K3DHX9_CHLRE
molecular_function	GO:0003896	DNA primase activity	1	3	0.333333	0.946444	0.364825	1	1	A0A2K3D744_CHLRE
biological_process	GO:0006264	mitochondrial DNA replication	1	4	0.25	0.902649	0.454316	1	1	A0A2K3D744_CHLRE
biological_process	GO:0009411	response to UV	1	5	0.2	0.632597	0.74422	1	1	A0A2K3D744_CHLRE
biological_process	GO:0035735	intraciliary transport involved in cilium assembly	1	4	0.25	0.902649	0.454316	1	1	A0A2K3E6H6_CHLRE
cellular_component	GO:0000126	transcription factor TFIIIB complex	1	2	0.5	0.98058	0.259395	1	1	A0A2K3CWE3_CHLRE
molecular_function	GO:0001156	TFIIIC-class transcription factor complex binding	1	1	1	1	0.14038	1	1	A0A2K3CWE3_CHLRE
biological_process	GO:0070898	RNA polymerase III preinitiation complex assembly	1	1	1	1	0.140488	1	1	A0A2K3CWE3_CHLRE
biological_process	GO:0016236	macroautophagy	1	5	0.2	0.847363	0.288895	1	1	A0A2K3D1G5_CHLRE
cellular_component	GO:0043527	tRNA methyltransferase complex	1	5	0.2	0.938776	0.25393	1	1	A0A2K3E1W6_CHLRE
molecular_function	GO:0008176	tRNA (guanine-N7-)-methyltransferase activity	1	4	0.25	0.90277	0.454023	1	1	A0A2K3E1W6_CHLRE
biological_process	GO:0036265	RNA (guanine-N7)-methylation	1	4	0.25	0.743087	0.653638	1	1	A0A2K3E1W6_CHLRE
molecular_function	GO:0003954	NADH dehydrogenase activity	1	2	0.5	0.526723	0.741522	1	1	A0A2K3DS00_CHLRE
biological_process	GO:0000712	resolution of meiotic recombination intermediates	1	4	0.25	0.902649	0.454316	1	1	A0A2K3D5X4_CHLRE
molecular_function	GO:0102756	very-long-chain 3-ketoacyl-CoA synthase activity	1	3	0.333333	0.946444	0.364825	1	1	A0A2K3CP03_CHLRE
cellular_component	GO:0005635	nuclear envelope	1	8	0.125	0.232718	0.879305	1	1	A0A2K3E0S6_CHLRE
molecular_function	GO:0004523	RNA-DNA hybrid ribonuclease activity	1	11	0.0909091	0.529522	0.810808	1	1	A0A2K3E472_CHLRE
molecular_function	GO:0015386	potassium:proton antiporter activity	1	8	0.125	0.687694	0.702002	1	1	A0A2K3DSM2_CHLRE
molecular_function	GO:0015385	sodium:proton antiporter activity	1	8	0.125	0.687694	0.702002	1	1	A0A2K3DSM2_CHLRE
biological_process	GO:0098719	sodium ion import across plasma membrane	1	7	0.142857	0.743087	0.653638	1	1	A0A2K3DSM2_CHLRE
molecular_function	GO:0036310	ATP-dependent DNA/DNA annealing activity	1	2	0.5	0.980308	0.261068	1	1	A0A2K3DSU7_CHLRE
molecular_function	GO:0050242	pyruvate, phosphate dikinase activity	1	2	0.5	0.980308	0.261068	1	1	A0A2K3CR97_CHLRE
molecular_function	GO:0008236	serine-type peptidase activity	1	12	0.0833333	0.901481	0.150576	1	1	A0A2K3CZE2_CHLRE
cellular_component	GO:0031588	nucleotide-activated protein kinase complex	1	1	1	1	0.139407	1	1	A0A2K3D1M9_CHLRE
molecular_function	GO:0019887	protein kinase regulator activity	1	3	0.333333	0.272088	0.897611	1	1	A0A2K3D1M9_CHLRE
biological_process	GO:0042149	cellular response to glucose starvation	1	1	1	1	0.140488	1	1	A0A2K3D1M9_CHLRE
biological_process	GO:0050790	regulation of catalytic activity	1	6	0.166667	0.0887363	0.959002	1	1	A0A2K3D1M9_CHLRE
biological_process	GO:0034088	maintenance of mitotic sister chromatid cohesion	1	2	0.5	0.980282	0.261258	1	1	A0A2K3CW19_CHLRE
biological_process	GO:0007032	endosome organization	1	4	0.25	0.902649	0.454316	1	1	A8IAJ1_CHLRE
biological_process	GO:0007033	vacuole organization	1	3	0.333333	0.912636	0.191019	1	1	A8IAJ1_CHLRE
biological_process	GO:0006904	vesicle docking involved in exocytosis	1	5	0.2	0.852524	0.531026	1	1	A0A2K3E4T8_CHLRE
molecular_function	GO:0035312	5'-3' exodeoxyribonuclease activity	1	4	0.25	0.977872	0.147298	1	1	A0A2K3DLI8_CHLRE
cellular_component	GO:0032777	Piccolo NuA4 histone acetyltransferase complex	1	4	0.25	0.903979	0.451547	1	1	A0A2K3E264_CHLRE
cellular_component	GO:0043229	intracellular organelle	1	11	0.0909091	0.233866	0.785241	1	1	A0A2K3DHR8_CHLRE
biological_process	GO:0043967	histone H4 acetylation	1	4	0.25	0.852524	0.531026	1	1	A0A2K3DY38_CHLRE
molecular_function	GO:0017116	single-stranded DNA helicase activity	1	1	1	1	0.14038	1	1	A0A2K3D4L9_CHLRE
biological_process	GO:0033567	DNA replication, Okazaki fragment processing	1	2	0.5	0.980282	0.261258	1	1	A0A2K3D4L9_CHLRE
molecular_function	GO:0008296	3'-5'-exodeoxyribonuclease activity	1	4	0.25	0.902672	0.271737	1	1	A0A2K3DT50_CHLRE
cellular_component	GO:0008278	cohesin complex	1	2	0.5	0.990742	0.0612237	1	1	A0A2K3CRF0_CHLRE
cellular_component	GO:0030677	ribonuclease P complex	1	3	0.333333	0.74607	0.650535	1	1	A0A2K3DUQ9_CHLRE
biological_process	GO:0009234	menaquinone biosynthetic process	1	3	0.333333	0.946376	0.365075	1	1	A0A2K3CTE4_CHLRE
biological_process	GO:0008615	pyridoxine biosynthetic process	1	3	0.333333	0.946376	0.365075	1	1	A0A2K3DHV3_CHLRE
biological_process	GO:0006513	protein monoubiquitination	1	4	0.25	0.743087	0.653638	1	1	A0A2K3E231_CHLRE
molecular_function	GO:0015616	DNA translocase activity	1	4	0.25	0.90277	0.454023	1	1	A0A2K3DXW1_CHLRE
molecular_function	GO:0061863	microtubule plus end polymerase	1	1	1	1	0.14038	1	1	A0A2K3DVM6_CHLRE
biological_process	GO:0030951	establishment or maintenance of microtubule cytoskeleton polarity	1	1	1	1	0.140488	1	1	A0A2K3DVM6_CHLRE
biological_process	GO:0046785	microtubule polymerization	1	1	1	0.579643	0.780205	1	1	A0A2K3DVM6_CHLRE
cellular_component	GO:0070545	PeBoW complex	1	2	0.5	0.98058	0.259395	1	1	A0A2K3D8Y8_CHLRE
molecular_function	GO:0000030	mannosyltransferase activity	1	4	0.25	0.436899	0.86026	1	1	A0A2K3D3T2_CHLRE
molecular_function	GO:0070577	lysine-acetylated histone binding	1	2	0.5	0.980308	0.261068	1	1	A0A2K3E7W8_CHLRE
molecular_function	GO:0031493	obsolete nucleosomal histone binding	1	1	1	1	0.14038	1	1	A0A2K3E7W8_CHLRE
molecular_function	GO:0015113	nitrite transmembrane transporter activity	1	3	0.333333	0.946444	0.364825	1	1	A0A2K3DD68_CHLRE
cellular_component	GO:0048476	Holliday junction resolvase complex	1	1	1	1	0.139407	1	1	A0A2K3D5X4_CHLRE
molecular_function	GO:0048257	3'-flap endonuclease activity	1	1	1	1	0.14038	1	1	A0A2K3D5X4_CHLRE
biological_process	GO:0000737	DNA catabolic process, endonucleolytic	1	1	1	1	0.140488	1	1	A0A2K3D5X4_CHLRE
biological_process	GO:0007094	mitotic spindle assembly checkpoint signaling	1	6	0.166667	0.798657	0.596963	1	1	A0A2K3DI01_CHLRE
biological_process	GO:0042391	regulation of membrane potential	1	13	0.0769231	0.436399	0.860554	1	1	A0A2K3E4W0_CHLRE
molecular_function	GO:0043024	ribosomal small subunit binding	1	6	0.166667	0.798893	0.596623	1	1	A0A2K3D3A9_CHLRE
molecular_function	GO:0038023	signaling receptor activity	1	6	0.166667	1	1.07551e-20	1	0	A0A2K3D6T2_CHLRE
biological_process	GO:0044772	mitotic cell cycle phase transition	1	9	0.111111	0.888136	0.210057	1	1	A0A2K3DH68_CHLRE
molecular_function	GO:0016810	hydrolase activity, acting on carbon-nitrogen (but not peptide) bonds	1	4	0.25	0.00551616	0.998716	0.43	1	A0A2K3E3L6_CHLRE
molecular_function	GO:0005113	patched binding	1	1	1	1	0.14038	1	1	A0A2K3CRT2_CHLRE
molecular_function	GO:0005119	smoothened binding	1	1	1	1	0.14038	1	1	A0A2K3CRT2_CHLRE
biological_process	GO:0007166	cell surface receptor signaling pathway	1	4	0.25	1	3.24354e-10	1	0	A0A2K3DQP9_CHLRE
molecular_function	GO:1990269	RNA polymerase II C-terminal domain phosphoserine binding	1	2	0.5	0.980308	0.261068	1	1	A0A2K3CSD5_CHLRE
molecular_function	GO:0033699	DNA 5'-adenosine monophosphate hydrolase activity	1	1	1	1	0.14038	1	1	A0A2K3DQR5_CHLRE
molecular_function	GO:1990165	single-strand break-containing DNA binding	1	1	1	1	0.14038	1	1	A0A2K3DQR5_CHLRE
biological_process	GO:0006654	phosphatidic acid biosynthetic process	1	3	0.333333	0.946376	0.365075	1	1	A0A2K3E4S1_CHLRE
biological_process	GO:0048870	cell motility	1	2	0.5	0.693677	0.547766	1	1	A0A2K3CXC4_CHLRE
molecular_function	GO:0008476	protein-tyrosine sulfotransferase activity	1	1	1	1	0.14038	1	1	A0A2K3DC67_CHLRE
biological_process	GO:0006478	peptidyl-tyrosine sulfation	1	1	1	1	0.140488	1	1	A0A2K3DC67_CHLRE
molecular_function	GO:0017017	MAP kinase tyrosine/serine/threonine phosphatase activity	1	1	1	1	0.14038	1	1	A0A2K3DN43_CHLRE
molecular_function	GO:0008330	protein tyrosine/threonine phosphatase activity	1	1	1	1	0.14038	1	1	A0A2K3DN43_CHLRE
biological_process	GO:0043409	negative regulation of MAPK cascade	1	3	0.333333	0.902649	0.454316	1	1	A0A2K3DN43_CHLRE
cellular_component	GO:0000164	protein phosphatase type 1 complex	1	2	0.5	0.98058	0.259395	1	1	A0A2K3D7X7_CHLRE
molecular_function	GO:0048487	beta-tubulin binding	1	4	0.25	0.90277	0.454023	1	1	A0A2K3E6H6_CHLRE
molecular_function	GO:0097367	carbohydrate derivative binding	1	1	1	1	4.21107e-09	1	0	A0A2K3DHP2_CHLRE
molecular_function	GO:0004360	glutamine-fructose-6-phosphate transaminase (isomerizing) activity	1	1	1	1	0.14038	1	1	A0A2K3DHP2_CHLRE
biological_process	GO:0006047	UDP-N-acetylglucosamine metabolic process	1	1	1	0.687353	0.702351	1	1	A0A2K3DHP2_CHLRE
molecular_function	GO:0061666	UFM1 ligase activity	1	1	1	1	0.14038	1	1	A0A2K3CUP4_CHLRE
biological_process	GO:0032434	regulation of proteasomal ubiquitin-dependent protein catabolic process	1	1	1	0.355991	0.897054	1	1	A0A2K3CUP4_CHLRE
molecular_function	GO:0051499	D-aminoacyl-tRNA deacylase activity	1	2	0.5	0.99724	0.0535559	1	1	A0A2K3D6U1_CHLRE
molecular_function	GO:0001042	RNA polymerase I core binding	1	1	1	1	0.14038	1	1	A0A2K3DYV6_CHLRE
molecular_function	GO:0001181	RNA polymerase I general transcription initiation factor activity	1	1	1	1	0.14038	1	1	A0A2K3DYV6_CHLRE
biological_process	GO:0006361	transcription initiation from RNA polymerase I promoter	1	1	1	0.980282	0.261258	1	1	A0A2K3DYV6_CHLRE
cellular_component	GO:0016589	NURF complex	1	1	1	1	0.139407	1	1	A0A2K3D2K4_CHLRE
molecular_function	GO:0035064	methylated histone binding	1	3	0.333333	0.946444	0.364825	1	1	A0A2K3D2K4_CHLRE
biological_process	GO:0002084	protein depalmitoylation	1	2	0.5	0.980282	0.261258	1	1	A0A2K3DWL6_CHLRE
molecular_function	GO:0004526	ribonuclease P activity	1	4	0.25	0.90277	0.454023	1	1	A0A2K3DUQ9_CHLRE
biological_process	GO:0009267	cellular response to starvation	1	3	0.333333	0.727882	0.563601	1	1	A0A2K3D1G5_CHLRE
molecular_function	GO:0050072	m7G(5')pppN diphosphatase activity	1	3	0.333333	0.946444	0.364825	1	1	A0A2K3DKW8_CHLRE
molecular_function	GO:0016653	oxidoreductase activity, acting on NAD(P)H, heme protein as acceptor	1	1	1	0.798893	0.596623	1	1	A0A2K3E0L0_CHLRE
biological_process	GO:0006784	heme A biosynthetic process	1	1	1	1	0.140488	1	1	A0A2K3E0L0_CHLRE
molecular_function	GO:0004329	formate-tetrahydrofolate ligase activity	1	1	1	1	0.14038	1	1	A0A2K3CZE0_CHLRE
molecular_function	GO:0008832	dGTPase activity	1	2	0.5	0.980308	0.261068	1	1	A0A2K3DFK8_CHLRE
biological_process	GO:0000911	cytokinesis by cell plate formation	1	4	0.25	0.960257	0.201343	1	1	A8IFY9_CHLRE
molecular_function	GO:0010485	H4 histone acetyltransferase activity	1	2	0.5	0.980308	0.261068	1	1	A0A2K3DY38_CHLRE
molecular_function	GO:0004072	aspartate kinase activity	1	3	0.333333	0.946444	0.364825	1	1	A0A2K3DBP3_CHLRE
biological_process	GO:0009090	homoserine biosynthetic process	1	2	0.5	0.980282	0.261258	1	1	A0A2K3DBP3_CHLRE
cellular_component	GO:0000228	nuclear chromosome	1	5	0.2	0.677526	0.46199	1	1	A0A2K3CXW5_CHLRE
molecular_function	GO:0015187	glycine transmembrane transporter activity	1	1	1	1	0.14038	1	1	A0A2K3DPZ8_CHLRE
biological_process	GO:1904983	glycine import into mitochondrion	1	1	1	1	0.140488	1	1	A0A2K3DPZ8_CHLRE
molecular_function	GO:0033592	RNA strand annealing activity	1	2	0.5	0.980308	0.261068	1	1	A0A2K3D3A9_CHLRE
molecular_function	GO:0034057	RNA strand-exchange activity	1	2	0.5	0.980308	0.261068	1	1	A0A2K3D3A9_CHLRE
biological_process	GO:0097010	eukaryotic translation initiation factor 4F complex assembly	1	2	0.5	0.980282	0.261258	1	1	A0A2K3D3A9_CHLRE
biological_process	GO:0000914	phragmoplast assembly	1	1	1	1	0.140488	1	1	A0A2K3CXA7_CHLRE
cellular_component	GO:0032588	trans-Golgi network membrane	1	3	0.333333	0.947147	0.362666	1	1	A0A2K3E134_CHLRE
molecular_function	GO:0008187	poly-pyrimidine tract binding	1	3	0.333333	0.977872	0.147298	1	1	A0A2K3E1C6_CHLRE
molecular_function	GO:0050113	inositol oxygenase activity	1	1	1	1	0.14038	1	1	A0A2K3E6C1_CHLRE
biological_process	GO:0019310	inositol catabolic process	1	1	1	1	0.140488	1	1	A0A2K3E6C1_CHLRE
biological_process	GO:0019853	L-ascorbic acid biosynthetic process	1	3	0.333333	0.946376	0.365075	1	1	A0A2K3E6C1_CHLRE
molecular_function	GO:0003986	acetyl-CoA hydrolase activity	1	1	1	1	0.14038	1	1	A0A2K3E0I0_CHLRE
molecular_function	GO:0010945	CoA pyrophosphatase activity	1	1	1	1	0.14038	1	1	A0A2K3E0I0_CHLRE
biological_process	GO:0015938	coenzyme A catabolic process	1	1	1	1	0.140488	1	1	A0A2K3E0I0_CHLRE
biological_process	GO:0006869	lipid transport	1	13	0.0769231	0.497238	0.700769	1	1	A0A2K3D0Q0_CHLRE
molecular_function	GO:0016992	lipoate synthase activity	1	2	0.5	0.980308	0.261068	1	1	A0A2K3DGD3_CHLRE
molecular_function	GO:0102552	lipoyl synthase activity (acting on glycine-cleavage complex H protein	1	2	0.5	0.980308	0.261068	1	1	A0A2K3DGD3_CHLRE
molecular_function	GO:0102553	lipoyl synthase activity (acting on pyruvate dehydrogenase E2 protein)	1	2	0.5	0.980308	0.261068	1	1	A0A2K3DGD3_CHLRE
biological_process	GO:0009107	lipoate biosynthetic process	1	2	0.5	0.980282	0.261258	1	1	A0A2K3DGD3_CHLRE
biological_process	GO:0070989	oxidative demethylation	1	2	0.5	0.960257	0.201343	1	1	A0A2K3DS01_CHLRE
biological_process	GO:0007338	single fertilization	1	1	1	1	0.140488	1	1	A0A2K3CVT5_CHLRE
biological_process	GO:0006287	base-excision repair, gap-filling	1	3	0.333333	0.946376	0.365075	1	1	A0A2K3DXP3_CHLRE
biological_process	GO:0045004	DNA replication proofreading	1	3	0.333333	0.946376	0.365075	1	1	A0A2K3DXP3_CHLRE
cellular_component	GO:0009330	DNA topoisomerase type II (double strand cut, ATP-hydrolyzing) complex	1	4	0.25	0.903979	0.451547	1	1	A0A2K3E2J9_CHLRE
molecular_function	GO:0016756	glutathione gamma-glutamylcysteinyltransferase activity	1	2	0.5	0.980308	0.261068	1	1	A0A2K3DIY5_CHLRE
biological_process	GO:0098849	cellular detoxification of cadmium ion	1	2	0.5	0.980282	0.261258	1	1	A0A2K3DIY5_CHLRE
biological_process	GO:0010273	detoxification of copper ion	1	2	0.5	0.980282	0.261258	1	1	A0A2K3DIY5_CHLRE
biological_process	GO:0046938	phytochelatin biosynthetic process	1	2	0.5	0.980282	0.261258	1	1	A0A2K3DIY5_CHLRE
biological_process	GO:0042138	meiotic DNA double-strand break formation	1	4	0.25	0.902649	0.454316	1	1	A0A2K3CXW5_CHLRE
biological_process	GO:0032367	intracellular cholesterol transport	1	1	1	1	0.140488	1	1	A0A2K3DZQ0_CHLRE
biological_process	GO:1904491	protein localization to ciliary transition zone	1	2	0.5	0.980282	0.261258	1	1	A0A2K3CTH6_CHLRE
biological_process	GO:0045132	meiotic chromosome segregation	1	2	0.5	0.982742	0.0623618	1	1	A0A2K3D6T3_CHLRE
molecular_function	GO:0016316	phosphatidylinositol-3,4-bisphosphate 4-phosphatase activity	1	1	1	1	0.14038	1	1	A0A2K3CRU7_CHLRE
molecular_function	GO:0003877	ATP adenylyltransferase activity	1	1	1	1	0.14038	1	1	A0A2K3CSQ6_CHLRE
molecular_function	GO:0008796	bis(5'-nucleosyl)-tetraphosphatase activity	1	1	1	0.946444	0.364825	1	1	A0A2K3CSQ6_CHLRE
molecular_function	GO:0004780	sulfate adenylyltransferase (ADP) activity	1	1	1	1	0.14038	1	1	A0A2K3CSQ6_CHLRE
biological_process	GO:0009164	nucleoside catabolic process	1	1	1	0.687353	0.702351	1	1	A0A2K3CSQ6_CHLRE
biological_process	GO:0009165	nucleotide biosynthetic process	1	1	1	1	1.46078e-13	1	0	A0A2K3CSQ6_CHLRE
biological_process	GO:0000706	meiotic DNA double-strand break processing	1	3	0.333333	0.946376	0.365075	1	1	A0A2K3CXW5_CHLRE
biological_process	GO:0006517	protein deglycosylation	1	2	0.5	0.946376	0.365075	1	1	A0A2K3E892_CHLRE
molecular_function	GO:0004651	polynucleotide 5'-phosphatase activity	1	1	1	1	0.14038	1	1	A0A2K3DW62_CHLRE
molecular_function	GO:0005246	calcium channel regulator activity	1	3	0.333333	0.946444	0.364825	1	1	A0A2K3DPQ3_CHLRE
biological_process	GO:0032237	activation of store-operated calcium channel activity	1	3	0.333333	0.946376	0.365075	1	1	A0A2K3DPQ3_CHLRE
biological_process	GO:0002115	store-operated calcium entry	1	3	0.333333	0.946376	0.365075	1	1	A0A2K3DPQ3_CHLRE
biological_process	GO:0090522	vesicle tethering involved in exocytosis	1	3	0.333333	0.946376	0.365075	1	1	A0A2K3E4T8_CHLRE
biological_process	GO:0072598	protein localization to chloroplast	1	3	0.333333	0.768179	0.518757	1	1	A0A2K3CQW3_CHLRE
molecular_function	GO:0016597	amino acid binding	1	5	0.2	0.580068	0.779869	1	1	A0A2K3D6H0_CHLRE
molecular_function	GO:0005261	cation channel activity	1	2	0.5	0.99048	0.0193731	1	0.999	A0A2K3CUI6_CHLRE
biological_process	GO:1902975	mitotic DNA replication initiation	1	5	0.2	0.852524	0.531026	1	1	A0A2K3DIP5_CHLRE
molecular_function	GO:0047493	ceramide cholinephosphotransferase activity	1	2	0.5	0.980308	0.261068	1	1	A0A2K3DLV1_CHLRE
molecular_function	GO:0045140	inositol phosphoceramide synthase activity	1	1	1	1	0.14038	1	1	A0A2K3DLV1_CHLRE
molecular_function	GO:0033188	sphingomyelin synthase activity	1	2	0.5	0.980308	0.261068	1	1	A0A2K3DLV1_CHLRE
cellular_component	GO:0016605	PML body	1	2	0.5	0.98058	0.259395	1	1	A0A2K3DRA1_CHLRE
molecular_function	GO:0070260	5'-tyrosyl-DNA phosphodiesterase activity	1	2	0.5	0.980308	0.261068	1	1	A0A2K3DRA1_CHLRE
biological_process	GO:0030206	chondroitin sulfate biosynthetic process	1	1	1	1	0.140488	1	1	A0A2K3DBH6_CHLRE
molecular_function	GO:0008271	secondary active sulfate transmembrane transporter activity	1	3	0.333333	0.946444	0.364825	1	1	A0A2K3CQF7_CHLRE
molecular_function	GO:0016849	phosphorus-oxygen lyase activity	1	1	1	1	4.08436e-11	1	0	A0A2K3E282_CHLRE
biological_process	GO:0034421	post-translational protein acetylation	1	1	1	1	0.140488	1	1	A0A2K3D6T3_CHLRE
biological_process	GO:0006952	defense response	1	7	0.142857	0.0903699	0.98337	1	1	A0A2K3D395_CHLRE
molecular_function	GO:0008422	beta-glucosidase activity	1	3	0.333333	0.946444	0.364825	1	1	A0A2K3D3L3_CHLRE
molecular_function	GO:0052861	glucan endo-1,3-beta-glucanase activity, C-3 substituted reducing group	1	1	1	1	0.14038	1	1	A0A2K3D3L3_CHLRE
molecular_function	GO:0052862	glucan endo-1,4-beta-glucanase activity, C-3 substituted reducing group	1	1	1	1	0.14038	1	1	A0A2K3D3L3_CHLRE
biological_process	GO:0000288	nuclear-transcribed mRNA catabolic process, deadenylation-dependent decay	1	4	0.25	0.852241	0.297806	1	1	A0A2K3CYY3_CHLRE
cellular_component	GO:0033176	proton-transporting V-type ATPase complex	1	2	0.5	0.82586	0.38983	1	1	A0A2K3DCJ6_CHLRE
biological_process	GO:0010165	response to X-ray	1	1	1	0.997235	0.0536244	1	1	A0A2K3CWI5_CHLRE
molecular_function	GO:0051741	2-methyl-6-phytyl-1,4-benzoquinone methyltransferase activity	1	2	0.5	0.980308	0.261068	1	1	Q6VPQ2_CHLRE
cellular_component	GO:0042565	RNA nuclear export complex	1	2	0.5	0.98058	0.259395	1	1	A0A2K3D946_CHLRE
molecular_function	GO:0052856	NADHX epimerase activity	1	1	1	1	0.14038	1	1	A0A2K3DHV3_CHLRE
molecular_function	GO:0052857	NADPHX epimerase activity	1	1	1	1	0.14038	1	1	A0A2K3DHV3_CHLRE
molecular_function	GO:0004733	pyridoxamine-phosphate oxidase activity	1	2	0.5	0.980308	0.261068	1	1	A0A2K3DHV3_CHLRE
biological_process	GO:0033683	nucleotide-excision repair, DNA incision	1	2	0.5	0.977836	0.147476	1	1	A0A2K3DQN1_CHLRE
biological_process	GO:0007155	cell adhesion	1	4	0.25	0.990488	0.0624169	1	1	A8JD49_CHLRE
molecular_function	GO:0004127	cytidylate kinase activity	1	4	0.25	0.90277	0.454023	1	1	A8HYW3_CHLRE
cellular_component	GO:0031359	integral component of chloroplast outer membrane	1	3	0.333333	0.947147	0.362666	1	1	A0A2K3DWC6_CHLRE
molecular_function	GO:0030941	chloroplast targeting sequence binding	1	3	0.333333	0.946444	0.364825	1	1	A0A2K3DWC6_CHLRE
biological_process	GO:0034454	microtubule anchoring at centrosome	1	2	0.5	0.980282	0.261258	1	1	A0A2K3DMP2_CHLRE
molecular_function	GO:0035243	protein-arginine omega-N symmetric methyltransferase activity	1	2	0.5	0.980308	0.261068	1	1	A0A2K3D0M3_CHLRE
biological_process	GO:0006817	phosphate ion transport	1	3	0.333333	0.76005	0.473852	1	1	A0A2K3CVU6_CHLRE
biological_process	GO:0051307	meiotic chromosome separation	1	1	1	0.960257	0.201343	1	1	A0A2K3E6M0_CHLRE
biological_process	GO:0051598	meiotic recombination checkpoint signaling	1	1	1	1	0.140488	1	1	A0A2K3E3D8_CHLRE
molecular_function	GO:0003919	FMN adenylyltransferase activity	1	2	0.5	0.980308	0.261068	1	1	A0A2K3D1K2_CHLRE
molecular_function	GO:0030553	cGMP binding	1	6	0.166667	0.798893	0.596623	1	1	A0A2K3D2F6_CHLRE
molecular_function	GO:0008897	holo-[acyl-carrier-protein] synthase activity	1	2	0.5	0.980308	0.261068	1	1	A0A2K3E600_CHLRE
biological_process	GO:0019878	lysine biosynthetic process via aminoadipic acid	1	2	0.5	0.980282	0.261258	1	1	A0A2K3E600_CHLRE
molecular_function	GO:0016403	dimethylargininase activity	1	1	1	1	0.14038	1	1	A0A2K3D6H0_CHLRE
biological_process	GO:0006525	arginine metabolic process	1	1	1	0.529066	0.811132	1	1	A0A2K3D6H0_CHLRE
biological_process	GO:0000052	citrulline metabolic process	1	1	1	0.980282	0.261258	1	1	A0A2K3D6H0_CHLRE
biological_process	GO:0045429	positive regulation of nitric oxide biosynthetic process	1	1	1	1	0.140488	1	1	A0A2K3D6H0_CHLRE
molecular_function	GO:0004555	alpha,alpha-trehalase activity	1	1	1	1	0.14038	1	1	A0A2K3DYM1_CHLRE
biological_process	GO:0005991	trehalose metabolic process	1	1	1	0.980282	0.261258	1	1	A0A2K3DYM1_CHLRE
molecular_function	GO:0004314	[acyl-carrier-protein] S-malonyltransferase activity	1	3	0.333333	0.946444	0.364825	1	1	A0A2K3DB37_CHLRE
molecular_function	GO:0000987	cis-regulatory region sequence-specific DNA binding	1	2	0.5	0.996576	0.00865528	1	0.932	A0A2K3E4Z7_CHLRE
biological_process	GO:0043619	regulation of transcription from RNA polymerase II promoter in response to oxidative stress	1	1	1	1	0.140488	1	1	A0A2K3E4Z7_CHLRE
molecular_function	GO:0015301	anion:anion antiporter activity	1	2	0.5	0.632983	0.743875	1	1	A0A2K3CQF7_CHLRE
molecular_function	GO:0017128	phospholipid scramblase activity	1	4	0.25	0.90277	0.454023	1	1	A0A2K3DN38_CHLRE
biological_process	GO:0017121	plasma membrane phospholipid scrambling	1	3	0.333333	0.946376	0.365075	1	1	A0A2K3DN38_CHLRE
biological_process	GO:0006273	lagging strand elongation	1	3	0.333333	0.977836	0.147476	1	1	A0A2K3DP21_CHLRE
biological_process	GO:0008104	protein localization	1	4	0.25	0.121116	0.907272	1	1	A0A2K3E7K9_CHLRE
molecular_function	GO:0097157	pre-mRNA intronic binding	1	1	1	1	0.14038	1	1	A0A2K3E5Q8_CHLRE
molecular_function	GO:0030620	U2 snRNA binding	1	4	0.25	0.90277	0.454023	1	1	A0A2K3E5Q8_CHLRE
molecular_function	GO:0004573	Glc3Man9GlcNAc2 oligosaccharide glucosidase activity	1	2	0.5	0.980308	0.261068	1	1	A0A2K3DAZ2_CHLRE
biological_process	GO:0009311	oligosaccharide metabolic process	1	2	0.5	0.973736	0.0974972	1	1	A0A2K3DAZ2_CHLRE
molecular_function	GO:0008442	3-hydroxyisobutyrate dehydrogenase activity	1	1	1	1	0.14038	1	1	A0A2K3CYQ5_CHLRE
biological_process	GO:0006844	acyl carnitine transport	1	1	1	1	0.140488	1	1	A0A2K3CW12_CHLRE
biological_process	GO:0016180	snRNA processing	1	2	0.5	0.80724	0.470934	1	1	A0A2K3D351_CHLRE
biological_process	GO:0006482	protein demethylation	1	2	0.5	0.990488	0.0624169	1	1	A0A2K3DN88_CHLRE
biological_process	GO:0001672	regulation of chromatin assembly or disassembly	1	1	1	0.980282	0.261258	1	1	A0A2K3D8S5_CHLRE
molecular_function	GO:0016903	oxidoreductase activity, acting on the aldehyde or oxo group of donors	1	2	0.5	0.090721	0.983278	1	1	A0A2K3E1V3_CHLRE
cellular_component	GO:0031515	tRNA (m1A) methyltransferase complex	1	2	0.5	0.98058	0.259395	1	1	A0A2K3DSA0_CHLRE
cellular_component	GO:0031298	replication fork protection complex	1	3	0.333333	0.947147	0.362666	1	1	A0A2K3D2G9_CHLRE
biological_process	GO:0000076	DNA replication checkpoint signaling	1	4	0.25	0.988002	0.0564621	1	1	A0A2K3D2G9_CHLRE
biological_process	GO:0043111	replication fork arrest	1	2	0.5	0.980282	0.261258	1	1	A0A2K3D2G9_CHLRE
biological_process	GO:0005990	lactose catabolic process	1	1	1	1	0.140488	1	1	A0A2K3DHX9_CHLRE
molecular_function	GO:0070204	2-succinyl-5-enolpyruvyl-6-hydroxy-3-cyclohexene-1-carboxylic-acid synthase activity	1	1	1	1	0.14038	1	1	A0A2K3CTE4_CHLRE
molecular_function	GO:0102193	protein-ribulosamine 3-kinase activity	1	1	1	1	0.14038	1	1	A0A2K3D715_CHLRE
molecular_function	GO:0047325	inositol tetrakisphosphate 1-kinase activity	1	3	0.333333	0.946444	0.364825	1	1	A0A2K3DXV5_CHLRE
molecular_function	GO:0052726	inositol-1,3,4-trisphosphate 5-kinase activity	1	3	0.333333	0.946444	0.364825	1	1	A0A2K3DXV5_CHLRE
molecular_function	GO:0052725	inositol-1,3,4-trisphosphate 6-kinase activity	1	3	0.333333	0.946444	0.364825	1	1	A0A2K3DXV5_CHLRE
biological_process	GO:0032957	inositol trisphosphate metabolic process	1	3	0.333333	0.946376	0.365075	1	1	A0A2K3DXV5_CHLRE
molecular_function	GO:0004143	diacylglycerol kinase activity	1	2	0.5	0.980308	0.261068	1	1	A0A2K3DIF0_CHLRE
biological_process	GO:0007205	protein kinase C-activating G protein-coupled receptor signaling pathway	1	2	0.5	0.980282	0.261258	1	1	A0A2K3DIF0_CHLRE
molecular_function	GO:0035368	selenocysteine insertion sequence binding	1	2	0.5	0.980308	0.261068	1	1	A0A2K3DWP4_CHLRE
molecular_function	GO:0106073	dolichyl pyrophosphate Glc2Man9GlcNAc2 alpha-1,2-glucosyltransferase activity	1	1	1	1	0.14038	1	1	A0A2K3E7F7_CHLRE
molecular_function	GO:0019902	phosphatase binding	1	2	0.5	0.910428	0.312306	1	1	A0A2K3DUB7_CHLRE
cellular_component	GO:0032592	integral component of mitochondrial membrane	1	4	0.25	0.841515	0.33478	1	1	A0A2K3DVN1_CHLRE
molecular_function	GO:0016807	cysteine-type carboxypeptidase activity	1	1	1	1	0.14038	1	1	A0A2K3DR81_CHLRE
molecular_function	GO:1990380	Lys48-specific deubiquitinase activity	1	2	0.5	0.980308	0.261068	1	1	A0A2K3DR81_CHLRE
molecular_function	GO:0008810	cellulase activity	1	3	0.333333	0.946444	0.364825	1	1	A0A2K3CQY0_CHLRE
biological_process	GO:0030245	cellulose catabolic process	1	3	0.333333	0.946376	0.365075	1	1	A0A2K3CQY0_CHLRE
molecular_function	GO:0003825	alpha,alpha-trehalose-phosphate synthase (UDP-forming) activity	1	1	1	1	0.14038	1	1	A0A2K3CUQ3_CHLRE
molecular_function	GO:0015419	ABC-type sulfate transporter activity	1	3	0.333333	0.946444	0.364825	1	1	Q6QJE0_CHLRE
biological_process	GO:0044030	regulation of DNA methylation	1	1	1	1	0.140488	1	1	A0A2K3CSQ1_CHLRE
biological_process	GO:0051306	mitotic sister chromatid separation	1	1	1	0.963753	0.121997	1	1	A0A2K3DFH1_CHLRE
molecular_function	GO:0017005	3'-tyrosyl-DNA phosphodiesterase activity	1	1	1	1	0.14038	1	1	A0A2K3E874_CHLRE
cellular_component	GO:0035101	FACT complex	1	3	0.333333	0.947147	0.362666	1	1	A0A2K3D701_CHLRE
biological_process	GO:0035552	oxidative single-stranded DNA demethylation	1	3	0.333333	0.946376	0.365075	1	1	A0A2K3DVE4_CHLRE
biological_process	GO:0009395	phospholipid catabolic process	1	4	0.25	0.579643	0.780205	1	1	A0A2K3DX20_CHLRE
biological_process	GO:0048208	COPII vesicle coating	1	1	1	0.946376	0.365075	1	1	A0A2K3E5D5_CHLRE
biological_process	GO:0006282	regulation of DNA repair	1	1	1	0.977836	0.147476	1	1	A0A2K3DZ58_CHLRE
molecular_function	GO:0046556	alpha-L-arabinofuranosidase activity	1	3	0.333333	0.946444	0.364825	1	1	A0A2K3DWJ1_CHLRE
molecular_function	GO:0016429	tRNA (adenine-N1-)-methyltransferase activity	1	1	1	1	0.14038	1	1	A0A2K3DSA0_CHLRE
biological_process	GO:0071897	DNA biosynthetic process	1	2	0.5	0.99451	0.0204669	1	1	A0A2K3DYD9_CHLRE
biological_process	GO:0006266	DNA ligation	1	2	0.5	0.902649	0.454316	1	1	A0A2K3DP21_CHLRE
molecular_function	GO:0008659	(3R)-hydroxymyristoyl-[acyl-carrier-protein] dehydratase activity	1	2	0.5	0.980308	0.261068	1	1	A0A2K3DB37_CHLRE
molecular_function	GO:0008693	3-hydroxydecanoyl-[acyl-carrier-protein] dehydratase activity	1	2	0.5	0.980308	0.261068	1	1	A0A2K3DB37_CHLRE
molecular_function	GO:0047451	3-hydroxyoctanoyl-[acyl-carrier-protein] dehydratase activity	1	2	0.5	0.980308	0.261068	1	1	A0A2K3DB37_CHLRE
molecular_function	GO:0004317	3-hydroxypalmitoyl-[acyl-carrier-protein] dehydratase activity	1	2	0.5	0.980308	0.261068	1	1	A0A2K3DB37_CHLRE
molecular_function	GO:0004313	[acyl-carrier-protein] S-acetyltransferase activity	1	1	1	1	0.14038	1	1	A0A2K3DB37_CHLRE
biological_process	GO:0046373	L-arabinose metabolic process	1	2	0.5	0.980282	0.261258	1	1	A0A2K3DWJ1_CHLRE
molecular_function	GO:0004478	methionine adenosyltransferase activity	1	1	1	1	0.14038	1	1	A0A2K3DLX7_CHLRE
biological_process	GO:0006556	S-adenosylmethionine biosynthetic process	1	1	1	1	0.140488	1	1	A0A2K3DLX7_CHLRE
cellular_component	GO:0005879	axonemal microtubule	1	2	0.5	0.98058	0.259395	1	1	A0A2K3DH40_CHLRE
biological_process	GO:0006307	DNA dealkylation involved in DNA repair	1	2	0.5	0.980282	0.261258	1	1	A0A2K3DVE4_CHLRE
cellular_component	GO:0032021	NELF complex	1	1	1	1	0.139407	1	1	A0A2K3DY54_CHLRE
biological_process	GO:0034244	negative regulation of transcription elongation from RNA polymerase II promoter	1	1	1	1	0.140488	1	1	A0A2K3DY54_CHLRE
molecular_function	GO:0035598	N6-threonylcarbomyladenosine methylthiotransferase activity	1	1	1	1	0.14038	1	1	A0A2K3DVK1_CHLRE
molecular_function	GO:0061712	tRNA (N(6)-L-threonylcarbamoyladenosine(37)-C(2))-methylthiotransferase	1	1	1	1	0.14038	1	1	A0A2K3DVK1_CHLRE
biological_process	GO:0035600	tRNA methylthiolation	1	2	0.5	0.980282	0.261258	1	1	A0A2K3DVK1_CHLRE
molecular_function	GO:0008240	tripeptidyl-peptidase activity	1	1	1	1	0.14038	1	1	A0A2K3CVF8_CHLRE
cellular_component	GO:0000333	telomerase catalytic core complex	1	1	1	1	0.139407	1	1	A0A2K3DTX9_CHLRE
molecular_function	GO:0003721	telomerase RNA reverse transcriptase activity	1	1	1	1	0.14038	1	1	A0A2K3DTX9_CHLRE
cellular_component	GO:0055038	recycling endosome membrane	1	1	1	1	0.139407	1	1	A0A2K3E134_CHLRE
cellular_component	GO:0030658	transport vesicle membrane	1	1	1	0.967039	0.0846299	1	1	A0A2K3E134_CHLRE
molecular_function	GO:0031071	cysteine desulfurase activity	1	2	0.5	0.980308	0.261068	1	1	A0A2K3D4F5_CHLRE
molecular_function	GO:0019156	isoamylase activity	1	2	0.5	0.980308	0.261068	1	1	A0A2K3DZS6_CHLRE
molecular_function	GO:0008143	poly(A) binding	1	3	0.333333	0.946444	0.364825	1	1	A0A2K3DE16_CHLRE
molecular_function	GO:0008266	poly(U) RNA binding	1	2	0.5	0.980308	0.261068	1	1	A0A2K3DE16_CHLRE
molecular_function	GO:0001733	galactosylceramide sulfotransferase activity	1	1	1	1	0.14038	1	1	A0A2K3D7P8_CHLRE
molecular_function	GO:0003968	RNA-directed 5'-3' RNA polymerase activity	1	1	1	1	0.14038	1	1	A0A2K3DYZ3_CHLRE
biological_process	GO:0034724	DNA replication-independent chromatin organization	1	1	1	0.902649	0.454316	1	1	A0A2K3D701_CHLRE
cellular_component	GO:0035097	histone methyltransferase complex	1	2	0.5	0.583738	0.777367	1	1	A0A2K3CP13_CHLRE
molecular_function	GO:0042800	histone methyltransferase activity (H3-K4 specific)	1	2	0.5	0.980308	0.261068	1	1	A0A2K3CP13_CHLRE
biological_process	GO:0007029	endoplasmic reticulum organization	1	2	0.5	0.687353	0.702351	1	1	A8J5T5_CHLRE
molecular_function	GO:0042171	lysophosphatidic acid acyltransferase activity	1	1	1	0.946444	0.364825	1	1	A0A2K3E4S1_CHLRE
molecular_function	GO:0090599	alpha-glucosidase activity	1	1	1	1	0.14038	1	1	A0A2K3DYA8_CHLRE
molecular_function	GO:0004930	G protein-coupled receptor activity	1	1	1	0.90277	0.454023	1	1	A0A2K3D5Y5_CHLRE
molecular_function	GO:0004049	anthranilate synthase activity	1	1	1	1	0.14038	1	1	A0A2K3DRC8_CHLRE
molecular_function	GO:0004479	methionyl-tRNA formyltransferase activity	1	2	0.5	0.980308	0.261068	1	1	A0A2K3D5I7_CHLRE
biological_process	GO:0071951	conversion of methionyl-tRNA to N-formyl-methionyl-tRNA	1	2	0.5	0.980282	0.261258	1	1	A0A2K3D5I7_CHLRE
biological_process	GO:0010256	endomembrane system organization	1	1	1	0.929908	0.152637	1	1	A0A2K3DIH4_CHLRE
molecular_function	GO:0019136	deoxynucleoside kinase activity	1	1	1	1	0.0196922	1	1	A0A2K3E1X5_CHLRE
cellular_component	GO:0042175	nuclear outer membrane-endoplasmic reticulum membrane network	1	1	1	1.79144e-05	0.999996	0.001	1	A0A2K3D8I4_CHLRE
biological_process	GO:0008298	intracellular mRNA localization	1	1	1	1	0.140488	1	1	A0A2K3D8I4_CHLRE
biological_process	GO:0000738	DNA catabolic process, exonucleolytic	1	1	1	1	0.140488	1	1	A0A2K3DT50_CHLRE
molecular_function	GO:0004846	urate oxidase activity	1	1	1	1	0.14038	1	1	A0A2K3D311_CHLRE
biological_process	GO:0006145	purine nucleobase catabolic process	1	2	0.5	0.902649	0.454316	1	1	A0A2K3D311_CHLRE
biological_process	GO:0019628	urate catabolic process	1	1	1	1	0.140488	1	1	A0A2K3D311_CHLRE
biological_process	GO:1904430	negative regulation of t-circle formation	1	1	1	1	0.140488	1	1	A0A2K3E158_CHLRE
biological_process	GO:0010569	regulation of double-strand break repair via homologous recombination	1	1	1	1	0.140488	1	1	A0A2K3E158_CHLRE
biological_process	GO:0090657	telomeric loop disassembly	1	1	1	1	0.140488	1	1	A0A2K3E158_CHLRE
cellular_component	GO:0016035	zeta DNA polymerase complex	1	2	0.5	0.98058	0.259395	1	1	A0A2K3DDR6_CHLRE
molecular_function	GO:0008239	dipeptidyl-peptidase activity	1	2	0.5	0.980308	0.261068	1	1	A0A2K3CZE2_CHLRE
cellular_component	GO:0032039	integrator complex	1	1	1	1	0.139407	1	1	A0A2K3D351_CHLRE
biological_process	GO:0006534	cysteine metabolic process	1	1	1	0.355991	0.897054	1	1	A0A2K3D4F5_CHLRE
molecular_function	GO:0015087	cobalt ion transmembrane transporter activity	1	2	0.5	0.980308	0.261068	1	1	A0A2K3CZ59_CHLRE
biological_process	GO:0008285	negative regulation of cell population proliferation	1	1	1	1	0.140488	1	1	A0A2K3DQM4_CHLRE
cellular_component	GO:0000775	chromosome, centromeric region	1	1	1	0.938492	0.158485	1	1	A0A2K3CW19_CHLRE
biological_process	GO:0006516	glycoprotein catabolic process	1	2	0.5	0.946376	0.365075	1	1	A0A2K3E892_CHLRE
biological_process	GO:0043547	positive regulation of GTPase activity	1	1	1	0.727882	0.563601	1	1	A0A2K3DUS6_CHLRE
molecular_function	GO:0004797	thymidine kinase activity	1	1	1	1	0.14038	1	1	A0A2K3DYD9_CHLRE
biological_process	GO:0046104	thymidine metabolic process	1	1	1	1	0.140488	1	1	A0A2K3DYD9_CHLRE
cellular_component	GO:0000112	nucleotide-excision repair factor 3 complex	1	1	1	1	0.139407	1	1	A0A2K3DQN1_CHLRE
molecular_function	GO:0000224	peptide-N4-(N-acetyl-beta-glucosaminyl)asparagine amidase activity	1	1	1	1	0.14038	1	1	A0A2K3E892_CHLRE
biological_process	GO:0034477	U6 snRNA 3'-end processing	1	1	1	1	0.140488	1	1	A0A2K3E7G4_CHLRE
molecular_function	GO:0070579	methylcytosine dioxygenase activity	1	1	1	1	0.14038	1	1	A0A2K3DS01_CHLRE
biological_process	GO:0080111	DNA demethylation	1	1	1	0.990103	0.0973513	1	1	A0A2K3DS01_CHLRE
cellular_component	GO:0005663	DNA replication factor C complex	1	5	0.2	0.854435	0.528043	1	1	A0A2K3D450_CHLRE
cellular_component	GO:0036156	inner dynein arm	1	1	1	1	0.139407	1	1	A8J3B6_CHLRE
biological_process	GO:0010091	trichome branching	1	1	1	1	0.140488	1	1	A8IAJ1_CHLRE
molecular_function	GO:0003689	DNA clamp loader activity	1	1	1	1	0.14038	1	1	A0A2K3D450_CHLRE
molecular_function	GO:0070300	phosphatidic acid binding	1	1	1	1	0.14038	1	1	A0A2K3E0M1_CHLRE
biological_process	GO:0034196	acylglycerol transport	1	1	1	1	0.140488	1	1	A0A2K3E0M1_CHLRE
biological_process	GO:1990052	ER to chloroplast lipid transport	1	1	1	1	0.140488	1	1	A0A2K3E0M1_CHLRE
biological_process	GO:0034470	ncRNA processing	1	1	1	0.0228482	0.984928	0.987	1	A0A2K3DKK4_CHLRE
molecular_function	GO:0009882	blue light photoreceptor activity	0	3	0	0.635175	1	1	1
biological_process	GO:0009785	blue light signaling pathway	0	1	0	0.859512	1	1	1
molecular_function	GO:0016984	ribulose-bisphosphate carboxylase activity	0	1	0	0.85962	1	1	1
biological_process	GO:0009853	photorespiration	0	5	0	0.403037	1	1	1
biological_process	GO:0019253	reductive pentose-phosphate cycle	0	3	0	0.545684	1	1	1
cellular_component	GO:0009539	photosystem II reaction center	0	8	0	0.300705	1	1	1
cellular_component	GO:0005762	mitochondrial large ribosomal subunit	0	19	0	0.0575025	1	0.992	1
cellular_component	GO:0005840	ribosome	0	62	0	3.53334e-10	1	0	1
molecular_function	GO:0019843	rRNA binding	0	34	0	0.00181185	0.999825	0.173	1
cellular_component	GO:0015935	small ribosomal subunit	0	20	0	0.00421051	0.999261	0.224	1
molecular_function	GO:0004037	allantoicase activity	0	1	0	0.85962	1	1	1
biological_process	GO:0000256	allantoin catabolic process	0	2	0	0.738742	1	1	1
biological_process	GO:0006144	purine nucleobase metabolic process	0	2	0	0.394643	0.880184	1	1
molecular_function	GO:0045158	electron transporter, transferring electrons within cytochrome b6/f complex of photosystem II activity	0	5	0	0.469296	1	1	1
biological_process	GO:0022904	respiratory electron transport chain	0	3	0	0.079978	0.985716	1	1
cellular_component	GO:0005753	mitochondrial proton-transporting ATP synthase complex	0	2	0	0.583738	0.777367	1	1
biological_process	GO:0042776	mitochondrial ATP synthesis coupled proton transport	0	4	0	0.468974	1	1	1
molecular_function	GO:0003746	translation elongation factor activity	0	24	0	0.0263638	1	0.949	1
biological_process	GO:0070125	mitochondrial translational elongation	0	5	0	0.468974	1	1	1
biological_process	GO:0006414	translational elongation	0	12	0	0.323232	0.847321	1	1
cellular_component	GO:0031361	integral component of thylakoid membrane	0	1	0	0.860593	1	1	1
biological_process	GO:0017004	cytochrome complex assembly	0	5	0	0.0910837	0.974273	1	1
biological_process	GO:0015886	heme transport	0	1	0	0.859512	1	1	1
molecular_function	GO:0008962	phosphatidylglycerophosphatase activity	0	1	0	0.85962	1	1	1
biological_process	GO:0009658	chloroplast organization	0	6	0	0.188868	1	1	1
biological_process	GO:0046486	glycerolipid metabolic process	0	1	0	0.0341529	0.987175	0.999	1
biological_process	GO:0006655	phosphatidylglycerol biosynthetic process	0	1	0	0.634925	1	1	1
biological_process	GO:0046839	phospholipid dephosphorylation	0	2	0	0.632597	0.74422	1	1
cellular_component	GO:0043253	chloroplast ribosome	0	1	0	0.860593	1	1	1
molecular_function	GO:1905538	polysome binding	0	2	0	0.738932	1	1	1
molecular_function	GO:0061770	translation elongation factor binding	0	1	0	0.85962	1	1	1
biological_process	GO:0009416	response to light stimulus	0	25	0	0.00204853	0.9998	0.29	1
molecular_function	GO:0008812	choline dehydrogenase activity	0	1	0	0.85962	1	1	1
molecular_function	GO:0016829	lyase activity	0	4	0	0.995989	0.00668309	1	0.885
biological_process	GO:0019285	glycine betaine biosynthetic process from choline	0	1	0	0.859512	1	1	1
biological_process	GO:0032543	mitochondrial translation	0	11	0	0.0305476	1	0.998	1
molecular_function	GO:0016682	oxidoreductase activity, acting on diphenols and related substances as donors, oxygen as acceptor	0	1	0	0.852702	0.530704	1	1
biological_process	GO:0009635	response to herbicide	0	2	0	0.738742	1	1	1
cellular_component	GO:0000275	mitochondrial proton-transporting ATP synthase complex, catalytic sector F(1)	0	5	0	0.471957	1	1	1
molecular_function	GO:0003973	(S)-2-hydroxy-acid oxidase activity	0	2	0	0.738932	1	1	1
biological_process	GO:0009854	oxidative photosynthetic carbon pathway	0	1	0	0.859512	1	1	1
cellular_component	GO:0009522	photosystem I	0	34	0	0.00242768	1	0.127	1
biological_process	GO:0010196	nonphotochemical quenching	0	35	0	0.00492246	1	0.545	1
biological_process	GO:0009765	photosynthesis, light harvesting	0	3	0	0.0624786	0.989463	1	1
biological_process	GO:0009644	response to high light intensity	0	4	0	0.468974	1	1	1
biological_process	GO:0080183	response to photooxidative stress	0	4	0	0.545684	1	1	1
biological_process	GO:0000028	ribosomal small subunit assembly	0	17	0	0.0652877	1	1	1
cellular_component	GO:0009512	cytochrome b6f complex	0	4	0	0.548453	1	1	1
molecular_function	GO:0048027	mRNA 5'-UTR binding	0	3	0	0.635175	1	1	1
molecular_function	GO:0070181	small ribosomal subunit rRNA binding	0	10	0	0.220131	1	1	1
cellular_component	GO:0009654	photosystem II oxygen evolving complex	0	17	0	0.0776948	1	1	1
biological_process	GO:0042549	photosystem II stabilization	0	2	0	0.738742	1	1	1
biological_process	GO:0045903	positive regulation of translational fidelity	0	3	0	0.634925	1	1	1
biological_process	GO:0046677	response to antibiotic	0	3	0	0.634925	1	1	1
biological_process	GO:0009767	photosynthetic electron transport chain	0	4	0	0.436399	0.860554	1	1
biological_process	GO:0019684	photosynthesis, light reaction	0	1	0	0.0189079	0.995961	0.95	1
biological_process	GO:0048564	photosystem I assembly	0	4	0	0.545684	1	1	1
biological_process	GO:0009773	photosynthetic electron transport in photosystem I	0	5	0	0.468974	1	1	1
molecular_function	GO:0042301	phosphate ion binding	0	1	0	0.85962	1	1	1
biological_process	GO:0050821	protein stabilization	0	8	0	0.297649	1	1	1
cellular_component	GO:0101031	chaperone complex	0	1	0	0.636397	0.741256	1	1
biological_process	GO:0110102	ribulose bisphosphate carboxylase complex assembly	0	3	0	0.634925	1	1	1
cellular_component	GO:0042651	thylakoid membrane	0	5	0	0.000552028	0.999861	0.033	1
biological_process	GO:0009768	photosynthesis, light harvesting in photosystem I	0	23	0	0.0305476	1	0.998	1
cellular_component	GO:0009706	chloroplast inner membrane	0	19	0	0.0494676	1	0.972	1
biological_process	GO:0030163	protein catabolic process	0	2	0	0.0185556	0.988333	0.947	1
cellular_component	GO:0120293	dynein axonemal particle	0	3	0	0.637334	1	1	1
biological_process	GO:0070286	axonemal dynein complex assembly	0	5	0	0.883211	0.272793	1	1
molecular_function	GO:0120204	methylcytosine to 5-glyceryl-methylcytosine dioxygenase activity	0	1	0	0.85962	1	1	1
biological_process	GO:0010109	regulation of photosynthesis	0	1	0	0.545684	1	1	1
biological_process	GO:0016120	carotene biosynthetic process	0	2	0	0.738742	1	1	1
biological_process	GO:0006744	ubiquinone biosynthetic process	0	12	0	0.102946	1	1	1
biological_process	GO:0016123	xanthophyll biosynthetic process	0	4	0	0.545684	1	1	1
biological_process	GO:0032981	mitochondrial respiratory chain complex I assembly	0	12	0	0.162289	1	1	1
molecular_function	GO:0004435	phosphatidylinositol phospholipase C activity	0	1	0	0.85962	1	1	1
biological_process	GO:0048015	phosphatidylinositol-mediated signaling	0	4	0	0.545684	1	1	1
molecular_function	GO:0005200	structural constituent of cytoskeleton	0	8	0	0.297998	1	1	1
molecular_function	GO:0061631	ubiquitin conjugating enzyme activity	0	18	0	0.0654961	1	1	1
biological_process	GO:0000209	protein polyubiquitination	0	41	0	0.000790261	1	0.106	1
molecular_function	GO:0030151	molybdenum ion binding	0	4	0	0.545977	1	1	1
molecular_function	GO:0043546	molybdopterin cofactor binding	0	2	0	0.738932	1	1	1
molecular_function	GO:0009703	nitrate reductase (NADH) activity	0	1	0	0.85962	1	1	1
molecular_function	GO:0050464	nitrate reductase (NADPH) activity	0	1	0	0.85962	1	1	1
biological_process	GO:0042128	nitrate assimilation	0	5	0	0.468974	1	1	1
biological_process	GO:0006809	nitric oxide biosynthetic process	0	1	0	0.980282	0.261258	1	1
biological_process	GO:0010608	posttranscriptional regulation of gene expression	0	4	0	0.900981	0.143011	1	1
biological_process	GO:0070507	regulation of microtubule cytoskeleton organization	0	4	0	0.924421	0.231821	1	1
cellular_component	GO:0005685	U1 snRNP	0	14	0	0.122007	1	1	1
cellular_component	GO:0005686	U2 snRNP	0	17	0	0.0776948	1	1	1
biological_process	GO:0000387	spliceosomal snRNP assembly	0	13	0	0.565132	0.712234	1	1
molecular_function	GO:0070006	metalloaminopeptidase activity	0	12	0	0.162598	1	1	1
biological_process	GO:0070084	protein initiator methionine removal	0	3	0	0.634925	1	1	1
biological_process	GO:0006241	CTP biosynthetic process	0	5	0	0.346362	1	1	1
biological_process	GO:0006183	GTP biosynthetic process	0	5	0	0.468974	1	1	1
biological_process	GO:0006228	UTP biosynthetic process	0	4	0	0.545684	1	1	1
molecular_function	GO:0008836	diaminopimelate decarboxylase activity	0	2	0	0.738932	1	1	1
cellular_component	GO:0097361	CIA complex	0	2	0	0.740605	1	1	1
molecular_function	GO:0016758	hexosyltransferase activity	0	8	0	0.124349	0.931095	1	1
molecular_function	GO:0008194	UDP-glycosyltransferase activity	0	7	0	0.191291	0.912239	1	1
biological_process	GO:0030259	lipid glycosylation	0	2	0	0.738742	1	1	1
molecular_function	GO:0008301	DNA binding, bending	0	6	0	0.403377	1	1	1
cellular_component	GO:0060170	ciliary membrane	0	3	0	0.637334	1	1	1
biological_process	GO:0032880	regulation of protein localization	0	1	0	0.990103	0.0973513	1	1
molecular_function	GO:0070492	oligosaccharide binding	0	1	0	0.85962	1	1	1
molecular_function	GO:0004527	exonuclease activity	0	8	0	0.810613	0.289462	1	1
molecular_function	GO:0005375	copper ion transmembrane transporter activity	0	4	0	0.403377	1	1	1
biological_process	GO:0006878	cellular copper ion homeostasis	0	5	0	0.468974	1	1	1
molecular_function	GO:0004824	lysine-tRNA ligase activity	0	2	0	0.738932	1	1	1
biological_process	GO:0006430	lysyl-tRNA aminoacylation	0	2	0	0.738742	1	1	1
molecular_function	GO:0015662	P-type ion transporter activity	0	5	0	0.0762173	1	1	1
molecular_function	GO:0008553	P-type proton-exporting transporter activity	0	3	0	0.635175	1	1	1
biological_process	GO:0034220	ion transmembrane transport	0	10	0	0.695818	0.38569	1	1
biological_process	GO:0120029	proton export across plasma membrane	0	3	0	0.634925	1	1	1
molecular_function	GO:0103012	ferredoxin-thioredoxin reductase activity	0	1	0	0.85962	1	1	1
molecular_function	GO:0102067	geranylgeranyl diphosphate reductase activity	0	1	0	0.85962	1	1	1
molecular_function	GO:0045550	geranylgeranyl reductase activity	0	1	0	0.85962	1	1	1
cellular_component	GO:0035859	Seh1-associated complex	0	1	0	0.860593	1	1	1
biological_process	GO:0034198	cellular response to amino acid starvation	0	1	0	0.859512	1	1	1
biological_process	GO:1904263	positive regulation of TORC1 signaling	0	2	0	0.738742	1	1	1
cellular_component	GO:0030956	glutamyl-tRNA(Gln) amidotransferase complex	0	3	0	0.637334	1	1	1
molecular_function	GO:0050567	glutaminyl-tRNA synthase (glutamine-hydrolyzing) activity	0	3	0	0.635175	1	1	1
biological_process	GO:0070681	glutaminyl-tRNAGln biosynthesis via transamidation	0	3	0	0.634925	1	1	1
cellular_component	GO:0010494	cytoplasmic stress granule	0	5	0	0.471957	1	1	1
biological_process	GO:0034063	stress granule assembly	0	5	0	0.468974	1	1	1
molecular_function	GO:0003838	sterol 24-C-methyltransferase activity	0	3	0	0.635175	1	1	1
biological_process	GO:0016126	sterol biosynthetic process	0	9	0	0.25578	1	1	1
biological_process	GO:0000054	ribosomal subunit export from nucleus	0	3	0	0.529066	0.811132	1	1
molecular_function	GO:0004190	aspartic-type endopeptidase activity	0	8	0	0.189192	1	1	1
molecular_function	GO:0031593	polyubiquitin modification-dependent protein binding	0	14	0	0.526723	0.741522	1	1
biological_process	GO:0045454	cell redox homeostasis	0	33	0	0.00667463	1	0.668	1
molecular_function	GO:0004129	cytochrome-c oxidase activity	0	3	0	0.635175	1	1	1
biological_process	GO:0042773	ATP synthesis coupled electron transport	0	4	0	0.145849	0.969452	1	1
molecular_function	GO:0008685	2-C-methyl-D-erythritol 2,4-cyclodiphosphate synthase activity	0	1	0	0.85962	1	1	1
biological_process	GO:0019288	isopentenyl diphosphate biosynthetic process, methylerythritol 4-phosphate pathway	0	3	0	0.545684	1	1	1
biological_process	GO:0016114	terpenoid biosynthetic process	0	4	0	0.0413954	1	1	1
molecular_function	GO:0003871	5-methyltetrahydropteroyltriglutamate-homocysteine S-methyltransferase activity	0	1	0	0.85962	1	1	1
biological_process	GO:0009086	methionine biosynthetic process	0	8	0	0.139446	1	1	1
molecular_function	GO:0004109	coproporphyrinogen oxidase activity	0	3	0	0.635175	1	1	1
molecular_function	GO:0003978	UDP-glucose 4-epimerase activity	0	2	0	0.738932	1	1	1
biological_process	GO:0006012	galactose metabolic process	0	5	0	0.403037	1	1	1
biological_process	GO:0030162	regulation of proteolysis	0	16	0	0.0198565	0.997324	0.968	1
cellular_component	GO:0031597	cytosolic proteasome complex	0	3	0	0.406123	1	1	1
cellular_component	GO:0016282	eukaryotic 43S preinitiation complex	0	10	0	0.222633	1	1	1
cellular_component	GO:0033290	eukaryotic 48S preinitiation complex	0	11	0	0.191559	1	1	1
cellular_component	GO:0005852	eukaryotic translation initiation factor 3 complex	0	10	0	0.141808	1	1	1
cellular_component	GO:0071540	eukaryotic translation initiation factor 3 complex, eIF3e	0	2	0	0.740605	1	1	1
molecular_function	GO:0030371	translation repressor activity	0	1	0	0.85962	1	1	1
biological_process	GO:0001732	formation of cytoplasmic translation initiation complex	0	12	0	0.162289	1	1	1
biological_process	GO:0009640	photomorphogenesis	0	2	0	0.545684	1	1	1
biological_process	GO:0006413	translational initiation	0	10	0	0.0486536	0.992228	1	1
cellular_component	GO:0071014	post-mRNA release spliceosomal complex	0	9	0	0.222633	1	1	1
cellular_component	GO:0071020	post-spliceosomal complex	0	1	0	0.740605	1	1	1
cellular_component	GO:0000974	Prp19 complex	0	9	0	0.258744	1	1	1
biological_process	GO:0000350	generation of catalytic spliceosome for second transesterification step	0	2	0	0.738742	1	1	1
biological_process	GO:0000389	mRNA 3'-splice site recognition	0	1	0	0.859512	1	1	1
biological_process	GO:0043448	alkane catabolic process	0	1	0	0.859512	1	1	1
molecular_function	GO:0004310	farnesyl-diphosphate farnesyltransferase activity	0	1	0	0.85962	1	1	1
molecular_function	GO:0051996	squalene synthase activity	0	1	0	0.85962	1	1	1
biological_process	GO:0045338	farnesyl diphosphate metabolic process	0	1	0	0.634925	1	1	1
molecular_function	GO:0004740	pyruvate dehydrogenase (acetyl-transferring) kinase activity	0	3	0	0.635175	1	1	1
biological_process	GO:0010906	regulation of glucose metabolic process	0	3	0	0.545684	1	1	1
cellular_component	GO:0005749	mitochondrial respiratory chain complex II, succinate dehydrogenase complex (ubiquinone)	0	2	0	0.740605	1	1	1
molecular_function	GO:0016627	oxidoreductase activity, acting on the CH-CH group of donors	0	6	0	0.0040859	0.999565	0.33	1
biological_process	GO:0006121	mitochondrial electron transport, succinate to ubiquinone	0	3	0	0.634925	1	1	1
biological_process	GO:0006688	glycosphingolipid biosynthetic process	0	5	0	0.346362	1	1	1
molecular_function	GO:0005381	iron ion transmembrane transporter activity	0	4	0	0.469296	1	1	1
molecular_function	GO:0005384	manganese ion transmembrane transporter activity	0	10	0	0.220131	1	1	1
biological_process	GO:0030026	cellular manganese ion homeostasis	0	2	0	0.738742	1	1	1
biological_process	GO:0006880	intracellular sequestering of iron ion	0	4	0	0.545684	1	1	1
molecular_function	GO:0004471	malate dehydrogenase (decarboxylating) (NAD+) activity	0	7	0	0.34671	1	1	1
molecular_function	GO:0004473	malate dehydrogenase (decarboxylating) (NADP+) activity	0	5	0	0.469296	1	1	1
molecular_function	GO:0004470	malic enzyme activity	0	6	0	0.34671	1	1	1
molecular_function	GO:0008948	oxaloacetate decarboxylase activity	0	2	0	0.738932	1	1	1
biological_process	GO:0006108	malate metabolic process	0	12	0	0.162289	1	1	1
cellular_component	GO:0031304	intrinsic component of mitochondrial inner membrane	0	1	0	0.82586	0.38983	1	1
molecular_function	GO:0043727	5-amino-4-imidazole carboxylate lyase activity	0	2	0	0.738932	1	1	1
molecular_function	GO:0004638	phosphoribosylaminoimidazole carboxylase activity	0	2	0	0.738932	1	1	1
biological_process	GO:0006189	'de novo' IMP biosynthetic process	0	11	0	0.188868	1	1	1
cellular_component	GO:0005736	RNA polymerase I complex	0	11	0	0.191559	1	1	1
biological_process	GO:0006360	transcription by RNA polymerase I	0	2	0	0.579643	0.780205	1	1
biological_process	GO:0042797	tRNA transcription by RNA polymerase III	0	1	0	0.859512	1	1	1
molecular_function	GO:0008483	transaminase activity	0	11	0	0.0627684	0.989395	1	1
biological_process	GO:0009058	biosynthetic process	0	23	0	0.889737	0.125523	1	1
biological_process	GO:0006520	cellular amino acid metabolic process	0	9	0	1.99872e-05	0.999994	0.003	1
cellular_component	GO:0042765	GPI-anchor transamidase complex	0	5	0	0.471957	1	1	1
biological_process	GO:0016255	attachment of GPI anchor to protein	0	5	0	0.468974	1	1	1
biological_process	GO:0034394	protein localization to cell surface	0	2	0	0.738742	1	1	1
molecular_function	GO:0030332	cyclin binding	0	7	0	0.34671	1	1	1
biological_process	GO:0008356	asymmetric cell division	0	1	0	0.859512	1	1	1
biological_process	GO:0000082	G1/S transition of mitotic cell cycle	0	6	0	0.297649	1	1	1
biological_process	GO:0010235	guard mother cell cytokinesis	0	1	0	0.859512	1	1	1
biological_process	GO:0010444	guard mother cell differentiation	0	1	0	0.859512	1	1	1
biological_process	GO:0033206	meiotic cytokinesis	0	1	0	0.859512	1	1	1
biological_process	GO:0008284	positive regulation of cell population proliferation	0	2	0	0.738742	1	1	1
biological_process	GO:1902806	regulation of cell cycle G1/S phase transition	0	1	0	0.634925	1	1	1
biological_process	GO:0010389	regulation of G2/M transition of mitotic cell cycle	0	6	0	0.937638	0.177624	1	1
biological_process	GO:0051445	regulation of meiotic cell cycle	0	5	0	0.743087	0.653638	1	1
biological_process	GO:0040020	regulation of meiotic nuclear division	0	1	0	0.980282	0.261258	1	1
biological_process	GO:0009409	response to cold	0	5	0	0.468974	1	1	1
biological_process	GO:0098725	symmetric cell division	0	1	0	0.859512	1	1	1
cellular_component	GO:0031461	cullin-RING ubiquitin ligase complex	0	6	0	0.263903	0.839166	1	1
molecular_function	GO:0097602	cullin family protein binding	0	6	0	0.403377	1	1	1
molecular_function	GO:0003908	methylated-DNA-[protein]-cysteine S-methyltransferase activity	0	1	0	0.85962	1	1	1
molecular_function	GO:0003849	3-deoxy-7-phosphoheptulonate synthase activity	0	1	0	0.85962	1	1	1
biological_process	GO:0009073	aromatic amino acid family biosynthetic process	0	7	0	0.230853	0.94391	1	1
biological_process	GO:0008652	cellular amino acid biosynthetic process	0	9	0	0.000163551	0.999972	0.026	1
biological_process	GO:0009423	chorismate biosynthetic process	0	5	0	0.468974	1	1	1
molecular_function	GO:0004365	glyceraldehyde-3-phosphate dehydrogenase (NAD+) (phosphorylating) activity	0	3	0	0.635175	1	1	1
biological_process	GO:0006006	glucose metabolic process	0	7	0	0.0305476	1	0.998	1
cellular_component	GO:0016602	CCAAT-binding factor complex	0	2	0	0.740605	1	1	1
molecular_function	GO:0001228	DNA-binding transcription activator activity, RNA polymerase II-specific	0	3	0	0.635175	1	1	1
biological_process	GO:0031507	heterochromatin assembly	0	11	0	0.903303	0.23995	1	1
molecular_function	GO:0003979	UDP-glucose 6-dehydrogenase activity	0	3	0	0.635175	1	1	1
biological_process	GO:0006024	glycosaminoglycan biosynthetic process	0	3	0	0.902649	0.454316	1	1
biological_process	GO:0006065	UDP-glucuronate biosynthetic process	0	3	0	0.634925	1	1	1
molecular_function	GO:0001671	ATPase activator activity	0	6	0	0.403377	1	1	1
biological_process	GO:0044571	[2Fe-2S] cluster assembly	0	2	0	0.738742	1	1	1
biological_process	GO:0051259	protein complex oligomerization	0	9	0	0.119816	1	1	1
biological_process	GO:0097428	protein maturation by iron-sulfur cluster transfer	0	7	0	0.25578	1	1	1
cellular_component	GO:0000151	ubiquitin ligase complex	0	29	0	0.0104697	0.99579	0.464	1
molecular_function	GO:0005052	peroxisome matrix targeting signal-1 binding	0	1	0	0.85962	1	1	1
biological_process	GO:0016560	protein import into peroxisome matrix, docking	0	5	0	0.468974	1	1	1
biological_process	GO:0033617	mitochondrial cytochrome c oxidase assembly	0	6	0	0.403037	1	1	1
biological_process	GO:0032979	protein insertion into mitochondrial inner membrane from matrix	0	3	0	0.634925	1	1	1
molecular_function	GO:0050136	NADH dehydrogenase (quinone) activity	0	8	0	0.320917	0.911308	1	1
molecular_function	GO:0008753	NADPH dehydrogenase (quinone) activity	0	4	0	0.545977	1	1	1
molecular_function	GO:0008097	5S rRNA binding	0	4	0	0.545977	1	1	1
molecular_function	GO:0004069	L-aspartate:2-oxoglutarate aminotransferase activity	0	3	0	0.635175	1	1	1
molecular_function	GO:0008526	phosphatidylinositol transfer activity	0	4	0	0.545977	1	1	1
molecular_function	GO:0004729	oxygen-dependent protoporphyrinogen oxidase activity	0	2	0	0.738932	1	1	1
cellular_component	GO:0030688	preribosome, small subunit precursor	0	10	0	0.164818	1	1	1
biological_process	GO:0000480	endonucleolytic cleavage in 5'-ETS of tricistronic rRNA transcript (SSU-rRNA, 5.8S rRNA, LSU-rRNA)	0	3	0	0.634925	1	1	1
biological_process	GO:0000447	endonucleolytic cleavage in ITS1 to separate SSU-rRNA from 5.8S rRNA and LSU-rRNA from tricistronic rRNA transcript (SSU-rRNA, 5.8S rRNA, LSU-rRNA)	0	6	0	0.403037	1	1	1
biological_process	GO:0000472	endonucleolytic cleavage to generate mature 5'-end of SSU-rRNA from (SSU-rRNA, 5.8S rRNA, LSU-rRNA)	0	3	0	0.634925	1	1	1
molecular_function	GO:0004601	peroxidase activity	0	21	0	0.00199335	1	0.194	1
biological_process	GO:0080147	root hair cell development	0	3	0	0.545684	1	1	1
molecular_function	GO:0010436	carotenoid dioxygenase activity	0	10	0	0.220131	1	1	1
biological_process	GO:0016121	carotene catabolic process	0	10	0	0.219795	1	1	1
cellular_component	GO:0005788	endoplasmic reticulum lumen	0	14	0	0.122007	1	1	1
molecular_function	GO:0010011	auxin binding	0	1	0	0.85962	1	1	1
molecular_function	GO:0002161	aminoacyl-tRNA editing activity	0	12	0	0.605656	0.679083	1	1
molecular_function	GO:0004812	aminoacyl-tRNA ligase activity	0	3	0	0.106157	0.961928	1	1
cellular_component	GO:0000153	cytoplasmic ubiquitin ligase complex	0	1	0	0.164818	1	1	1
molecular_function	GO:0019776	Atg8 ligase activity	0	1	0	0.85962	1	1	1
biological_process	GO:0044804	autophagy of nucleus	0	5	0	0.976425	0.078523	1	1
molecular_function	GO:0008353	RNA polymerase II CTD heptapeptide repeat kinase activity	0	4	0	0.545977	1	1	1
molecular_function	GO:0008959	phosphate acetyltransferase activity	0	1	0	0.85962	1	1	1
molecular_function	GO:0019825	oxygen binding	0	16	0	0.0886917	1	1	1
molecular_function	GO:0008379	thioredoxin peroxidase activity	0	16	0	0.0886917	1	1	1
molecular_function	GO:0004586	ornithine decarboxylase activity	0	2	0	0.738932	1	1	1
biological_process	GO:0033387	putrescine biosynthetic process from ornithine	0	2	0	0.738742	1	1	1
biological_process	GO:0034453	microtubule anchoring	0	4	0	0.798657	0.596963	1	1
molecular_function	GO:0004413	homoserine kinase activity	0	1	0	0.85962	1	1	1
molecular_function	GO:0004408	holocytochrome-c synthase activity	0	22	0	0.035709	1	0.986	1
biological_process	GO:0018063	cytochrome c-heme linkage	0	21	0	0.0413954	1	1	1
cellular_component	GO:0031966	mitochondrial membrane	0	3	0	0.0578898	0.965825	0.992	1
molecular_function	GO:0017077	oxidative phosphorylation uncoupler activity	0	1	0	0.85962	1	1	1
biological_process	GO:1990542	mitochondrial transmembrane transport	0	1	0	0.081869	0.977392	1	1
molecular_function	GO:0019784	NEDD8-specific protease activity	0	3	0	0.635175	1	1	1
molecular_function	GO:0008276	protein methyltransferase activity	0	3	0	0.531713	0.596369	1	1
biological_process	GO:0018023	peptidyl-lysine trimethylation	0	2	0	0.738742	1	1	1
molecular_function	GO:0050418	hydroxylamine reductase activity	0	4	0	0.545977	1	1	1
molecular_function	GO:0051536	iron-sulfur cluster binding	0	26	0	0.0168976	0.992568	0.854	1
biological_process	GO:0006807	nitrogen compound metabolic process	0	20	0	0.299582	0.725279	1	1
biological_process	GO:0042542	response to hydrogen peroxide	0	13	0	0.102946	1	1	1
cellular_component	GO:0070449	elongin complex	0	2	0	0.740605	1	1	1
molecular_function	GO:0046423	allene-oxide cyclase activity	0	1	0	0.85962	1	1	1
biological_process	GO:0009695	jasmonic acid biosynthetic process	0	1	0	0.859512	1	1	1
molecular_function	GO:0016853	isomerase activity	0	6	0	4.19382e-07	1	0	1
cellular_component	GO:0035339	SPOTS complex	0	1	0	0.860593	1	1	1
biological_process	GO:0090156	cellular sphingolipid homeostasis	0	1	0	0.859512	1	1	1
biological_process	GO:0006672	ceramide metabolic process	0	2	0	0.00403559	0.998366	0.458	1
biological_process	GO:1900060	negative regulation of ceramide biosynthetic process	0	1	0	0.859512	1	1	1
cellular_component	GO:0032044	DSIF complex	0	2	0	0.740605	1	1	1
biological_process	GO:0032784	regulation of DNA-templated transcription, elongation	0	4	0	0.937638	0.177624	1	1
molecular_function	GO:0015035	protein-disulfide reductase activity	0	7	0	0.014367	1	0.801	1
biological_process	GO:0006662	glycerol ether metabolic process	0	2	0	0.738742	1	1	1
molecular_function	GO:0030060	L-malate dehydrogenase activity	0	5	0	0.469296	1	1	1
biological_process	GO:0019752	carboxylic acid metabolic process	0	5	0	9.57153e-05	0.999953	0.015	1
molecular_function	GO:0008374	O-acyltransferase activity	0	17	0	0.0489052	0.992173	0.999	1
molecular_function	GO:0005471	ATP:ADP antiporter activity	0	6	0	0.403377	1	1	1
biological_process	GO:0140021	mitochondrial ADP transmembrane transport	0	3	0	0.634925	1	1	1
biological_process	GO:1990544	mitochondrial ATP transmembrane transport	0	3	0	0.634925	1	1	1
biological_process	GO:2000779	regulation of double-strand break repair	0	1	0	0.980282	0.261258	1	1
molecular_function	GO:0004474	malate synthase activity	0	1	0	0.85962	1	1	1
biological_process	GO:0006097	glyoxylate cycle	0	2	0	0.738742	1	1	1
molecular_function	GO:0016432	tRNA-uridine aminocarboxypropyltransferase activity	0	3	0	0.635175	1	1	1
biological_process	GO:0008033	tRNA processing	0	13	0	0.00221042	0.999318	0.298	1
biological_process	GO:0042273	ribosomal large subunit biogenesis	0	14	0	0.419746	0.724729	1	1
cellular_component	GO:0030891	VCB complex	0	5	0	0.471957	1	1	1
molecular_function	GO:0004518	nuclease activity	0	7	0	0.779488	0.295458	1	1
biological_process	GO:0071277	cellular response to calcium ion	0	4	0	0.545684	1	1	1
biological_process	GO:0009704	de-etiolation	0	2	0	0.738742	1	1	1
biological_process	GO:0090333	regulation of stomatal closure	0	2	0	0.738742	1	1	1
molecular_function	GO:0003847	1-alkyl-2-acetylglycerophosphocholine esterase activity	0	3	0	0.635175	1	1	1
biological_process	GO:0090114	COPII-coated vesicle budding	0	1	0	0.844412	0.420357	1	1
biological_process	GO:0051028	mRNA transport	0	10	0	0.623986	0.54986	1	1
biological_process	GO:0030042	actin filament depolymerization	0	1	0	0.859512	1	1	1
cellular_component	GO:0000220	vacuolar proton-transporting V-type ATPase, V0 domain	0	4	0	0.548453	1	1	1
molecular_function	GO:0047938	glucose-6-phosphate 1-epimerase activity	0	3	0	0.635175	1	1	1
cellular_component	GO:0005750	mitochondrial respiratory chain complex III	0	5	0	0.471957	1	1	1
biological_process	GO:0006122	mitochondrial electron transport, ubiquinol to cytochrome c	0	6	0	0.403037	1	1	1
cellular_component	GO:0005664	nuclear origin of replication recognition complex	0	6	0	0.406123	1	1	1
cellular_component	GO:0072669	tRNA-splicing ligase complex	0	3	0	0.637334	1	1	1
biological_process	GO:0006388	tRNA splicing, via endonucleolytic cleavage and ligation	0	5	0	0.25578	1	1	1
biological_process	GO:0034553	mitochondrial respiratory chain complex II assembly	0	3	0	0.634925	1	1	1
biological_process	GO:0018293	protein-FAD linkage	0	1	0	0.859512	1	1	1
cellular_component	GO:0072380	TRC complex	0	1	0	0.860593	1	1	1
biological_process	GO:0006620	posttranslational protein targeting to endoplasmic reticulum membrane	0	5	0	0.25578	1	1	1
biological_process	GO:0030433	ubiquitin-dependent ERAD pathway	0	32	0	0.00667463	1	0.668	1
biological_process	GO:0099402	plant organ development	0	3	0	0.219795	1	1	1
biological_process	GO:0019432	triglyceride biosynthetic process	0	5	0	0.468974	1	1	1
biological_process	GO:0070534	protein K63-linked ubiquitination	0	3	0	0.634925	1	1	1
biological_process	GO:0006386	termination of RNA polymerase III transcription	0	1	0	0.859512	1	1	1
biological_process	GO:0042779	tRNA 3'-trailer cleavage	0	1	0	0.946376	0.365075	1	1
cellular_component	GO:0043626	PCNA complex	0	1	0	0.860593	1	1	1
molecular_function	GO:0030337	DNA polymerase processivity factor activity	0	1	0	0.85962	1	1	1
biological_process	GO:0070207	protein homotrimerization	0	1	0	0.859512	1	1	1
cellular_component	GO:0120115	Lsm2-8 complex	0	1	0	0.860593	1	1	1
cellular_component	GO:0005688	U6 snRNP	0	7	0	0.349465	1	1	1
biological_process	GO:0000956	nuclear-transcribed mRNA catabolic process	0	8	0	0.688157	0.450695	1	1
biological_process	GO:0033962	P-body assembly	0	5	0	0.468974	1	1	1
molecular_function	GO:0032934	sterol binding	0	6	0	0.403377	1	1	1
molecular_function	GO:0015248	sterol transporter activity	0	4	0	0.545977	1	1	1
cellular_component	GO:0000813	ESCRT I complex	0	2	0	0.740605	1	1	1
biological_process	GO:0043162	ubiquitin-dependent protein catabolic process via the multivesicular body sorting pathway	0	1	0	0.403037	1	1	1
cellular_component	GO:0070985	transcription factor TFIIK complex	0	2	0	0.740605	1	1	1
biological_process	GO:0016070	RNA metabolic process	0	3	0	0.994603	0.00695786	1	0.946
cellular_component	GO:0042721	TIM22 mitochondrial import inner membrane insertion complex	0	6	0	0.406123	1	1	1
biological_process	GO:0045039	protein insertion into mitochondrial inner membrane	0	9	0	0.25578	1	1	1
cellular_component	GO:0009707	chloroplast outer membrane	0	4	0	0.74607	0.650535	1	1
molecular_function	GO:0046481	digalactosyldiacylglycerol synthase activity	0	1	0	0.85962	1	1	1
molecular_function	GO:0035250	UDP-galactosyltransferase activity	0	1	0	0.738932	1	1	1
biological_process	GO:0019375	galactolipid biosynthetic process	0	1	0	0.859512	1	1	1
cellular_component	GO:0016272	prefoldin complex	0	6	0	0.406123	1	1	1
molecular_function	GO:0061657	UFM1 conjugating enzyme activity	0	1	0	0.85962	1	1	1
biological_process	GO:0009408	response to heat	0	11	0	0.0560897	1	1	1
molecular_function	GO:0000064	L-ornithine transmembrane transporter activity	0	3	0	0.635175	1	1	1
biological_process	GO:1990575	mitochondrial L-ornithine transmembrane transport	0	3	0	0.634925	1	1	1
cellular_component	GO:0097730	non-motile cilium	0	4	0	0.548453	1	1	1
molecular_function	GO:0004401	histidinol-phosphatase activity	0	1	0	0.85962	1	1	1
molecular_function	GO:0042578	phosphoric ester hydrolase activity	0	2	0	0.194855	0.843283	1	1
biological_process	GO:0000105	histidine biosynthetic process	0	10	0	0.219795	1	1	1
biological_process	GO:0000479	endonucleolytic cleavage of tricistronic rRNA transcript (SSU-rRNA, 5.8S rRNA, LSU-rRNA)	0	3	0	0.188868	1	1	1
cellular_component	GO:1990726	Lsm1-7-Pat1 complex	0	5	0	0.471957	1	1	1
cellular_component	GO:0005689	U12-type spliceosomal complex	0	8	0	0.300705	1	1	1
biological_process	GO:0016584	nucleosome positioning	0	5	0	0.468974	1	1	1
molecular_function	GO:0042277	peptide binding	0	2	0	0.138353	0.940728	1	1
biological_process	GO:0043171	peptide catabolic process	0	3	0	0.403037	1	1	1
cellular_component	GO:0005938	cell cortex	0	3	0	0.57039	0.707861	1	1
molecular_function	GO:0003785	actin monomer binding	0	1	0	0.85962	1	1	1
biological_process	GO:0042989	sequestering of actin monomers	0	1	0	0.859512	1	1	1
cellular_component	GO:0048188	Set1C/COMPASS complex	0	5	0	0.471957	1	1	1
molecular_function	GO:0140575	transmembrane monodehydroascorbate reductase activity	0	2	0	0.738932	1	1	1
biological_process	GO:0006376	mRNA splice site selection	0	2	0	0.403037	1	1	1
cellular_component	GO:0042406	extrinsic component of endoplasmic reticulum membrane	0	2	0	0.740605	1	1	1
cellular_component	GO:0043541	UDP-N-acetylglucosamine transferase complex	0	2	0	0.740605	1	1	1
molecular_function	GO:0016628	oxidoreductase activity, acting on the CH-CH group of donors, NAD or NADP as acceptor	0	2	0	0.0886917	1	1	1
biological_process	GO:0070979	protein K11-linked ubiquitination	0	5	0	0.468974	1	1	1
biological_process	GO:0042744	hydrogen peroxide catabolic process	0	10	0	0.188868	1	1	1
cellular_component	GO:0010319	stromule	0	3	0	0.637334	1	1	1
molecular_function	GO:0042132	fructose 1,6-bisphosphate 1-phosphatase activity	0	4	0	0.545977	1	1	1
biological_process	GO:0030388	fructose 1,6-bisphosphate metabolic process	0	7	0	0.346362	1	1	1
biological_process	GO:0006000	fructose metabolic process	0	6	0	0.403037	1	1	1
biological_process	GO:0006094	gluconeogenesis	0	11	0	0.162289	1	1	1
biological_process	GO:0005986	sucrose biosynthetic process	0	4	0	0.545684	1	1	1
biological_process	GO:0019419	sulfate reduction	0	1	0	0.859512	1	1	1
biological_process	GO:0000245	spliceosomal complex assembly	0	4	0	0.219795	1	1	1
cellular_component	GO:0045252	oxoglutarate dehydrogenase complex	0	3	0	0.637334	1	1	1
molecular_function	GO:0004149	dihydrolipoyllysine-residue succinyltransferase activity	0	1	0	0.85962	1	1	1
biological_process	GO:0033512	L-lysine catabolic process to acetyl-CoA via saccharopine	0	1	0	0.859512	1	1	1
cellular_component	GO:0031415	NatA complex	0	2	0	0.740605	1	1	1
molecular_function	GO:1990190	peptide-glutamate-N-acetyltransferase activity	0	1	0	0.85962	1	1	1
molecular_function	GO:1990189	peptide-serine-N-acetyltransferase activity	0	2	0	0.738932	1	1	1
biological_process	GO:0018002	N-terminal peptidyl-glutamic acid acetylation	0	1	0	0.859512	1	1	1
biological_process	GO:0017198	N-terminal peptidyl-serine acetylation	0	1	0	0.859512	1	1	1
cellular_component	GO:0015934	large ribosomal subunit	0	13	0	8.05213e-05	0.999994	0.01	1
molecular_function	GO:0008734	L-aspartate oxidase activity	0	1	0	0.85962	1	1	1
molecular_function	GO:0044318	L-aspartate:fumarate oxidoreductase activity	0	1	0	0.85962	1	1	1
biological_process	GO:0009435	NAD biosynthetic process	0	6	0	0.297649	1	1	1
molecular_function	GO:0030234	enzyme regulator activity	0	12	0	0.102116	0.944963	1	1
molecular_function	GO:0000774	adenyl-nucleotide exchange factor activity	0	7	0	0.34671	1	1	1
molecular_function	GO:0004571	mannosyl-oligosaccharide 1,2-alpha-mannosidase activity	0	2	0	0.738932	1	1	1
biological_process	GO:0019674	NAD metabolic process	0	7	0	0.565132	0.712234	1	1
molecular_function	GO:0005093	Rab GDP-dissociation inhibitor activity	0	1	0	0.85962	1	1	1
biological_process	GO:0007264	small GTPase mediated signal transduction	0	3	0	0.403037	1	1	1
molecular_function	GO:0004458	D-lactate dehydrogenase (cytochrome) activity	0	2	0	0.738932	1	1	1
molecular_function	GO:0008720	D-lactate dehydrogenase activity	0	2	0	0.738932	1	1	1
biological_process	GO:1903457	lactate catabolic process	0	2	0	0.738742	1	1	1
cellular_component	GO:0008250	oligosaccharyltransferase complex	0	6	0	0.406123	1	1	1
cellular_component	GO:0010008	endosome membrane	0	12	0	0.173003	0.942985	1	1
biological_process	GO:0072657	protein localization to membrane	0	5	0	0.00184682	0.999705	0.259	1
molecular_function	GO:0051920	peroxiredoxin activity	0	4	0	0.0483631	1	0.999	1
molecular_function	GO:0004032	alditol:NADP+ 1-oxidoreductase activity	0	3	0	0.635175	1	1	1
molecular_function	GO:0003938	IMP dehydrogenase activity	0	1	0	0.85962	1	1	1
biological_process	GO:0006177	GMP biosynthetic process	0	2	0	0.468974	1	1	1
cellular_component	GO:0070765	gamma-secretase complex	0	2	0	0.740605	1	1	1
biological_process	GO:0007219	Notch signaling pathway	0	3	0	0.634925	1	1	1
molecular_function	GO:0000062	fatty-acyl-CoA binding	0	5	0	0.403377	1	1	1
molecular_function	GO:0003861	3-isopropylmalate dehydratase activity	0	2	0	0.738932	1	1	1
biological_process	GO:0043436	oxoacid metabolic process	0	2	0	5.14207e-05	0.999975	0.01	1
molecular_function	GO:0005080	protein kinase C binding	0	1	0	0.85962	1	1	1
biological_process	GO:0001934	positive regulation of protein phosphorylation	0	3	0	0.468974	1	1	1
biological_process	GO:0045899	positive regulation of RNA polymerase II transcription preinitiation complex assembly	0	2	0	0.738742	1	1	1
cellular_component	GO:0030132	clathrin coat of coated pit	0	3	0	0.471957	1	1	1
cellular_component	GO:0030130	clathrin coat of trans-Golgi network vesicle	0	3	0	0.471957	1	1	1
molecular_function	GO:0032050	clathrin heavy chain binding	0	2	0	0.738932	1	1	1
biological_process	GO:0048268	clathrin coat assembly	0	2	0	0.738742	1	1	1
molecular_function	GO:0050833	pyruvate transmembrane transporter activity	0	1	0	0.85962	1	1	1
biological_process	GO:0006850	mitochondrial pyruvate transmembrane transport	0	2	0	0.738742	1	1	1
molecular_function	GO:0003872	6-phosphofructokinase activity	0	3	0	0.635175	1	1	1
molecular_function	GO:0004185	serine-type carboxypeptidase activity	0	9	0	0.256125	1	1	1
molecular_function	GO:0097573	glutathione oxidoreductase activity	0	8	0	0.297998	1	1	1
cellular_component	GO:0030008	TRAPP complex	0	6	0	0.258744	1	1	1
molecular_function	GO:0016688	L-ascorbate peroxidase activity	0	3	0	0.635175	1	1	1
biological_process	GO:0000302	response to reactive oxygen species	0	4	0	0.0225401	1	0.984	1
molecular_function	GO:0019905	syntaxin binding	0	11	0	0.189192	1	1	1
molecular_function	GO:0004325	ferrochelatase activity	0	2	0	0.738932	1	1	1
molecular_function	GO:0008465	glycerate dehydrogenase activity	0	1	0	0.85962	1	1	1
molecular_function	GO:0030267	glyoxylate reductase (NADP+) activity	0	2	0	0.738932	1	1	1
molecular_function	GO:0016618	hydroxypyruvate reductase activity	0	2	0	0.738932	1	1	1
molecular_function	GO:1990841	promoter-specific chromatin binding	0	2	0	0.738932	1	1	1
biological_process	GO:0045943	positive regulation of transcription by RNA polymerase I	0	4	0	0.545684	1	1	1
biological_process	GO:0006004	fucose metabolic process	0	5	0	0.468974	1	1	1
molecular_function	GO:0016971	flavin-linked sulfhydryl oxidase activity	0	3	0	0.635175	1	1	1
cellular_component	GO:1990718	axonemal central pair projection	0	2	0	0.740605	1	1	1
cellular_component	GO:0000015	phosphopyruvate hydratase complex	0	1	0	0.860593	1	1	1
molecular_function	GO:0004634	phosphopyruvate hydratase activity	0	1	0	0.85962	1	1	1
molecular_function	GO:0047536	2-aminoadipate transaminase activity	0	2	0	0.738932	1	1	1
cellular_component	GO:0031011	Ino80 complex	0	3	0	0.637334	1	1	1
cellular_component	GO:0097255	R2TP complex	0	2	0	0.740605	1	1	1
biological_process	GO:0048507	meristem development	0	1	0	0.738742	1	1	1
biological_process	GO:1900150	regulation of defense response to fungus	0	1	0	0.859512	1	1	1
molecular_function	GO:0052636	arabinosyltransferase activity	0	10	0	0.220131	1	1	1
biological_process	GO:0052325	cell wall pectin biosynthetic process	0	10	0	0.219795	1	1	1
molecular_function	GO:0005053	peroxisome matrix targeting signal-2 binding	0	1	0	0.85962	1	1	1
molecular_function	GO:0004424	imidazoleglycerol-phosphate dehydratase activity	0	1	0	0.85962	1	1	1
molecular_function	GO:0004066	asparagine synthase (glutamine-hydrolyzing) activity	0	3	0	0.635175	1	1	1
biological_process	GO:0006529	asparagine biosynthetic process	0	3	0	0.634925	1	1	1
cellular_component	GO:0071541	eukaryotic translation initiation factor 3 complex, eIF3m	0	3	0	0.637334	1	1	1
biological_process	GO:0002183	cytoplasmic translational initiation	0	4	0	0.163925	0.964439	1	1
cellular_component	GO:0000274	mitochondrial proton-transporting ATP synthase, stator stalk	0	1	0	0.860593	1	1	1
molecular_function	GO:0004356	glutamate-ammonia ligase activity	0	5	0	0.469296	1	1	1
biological_process	GO:0006542	glutamine biosynthetic process	0	5	0	0.468974	1	1	1
cellular_component	GO:0016939	kinesin II complex	0	1	0	0.860593	1	1	1
molecular_function	GO:0019894	kinesin binding	0	2	0	0.738932	1	1	1
biological_process	GO:0044782	cilium organization	0	4	0	0.93832	0.100097	1	1
biological_process	GO:0044458	motile cilium assembly	0	4	0	0.545684	1	1	1
molecular_function	GO:0008124	4-alpha-hydroxytetrahydrobiopterin dehydratase activity	0	2	0	0.738932	1	1	1
biological_process	GO:0006729	tetrahydrobiopterin biosynthetic process	0	4	0	0.545684	1	1	1
molecular_function	GO:0061608	nuclear import signal receptor activity	0	10	0	0.220131	1	1	1
molecular_function	GO:0008139	nuclear localization sequence binding	0	10	0	0.220131	1	1	1
molecular_function	GO:0016765	transferase activity, transferring alkyl or aryl (other than methyl) groups	0	2	0	0.0626916	0.976674	1	1
biological_process	GO:0009263	deoxyribonucleotide biosynthetic process	0	3	0	0.743087	0.653638	1	1
molecular_function	GO:0036424	L-phosphoserine phosphatase activity	0	2	0	0.738932	1	1	1
biological_process	GO:0006564	L-serine biosynthetic process	0	3	0	0.634925	1	1	1
cellular_component	GO:0034274	Atg12-Atg5-Atg16 complex	0	2	0	0.740605	1	1	1
biological_process	GO:0006501	C-terminal protein lipidation	0	3	0	0.634925	1	1	1
cellular_component	GO:0005786	signal recognition particle, endoplasmic reticulum targeting	0	7	0	0.349465	1	1	1
molecular_function	GO:0008312	7S RNA binding	0	7	0	0.34671	1	1	1
molecular_function	GO:0030942	endoplasmic reticulum signal peptide binding	0	3	0	0.635175	1	1	1
biological_process	GO:0006616	SRP-dependent cotranslational protein targeting to membrane, translocation	0	5	0	0.468974	1	1	1
cellular_component	GO:0009941	chloroplast envelope	0	9	0	0.992671	0.0135482	1	0.891
cellular_component	GO:0033180	proton-transporting V-type ATPase, V1 domain	0	3	0	0.854435	0.528043	1	1
cellular_component	GO:0042719	mitochondrial intermembrane space protein transporter complex	0	2	0	0.740605	1	1	1
molecular_function	GO:0080025	phosphatidylinositol-3,5-bisphosphate binding	0	2	0	0.738932	1	1	1
biological_process	GO:0006497	protein lipidation	0	3	0	0.00573206	1	0.609	1
biological_process	GO:0034497	protein localization to phagophore assembly site	0	5	0	0.468974	1	1	1
molecular_function	GO:0031418	L-ascorbic acid binding	0	28	0	0.014367	1	0.801	1
molecular_function	GO:0004656	procollagen-proline 4-dioxygenase activity	0	20	0	0.0483631	1	0.999	1
biological_process	GO:0018401	peptidyl-proline hydroxylation to 4-hydroxy-L-proline	0	20	0	0.0481862	1	1	1
cellular_component	GO:0033063	Rad51B-Rad51C-Rad51D-XRCC2 complex	0	4	0	0.548453	1	1	1
biological_process	GO:0034551	mitochondrial respiratory chain complex III assembly	0	1	0	0.859512	1	1	1
molecular_function	GO:0004316	3-oxoacyl-[acyl-carrier-protein] reductase (NADPH) activity	0	1	0	0.85962	1	1	1
biological_process	GO:0030497	fatty acid elongation	0	3	0	0.634925	1	1	1
molecular_function	GO:0015171	amino acid transmembrane transporter activity	0	9	0	0.35651	0.896794	1	1
biological_process	GO:0003333	amino acid transmembrane transport	0	8	0	0.481243	0.837711	1	1
molecular_function	GO:0004614	phosphoglucomutase activity	0	1	0	0.85962	1	1	1
molecular_function	GO:0048038	quinone binding	0	8	0	0.256125	1	1	1
biological_process	GO:0009060	aerobic respiration	0	4	0	0.168874	0.918218	1	1
biological_process	GO:0015990	electron transport coupled proton transport	0	1	0	0.859512	1	1	1
molecular_function	GO:0008113	peptide-methionine (S)-S-oxide reductase activity	0	6	0	0.403377	1	1	1
cellular_component	GO:0009898	cytoplasmic side of plasma membrane	0	2	0	0.973549	0.118871	1	1
biological_process	GO:0051782	negative regulation of cell division	0	1	0	0.859512	1	1	1
cellular_component	GO:0001534	radial spoke	0	2	0	0.740605	1	1	1
biological_process	GO:0035082	axoneme assembly	0	6	0	0.702194	0.506573	1	1
molecular_function	GO:0004860	protein kinase inhibitor activity	0	1	0	0.85962	1	1	1
biological_process	GO:0006469	negative regulation of protein kinase activity	0	1	0	0.738742	1	1	1
cellular_component	GO:0071261	Ssh1 translocon complex	0	1	0	0.860593	1	1	1
molecular_function	GO:0008320	protein transmembrane transporter activity	0	10	0	0.120093	1	1	1
biological_process	GO:0031204	posttranslational protein targeting to membrane, translocation	0	5	0	0.468974	1	1	1
molecular_function	GO:0004602	glutathione peroxidase activity	0	7	0	0.34671	1	1	1
molecular_function	GO:0047280	nicotinamide phosphoribosyltransferase activity	0	1	0	0.85962	1	1	1
molecular_function	GO:0004514	nicotinate-nucleotide diphosphorylase (carboxylating) activity	0	3	0	0.635175	1	1	1
molecular_function	GO:0008252	nucleotidase activity	0	2	0	0.256125	1	1	1
molecular_function	GO:0003935	GTP cyclohydrolase II activity	0	2	0	0.738932	1	1	1
molecular_function	GO:0008721	D-serine ammonia-lyase activity	0	2	0	0.738932	1	1	1
molecular_function	GO:0003941	L-serine ammonia-lyase activity	0	2	0	0.738932	1	1	1
molecular_function	GO:0030378	serine racemase activity	0	1	0	0.85962	1	1	1
molecular_function	GO:0018114	threonine racemase activity	0	1	0	0.85962	1	1	1
biological_process	GO:0070179	D-serine biosynthetic process	0	1	0	0.859512	1	1	1
biological_process	GO:0006563	L-serine metabolic process	0	1	0	0.119816	1	1	1
biological_process	GO:0042866	pyruvate biosynthetic process	0	1	0	0.859512	1	1	1
molecular_function	GO:0004834	tryptophan synthase activity	0	2	0	0.738932	1	1	1
molecular_function	GO:0031386	protein tag	0	20	0	0.0483631	1	0.999	1
biological_process	GO:0019941	modification-dependent protein catabolic process	0	10	0	0.000558805	0.999746	0.066	1
cellular_component	GO:0005769	early endosome	0	5	0	0.406123	1	1	1
molecular_function	GO:0004598	peptidylamidoglycolate lyase activity	0	1	0	0.85962	1	1	1
molecular_function	GO:0004504	peptidylglycine monooxygenase activity	0	1	0	0.85962	1	1	1
molecular_function	GO:0008865	fructokinase activity	0	1	0	0.85962	1	1	1
molecular_function	GO:0004340	glucokinase activity	0	2	0	0.738932	1	1	1
molecular_function	GO:0005536	glucose binding	0	2	0	0.738932	1	1	1
molecular_function	GO:0019158	mannokinase activity	0	1	0	0.85962	1	1	1
biological_process	GO:0001678	cellular glucose homeostasis	0	1	0	0.859512	1	1	1
biological_process	GO:0051156	glucose 6-phosphate metabolic process	0	2	0	0.102946	1	1	1
biological_process	GO:0019318	hexose metabolic process	0	1	0	0.00124889	1	0.18	1
cellular_component	GO:0019774	proteasome core complex, beta-subunit complex	0	8	0	0.300705	1	1	1
molecular_function	GO:0004298	threonine-type endopeptidase activity	0	9	0	0.256125	1	1	1
molecular_function	GO:0004372	glycine hydroxymethyltransferase activity	0	3	0	0.635175	1	1	1
molecular_function	GO:0070905	serine binding	0	3	0	0.635175	1	1	1
biological_process	GO:0046655	folic acid metabolic process	0	3	0	0.403037	1	1	1
biological_process	GO:0019264	glycine biosynthetic process from serine	0	3	0	0.634925	1	1	1
biological_process	GO:0006565	L-serine catabolic process	0	4	0	0.545684	1	1	1
biological_process	GO:0046653	tetrahydrofolate metabolic process	0	3	0	0.394643	0.880184	1	1
molecular_function	GO:0008324	cation transmembrane transporter activity	0	13	0	0.818813	0.233165	1	1
molecular_function	GO:0004639	phosphoribosylaminoimidazolesuccinocarboxamide synthase activity	0	1	0	0.85962	1	1	1
molecular_function	GO:0004805	trehalose-phosphatase activity	0	1	0	0.85962	1	1	1
biological_process	GO:0005992	trehalose biosynthetic process	0	1	0	0.859512	1	1	1
cellular_component	GO:0005742	mitochondrial outer membrane translocase complex	0	3	0	0.349465	1	1	1
cellular_component	GO:0009317	acetyl-CoA carboxylase complex	0	3	0	0.637334	1	1	1
molecular_function	GO:0003989	acetyl-CoA carboxylase activity	0	5	0	0.469296	1	1	1
biological_process	GO:0043001	Golgi to plasma membrane protein transport	0	3	0	0.634925	1	1	1
biological_process	GO:0033365	protein localization to organelle	0	1	0	0.777611	0.28914	1	1
cellular_component	GO:0005662	DNA replication factor A complex	0	3	0	0.637334	1	1	1
molecular_function	GO:0043047	single-stranded telomeric DNA binding	0	3	0	0.635175	1	1	1
biological_process	GO:0051321	meiotic cell cycle	0	10	0	0.780334	0.344807	1	1
biological_process	GO:0006289	nucleotide-excision repair	0	15	0	0.375137	0.813924	1	1
cellular_component	GO:0036157	outer dynein arm	0	5	0	0.471957	1	1	1
molecular_function	GO:0004865	protein serine/threonine phosphatase inhibitor activity	0	2	0	0.738932	1	1	1
biological_process	GO:0032515	negative regulation of phosphoprotein phosphatase activity	0	2	0	0.738742	1	1	1
molecular_function	GO:0061632	RNA lariat debranching enzyme activator activity	0	3	0	0.635175	1	1	1
biological_process	GO:0043248	proteasome assembly	0	10	0	0.162289	1	1	1
biological_process	GO:0034613	cellular protein localization	0	4	0	0.317736	0.73884	1	1
molecular_function	GO:0008121	ubiquinol-cytochrome-c reductase activity	0	1	0	0.85962	1	1	1
cellular_component	GO:0042720	mitochondrial inner membrane peptidase complex	0	2	0	0.740605	1	1	1
biological_process	GO:0006627	protein processing involved in protein targeting to mitochondrion	0	2	0	0.738742	1	1	1
biological_process	GO:0006465	signal peptide processing	0	15	0	0.102946	1	1	1
biological_process	GO:0055072	iron ion homeostasis	0	9	0	0.625751	0.615214	1	1
molecular_function	GO:0016410	N-acyltransferase activity	0	7	0	0.433524	0.697844	1	1
molecular_function	GO:0050291	sphingosine N-acyltransferase activity	0	7	0	0.34671	1	1	1
molecular_function	GO:0042802	identical protein binding	0	9	0	0.164377	0.964291	1	1
cellular_component	GO:0005785	signal recognition particle receptor complex	0	2	0	0.740605	1	1	1
biological_process	GO:0045047	protein targeting to ER	0	5	0	0.0305476	1	0.998	1
cellular_component	GO:0005967	mitochondrial pyruvate dehydrogenase complex	0	1	0	0.860593	1	1	1
molecular_function	GO:0004739	pyruvate dehydrogenase (acetyl-transferring) activity	0	4	0	0.545977	1	1	1
biological_process	GO:0006086	acetyl-CoA biosynthetic process from pyruvate	0	4	0	0.545684	1	1	1
cellular_component	GO:0000176	nuclear exosome (RNase complex)	0	12	0	0.164818	1	1	1
biological_process	GO:0009228	thiamine biosynthetic process	0	6	0	0.403037	1	1	1
biological_process	GO:0009229	thiamine diphosphate biosynthetic process	0	4	0	0.545684	1	1	1
cellular_component	GO:0099080	supramolecular complex	0	1	0	0.99924	0.00134032	1	0.18
molecular_function	GO:0097718	disordered domain specific binding	0	1	0	0.85962	1	1	1
molecular_function	GO:0008974	phosphoribulokinase activity	0	1	0	0.85962	1	1	1
molecular_function	GO:0004719	protein-L-isoaspartate (D-aspartate) O-methyltransferase activity	0	4	0	0.545977	1	1	1
cellular_component	GO:0035371	microtubule plus-end	0	1	0	0.860593	1	1	1
biological_process	GO:1904825	protein localization to microtubule plus-end	0	1	0	0.859512	1	1	1
molecular_function	GO:0016788	hydrolase activity, acting on ester bonds	0	6	0	0.526554	0.519234	1	1
molecular_function	GO:0008193	tRNA guanylyltransferase activity	0	1	0	0.85962	1	1	1
biological_process	GO:0006400	tRNA modification	0	11	0	0.00440297	0.998825	0.505	1
molecular_function	GO:0004359	glutaminase activity	0	2	0	0.738932	1	1	1
molecular_function	GO:0003952	NAD+ synthase (glutamine-hydrolyzing) activity	0	1	0	0.85962	1	1	1
biological_process	GO:0070262	peptidyl-serine dephosphorylation	0	1	0	0.859512	1	1	1
biological_process	GO:0045037	protein import into chloroplast stroma	0	4	0	0.545684	1	1	1
biological_process	GO:0045038	protein import into chloroplast thylakoid membrane	0	2	0	0.738742	1	1	1
cellular_component	GO:0042709	succinate-CoA ligase complex	0	1	0	0.740605	1	1	1
molecular_function	GO:0004775	succinate-CoA ligase (ADP-forming) activity	0	2	0	0.738932	1	1	1
molecular_function	GO:0004776	succinate-CoA ligase (GDP-forming) activity	0	2	0	0.738932	1	1	1
biological_process	GO:0006104	succinyl-CoA metabolic process	0	1	0	0.859512	1	1	1
cellular_component	GO:0032153	cell division site	0	3	0	0.300705	1	1	1
cellular_component	GO:0031105	septin complex	0	1	0	0.860593	1	1	1
cellular_component	GO:0005940	septin ring	0	1	0	0.860593	1	1	1
biological_process	GO:0061640	cytoskeleton-dependent cytokinesis	0	1	0	0.852524	0.531026	1	1
cellular_component	GO:0005801	cis-Golgi network	0	9	0	0.222633	1	1	1
cellular_component	GO:0005797	Golgi medial cisterna	0	2	0	0.740605	1	1	1
molecular_function	GO:0004807	triose-phosphate isomerase activity	0	1	0	0.85962	1	1	1
biological_process	GO:0046166	glyceraldehyde-3-phosphate biosynthetic process	0	1	0	0.859512	1	1	1
biological_process	GO:0019563	glycerol catabolic process	0	5	0	0.468974	1	1	1
molecular_function	GO:0033743	peptide-methionine (R)-S-oxide reductase activity	0	4	0	0.545977	1	1	1
cellular_component	GO:0033263	CORVET complex	0	1	0	0.860593	1	1	1
cellular_component	GO:0005773	vacuole	0	8	0	0.803554	0.298104	1	1
cellular_component	GO:0005905	clathrin-coated pit	0	2	0	0.349465	1	1	1
cellular_component	GO:0005869	dynactin complex	0	2	0	0.740605	1	1	1
molecular_function	GO:0050518	2-C-methyl-D-erythritol 4-phosphate cytidylyltransferase activity	0	1	0	0.85962	1	1	1
molecular_function	GO:0008441	3'(2'),5'-bisphosphate nucleotidase activity	0	2	0	0.738932	1	1	1
biological_process	GO:0046854	phosphatidylinositol phosphate biosynthetic process	0	9	0	0.25578	1	1	1
biological_process	GO:0000103	sulfate assimilation	0	6	0	0.403037	1	1	1
cellular_component	GO:0005758	mitochondrial intermembrane space	0	8	0	0.222633	1	1	1
molecular_function	GO:0016531	copper chaperone activity	0	2	0	0.738932	1	1	1
molecular_function	GO:0008514	organic anion transmembrane transporter activity	0	2	0	0.0803083	0.985633	1	1
molecular_function	GO:0015605	organophosphate ester transmembrane transporter activity	0	2	0	0.0762173	1	1	1
biological_process	GO:0015718	monocarboxylic acid transport	0	2	0	0.219795	1	1	1
molecular_function	GO:0003714	transcription corepressor activity	0	11	0	0.189192	1	1	1
biological_process	GO:0070370	cellular heat acclimation	0	1	0	0.859512	1	1	1
biological_process	GO:0032273	positive regulation of protein polymerization	0	6	0	0.102946	1	1	1
molecular_function	GO:0044877	protein-containing complex binding	0	6	0	0.566086	0.545082	1	1
biological_process	GO:1901006	ubiquinone-6 biosynthetic process	0	2	0	0.738742	1	1	1
molecular_function	GO:0008173	RNA methyltransferase activity	0	13	0	0.00828622	0.998419	0.6	1
molecular_function	GO:0008175	tRNA methyltransferase activity	0	4	0	0.186666	0.937232	1	1
biological_process	GO:0002128	tRNA nucleoside ribose methylation	0	5	0	0.297649	1	1	1
biological_process	GO:0046034	ATP metabolic process	0	1	0	0.0214189	0.99317	0.979	1
molecular_function	GO:0046923	ER retention sequence binding	0	4	0	0.545977	1	1	1
biological_process	GO:0006621	protein retention in ER lumen	0	5	0	0.468974	1	1	1
molecular_function	GO:0016651	oxidoreductase activity, acting on NAD(P)H	0	8	0	0.140073	0.946751	1	1
molecular_function	GO:0050178	phenylpyruvate tautomerase activity	0	1	0	0.85962	1	1	1
molecular_function	GO:0000340	RNA 7-methylguanosine cap binding	0	4	0	0.545977	1	1	1
molecular_function	GO:0004449	isocitrate dehydrogenase (NAD+) activity	0	2	0	0.738932	1	1	1
biological_process	GO:0006102	isocitrate metabolic process	0	3	0	0.634925	1	1	1
biological_process	GO:0032436	positive regulation of proteasomal ubiquitin-dependent protein catabolic process	0	12	0	0.119816	1	1	1
cellular_component	GO:0009349	riboflavin synthase complex	0	1	0	0.860593	1	1	1
molecular_function	GO:0000906	6,7-dimethyl-8-ribityllumazine synthase activity	0	1	0	0.85962	1	1	1
molecular_function	GO:0008177	succinate dehydrogenase (ubiquinone) activity	0	2	0	0.738932	1	1	1
molecular_function	GO:0000104	succinate dehydrogenase activity	0	1	0	0.738932	1	1	1
biological_process	GO:0006665	sphingolipid metabolic process	0	6	0	0.000933393	0.999659	0.125	1
molecular_function	GO:0008823	cupric reductase activity	0	1	0	0.85962	1	1	1
molecular_function	GO:0052851	ferric-chelate reductase (NADPH) activity	0	1	0	0.85962	1	1	1
biological_process	GO:0015677	copper ion import	0	1	0	0.859512	1	1	1
molecular_function	GO:0016830	carbon-carbon lyase activity	0	1	0	0.618624	0.542551	1	1
cellular_component	GO:0000814	ESCRT II complex	0	3	0	0.637334	1	1	1
biological_process	GO:0043328	protein transport to vacuole involved in ubiquitin-dependent protein catabolic process via the multivesicular body sorting pathway	0	5	0	0.468974	1	1	1
cellular_component	GO:0031429	box H/ACA snoRNP complex	0	7	0	0.349465	1	1	1
molecular_function	GO:0034513	box H/ACA snoRNA binding	0	5	0	0.469296	1	1	1
biological_process	GO:0000469	cleavage involved in rRNA processing	0	3	0	0.0262405	1	0.996	1
biological_process	GO:0031118	rRNA pseudouridine synthesis	0	4	0	0.102946	1	1	1
biological_process	GO:0031120	snRNA pseudouridine synthesis	0	4	0	0.545684	1	1	1
biological_process	GO:0009651	response to salt stress	0	9	0	0.219795	1	1	1
molecular_function	GO:0042907	xanthine transmembrane transporter activity	0	3	0	0.635175	1	1	1
biological_process	GO:0042906	xanthine transport	0	3	0	0.634925	1	1	1
molecular_function	GO:0009020	tRNA (guanosine-2'-O-)-methyltransferase activity	0	2	0	0.738932	1	1	1
biological_process	GO:0002938	tRNA guanine ribose methylation	0	2	0	0.738742	1	1	1
cellular_component	GO:0097546	ciliary base	0	5	0	0.471957	1	1	1
cellular_component	GO:0005971	ribonucleoside-diphosphate reductase complex	0	1	0	0.860593	1	1	1
molecular_function	GO:0004748	ribonucleoside-diphosphate reductase activity, thioredoxin disulfide as acceptor	0	2	0	0.738932	1	1	1
biological_process	GO:0009202	deoxyribonucleoside triphosphate biosynthetic process	0	1	0	0.946376	0.365075	1	1
molecular_function	GO:0004357	glutamate-cysteine ligase activity	0	1	0	0.85962	1	1	1
biological_process	GO:0006750	glutathione biosynthetic process	0	1	0	0.859512	1	1	1
molecular_function	GO:0061599	molybdopterin molybdotransferase activity	0	2	0	0.738932	1	1	1
biological_process	GO:0006777	Mo-molybdopterin cofactor biosynthetic process	0	8	0	0.297649	1	1	1
biological_process	GO:0015706	nitrate transport	0	1	0	0.859512	1	1	1
biological_process	GO:0010167	response to nitrate	0	1	0	0.859512	1	1	1
biological_process	GO:0010506	regulation of autophagy	0	4	0	0.403037	1	1	1
biological_process	GO:0031116	positive regulation of microtubule polymerization	0	2	0	0.738742	1	1	1
molecular_function	GO:0004332	fructose-bisphosphate aldolase activity	0	4	0	0.545977	1	1	1
molecular_function	GO:0008716	D-alanine-D-alanine ligase activity	0	4	0	0.545977	1	1	1
molecular_function	GO:0004648	O-phospho-L-serine:2-oxoglutarate aminotransferase activity	0	1	0	0.85962	1	1	1
molecular_function	GO:0004475	mannose-1-phosphate guanylyltransferase activity	0	1	0	0.85962	1	1	1
biological_process	GO:0000032	cell wall mannoprotein biosynthetic process	0	2	0	0.738742	1	1	1
biological_process	GO:0009298	GDP-mannose biosynthetic process	0	3	0	0.634925	1	1	1
biological_process	GO:0043966	histone H3 acetylation	0	2	0	0.634925	1	1	1
molecular_function	GO:0003756	protein disulfide isomerase activity	0	7	0	0.34671	1	1	1
molecular_function	GO:0003866	3-phosphoshikimate 1-carboxyvinyltransferase activity	0	1	0	0.85962	1	1	1
cellular_component	GO:0033185	dolichol-phosphate-mannose synthase complex	0	1	0	0.860593	1	1	1
biological_process	GO:0006506	GPI anchor biosynthetic process	0	11	0	0.0884495	1	1	1
biological_process	GO:0009617	response to bacterium	0	2	0	0.634925	1	1	1
molecular_function	GO:0004616	phosphogluconate dehydrogenase (decarboxylating) activity	0	1	0	0.85962	1	1	1
biological_process	GO:0046177	D-gluconate catabolic process	0	2	0	0.738742	1	1	1
biological_process	GO:0009051	pentose-phosphate shunt, oxidative branch	0	4	0	0.545684	1	1	1
molecular_function	GO:0008934	inositol monophosphate 1-phosphatase activity	0	3	0	0.635175	1	1	1
molecular_function	GO:0052832	inositol monophosphate 3-phosphatase activity	0	3	0	0.635175	1	1	1
molecular_function	GO:0052833	inositol monophosphate 4-phosphatase activity	0	3	0	0.635175	1	1	1
biological_process	GO:0006021	inositol biosynthetic process	0	4	0	0.545684	1	1	1
biological_process	GO:0006020	inositol metabolic process	0	5	0	0.902503	0.272118	1	1
molecular_function	GO:0046537	2,3-bisphosphoglycerate-independent phosphoglycerate mutase activity	0	2	0	0.738932	1	1	1
biological_process	GO:0044262	cellular carbohydrate metabolic process	0	3	0	0.437998	0.670397	1	1
biological_process	GO:0006007	glucose catabolic process	0	1	0	0.859512	1	1	1
molecular_function	GO:0031492	nucleosomal DNA binding	0	3	0	0.635175	1	1	1
cellular_component	GO:0005951	carbamoyl-phosphate synthase complex	0	1	0	0.860593	1	1	1
molecular_function	GO:0004088	carbamoyl-phosphate synthase (glutamine-hydrolyzing) activity	0	2	0	0.738932	1	1	1
biological_process	GO:0006207	'de novo' pyrimidine nucleobase biosynthetic process	0	7	0	0.346362	1	1	1
biological_process	GO:0006526	arginine biosynthetic process	0	7	0	0.25578	1	1	1
biological_process	GO:0007017	microtubule-based process	0	6	0	0.999612	0.000718735	1	0.259
cellular_component	GO:0071458	integral component of cytoplasmic side of endoplasmic reticulum membrane	0	3	0	0.637334	1	1	1
cellular_component	GO:0071556	integral component of lumenal side of endoplasmic reticulum membrane	0	3	0	0.637334	1	1	1
molecular_function	GO:0042500	aspartic endopeptidase activity, intramembrane cleaving	0	3	0	0.635175	1	1	1
biological_process	GO:0033619	membrane protein proteolysis	0	3	0	0.634925	1	1	1
biological_process	GO:0006044	N-acetylglucosamine metabolic process	0	1	0	0.859512	1	1	1
cellular_component	GO:0009538	photosystem I reaction center	0	5	0	0.471957	1	1	1
molecular_function	GO:0004802	transketolase activity	0	1	0	0.85962	1	1	1
biological_process	GO:0006098	pentose-phosphate shunt	0	3	0	0.139446	1	1	1
molecular_function	GO:0070290	N-acylphosphatidylethanolamine-specific phospholipase D activity	0	1	0	0.85962	1	1	1
molecular_function	GO:0030295	protein kinase activator activity	0	4	0	0.256125	1	1	1
cellular_component	GO:0030134	COPII-coated ER to Golgi transport vesicle	0	9	0	0.869315	0.257499	1	1
molecular_function	GO:0047326	inositol tetrakisphosphate 5-kinase activity	0	1	0	0.85962	1	1	1
molecular_function	GO:0051765	inositol tetrakisphosphate kinase activity	0	1	0	0.90277	0.454023	1	1
molecular_function	GO:0008440	inositol-1,4,5-trisphosphate 3-kinase activity	0	1	0	0.85962	1	1	1
molecular_function	GO:0000823	inositol-1,4,5-trisphosphate 6-kinase activity	0	1	0	0.85962	1	1	1
molecular_function	GO:0102732	myo-inositol-1,2,3,4,6-heptakisphosphate 5-kinase activity	0	1	0	0.85962	1	1	1
biological_process	GO:0071702	organic substance transport	0	2	0	0.00305281	0.998096	0.369	1
biological_process	GO:0043087	regulation of GTPase activity	0	2	0	0.645878	0.644009	1	1
biological_process	GO:0042274	ribosomal small subunit biogenesis	0	5	0	0.00155811	0.999853	0.22	1
biological_process	GO:0070863	positive regulation of protein exit from endoplasmic reticulum	0	1	0	0.859512	1	1	1
biological_process	GO:0003400	regulation of COPII vesicle coating	0	2	0	0.738742	1	1	1
biological_process	GO:0016050	vesicle organization	0	1	0	0.685084	0.473205	1	1
biological_process	GO:0000461	endonucleolytic cleavage to generate mature 3'-end of SSU-rRNA from (SSU-rRNA, 5.8S rRNA, LSU-rRNA)	0	1	0	0.859512	1	1	1
cellular_component	GO:0005960	glycine cleavage complex	0	2	0	0.740605	1	1	1
molecular_function	GO:0016594	glycine binding	0	1	0	0.85962	1	1	1
molecular_function	GO:0004375	glycine dehydrogenase (decarboxylating) activity	0	1	0	0.85962	1	1	1
biological_process	GO:0019464	glycine decarboxylation via glycine cleavage system	0	3	0	0.634925	1	1	1
molecular_function	GO:0004637	phosphoribosylamine-glycine ligase activity	0	3	0	0.635175	1	1	1
molecular_function	GO:0004641	phosphoribosylformylglycinamidine cyclo-ligase activity	0	1	0	0.85962	1	1	1
biological_process	GO:0046084	adenine biosynthetic process	0	1	0	0.738742	1	1	1
biological_process	GO:0006164	purine nucleotide biosynthetic process	0	5	0	0.999914	0.000199341	1	0.074
molecular_function	GO:0004427	inorganic diphosphatase activity	0	4	0	0.545977	1	1	1
molecular_function	GO:0009678	pyrophosphate hydrolysis-driven proton transmembrane transporter activity	0	1	0	0.951824	0.148554	1	1
molecular_function	GO:0016717	oxidoreductase activity, acting on paired donors, with oxidation of a pair of donors resulting in the reduction of molecular oxygen to two molecules of water	0	9	0	0.120093	1	1	1
biological_process	GO:0044255	cellular lipid metabolic process	0	18	0	1.74248e-07	1	0	1
molecular_function	GO:0032041	NAD-dependent histone deacetylase activity (H3-K14 specific)	0	14	0	0.120093	1	1	1
molecular_function	GO:0052691	UDP-arabinopyranose mutase activity	0	1	0	0.85962	1	1	1
biological_process	GO:0071555	cell wall organization	0	7	0	0.0759922	1	1	1
biological_process	GO:0009832	plant-type cell wall biogenesis	0	1	0	0.162289	1	1	1
biological_process	GO:0033356	UDP-L-arabinose metabolic process	0	1	0	0.859512	1	1	1
molecular_function	GO:0004400	histidinol-phosphate transaminase activity	0	1	0	0.85962	1	1	1
molecular_function	GO:0003995	acyl-CoA dehydrogenase activity	0	2	0	0.738932	1	1	1
molecular_function	GO:0008470	isovaleryl-CoA dehydrogenase activity	0	1	0	0.85962	1	1	1
molecular_function	GO:0004750	D-ribulose-phosphate 3-epimerase activity	0	2	0	0.738932	1	1	1
biological_process	GO:0019323	pentose catabolic process	0	2	0	0.545684	1	1	1
[truncated: 2,160 more rows]
[truncated: 338 more columns]

## Sheet: polyQ
GO domain	GO ID	GO term	polyQ protein	total number	number / total	raw p-value under-representation	raw p-value over-representation	FWER under-representation	FWER over-representation	Gene Name
cellular_component	GO:0016021	integral component of membrane	802	2821	0.284296	0.000120491	0.999901	0.011	1	YCF78_CHLRE	A0A2K3CR29_CHLRE	A8HPX4_CHLRE	A8JD31_CHLRE	A8J425_CHLRE	A0A2K3DF75_CHLRE	A8J6C7_CHLRE	A0A2K3D1I5_CHLRE	A0A2K3DR15_CHLRE	A2I2U7_CHLRE	A8JGH0_CHLRE	A8IHE9_CHLRE	A8IC56_CHLRE	A0A2K3DG46_CHLRE	A0A2K3DE39_CHLRE	A8IDP1_CHLRE	Q39583_CHLRE	A0A2K3DW91_CHLRE	A8JB30_CHLRE	Q8RUT8_CHLRE	A0A2K3DIX8_CHLRE	A8J071_CHLRE	A0A2K3DYY2_CHLRE	A0A2K3DL67_CHLRE	A0A2K3DA11_CHLRE	A0A2K3DX94_CHLRE	A8IQZ8_CHLRE	A0A2K3DSK0_CHLRE	A8HXF2_CHLRE	A8JHM5_CHLRE	A8JD41_CHLRE	A0A2K3DRC9_CHLRE	A0A2K3D7U2_CHLRE	A0A2K3CRT5_CHLRE	A0A2K3D3K7_CHLRE	A0A2K3DF96_CHLRE	A0A2K3E3K8_CHLRE	A0A2K3E3G9_CHLRE	A0A2K3DJ21_CHLRE	A0A2K3E151_CHLRE
molecular_function	GO:0005524	ATP binding	563	1465	0.3843	1	3.07274e-08	1	0	A0A2K3CQ32_CHLRE	A8J6C7_CHLRE	A0A2K3D1I5_CHLRE	A8IRA4_CHLRE	A0A2K3E304_CHLRE	A8JGU7_CHLRE	A0A2K3DV28_CHLRE	Q6UPR4_CHLRE	A8JGJ4_CHLRE	A8J0W2_CHLRE	A0A2K3DW91_CHLRE	A8JCQ8_CHLRE	A0A2K3DIX8_CHLRE	A0A2K3DFN5_CHLRE	A0A2K3E7L9_CHLRE	A0A2K3DP88_CHLRE	A8I3N6_CHLRE	A0A2K3D1C6_CHLRE	A8ILK6_CHLRE	A8IU95_CHLRE	A0A2K3D7U2_CHLRE	A0A2K3CRT5_CHLRE	A0A2K3DAX3_CHLRE	A0A2K3DXM3_CHLRE	A0A2K3E5N6_CHLRE	A0A2K3DTG3_CHLRE	A0A2K3D3N5_CHLRE	A0A2K3DC12_CHLRE	A0A2K3E716_CHLRE	A0A2K3DIC1_CHLRE	A0A2K3DCL3_CHLRE	A0A2K3DJB1_CHLRE	A0A2K3DS51_CHLRE	A0A2K3DEW9_CHLRE	A0A2K3DUU2_CHLRE	A0A2K3DUE2_CHLRE	A0A2K3DNU1_CHLRE	A0A2K3DD36_CHLRE	A0A2K3DF85_CHLRE	A0A2K3DWM0_CHLRE
cellular_component	GO:0005634	nucleus	552	1201	0.459617	1	1.91512e-34	1	0	Q50H72_CHLRE	A0A2K3DGV5_CHLRE	A8J936_CHLRE	A0A2K3DGU5_CHLRE	A0A2K3D4W8_CHLRE	B1B5J6_CHLRE	A0A0U2Q5E3_CHLRE	A8IIC5_CHLRE	A8IYY8_CHLRE	A0A098_CHLRE	A8HZJ8_CHLRE	A8J3F0_CHLRE	A0A2K3E304_CHLRE	A0A2K3DPY0_CHLRE	B1B5J3_CHLRE	A8IHA8_CHLRE	A8JGJ4_CHLRE	A8JFI1_CHLRE	A0A2K3DM47_CHLRE	A0A2K3DI67_CHLRE	A0A2K3DBB2_CHLRE	A0A2K3DP88_CHLRE	A0A2K3DU19_CHLRE	A8I904_CHLRE	A8IWH5_CHLRE	A8HY72_CHLRE	A0A2K3CU12_CHLRE	A0A2K3DXG3_CHLRE	A0A2K3DYU9_CHLRE	A0A2K3DC12_CHLRE	A0A2K3D1W7_CHLRE	A0A2K3CSY6_CHLRE	A0A2K3DXT9_CHLRE	A0A2K3E6P6_CHLRE	A0A2K3D9Y5_CHLRE	A0A2K3DIC1_CHLRE	A0A2K3CS30_CHLRE	A0A2K3CY40_CHLRE	A0A2K3DVK6_CHLRE	A0A2K3D8T2_CHLRE
cellular_component	GO:0005737	cytoplasm	455	1425	0.319298	3.53469e-25	1	0	1	POC16_CHLRE	POB15_CHLRE	A8J7K3_CHLRE	Q4U0V8_CHLRE	B1B5J5_CHLRE	A0A2K3DJW4_CHLRE	A8IX59_CHLRE	A8IWN9_CHLRE	A8JGJ4_CHLRE	A8JCX4_CHLRE	A8IHL1_CHLRE	A0A2K3DIX8_CHLRE	A8JFI1_CHLRE	A0A2K3DFN5_CHLRE	A0A2K3E7L9_CHLRE	A0A2K3DP88_CHLRE	Q9SWH3_CHLRE	A8IU95_CHLRE	A0A2K3DT63_CHLRE	A0A2K3D211_CHLRE	A0A2K3DZF6_CHLRE	A0A2K3DC12_CHLRE	A0A2K3CSY6_CHLRE	A0A2K3DIC1_CHLRE	A0A2K3CZA3_CHLRE	A0A2K3CNM6_CHLRE	A0A2K3DTW2_CHLRE	A0A2K3DYE1_CHLRE	A0A2K3DHX0_CHLRE	A0A2K3D2Q0_CHLRE	A0A2K3DUE2_CHLRE	A0A2K3CWM1_CHLRE	A0A2K3CYD6_CHLRE	A0A2K3DF85_CHLRE	A0A2K3DZ66_CHLRE	A0A2K3CQY8_CHLRE	A0A2K3DF38_CHLRE	A0A2K3E5D4_CHLRE	A0A2K3CU59_CHLRE	A0A2K3DFE2_CHLRE
molecular_function	GO:0046872	metal ion binding	293	780	0.375641	0.775397	0.243687	1	1	Q50H72_CHLRE	A0A2K3DGV8_CHLRE	A0A0U2Q5E3_CHLRE	A8JCX3_CHLRE	A0A2K3DLJ5_CHLRE	A8HX36_CHLRE	A0A141CN33_CHLRE	E0YRV5_CHLRE	A0A2K3CNP6_CHLRE	A0A2K3E0S8_CHLRE	A0A2K3DYU9_CHLRE	A0A2K3DFB6_CHLRE	A0A2K3E3K8_CHLRE	A0A2K3D1W7_CHLRE	A0A2K3E050_CHLRE	A0A2K3CXV7_CHLRE	A0A2K3DDK3_CHLRE	A0A2K3DF58_CHLRE	A0A2K3DHA4_CHLRE	A0A2K3E2Y5_CHLRE	A0A2K3CQX7_CHLRE	A0A2K3DLA8_CHLRE	A0A2K3CXM9_CHLRE	A0A2K3DN29_CHLRE	A0A2K3CVK8_CHLRE	A0A2K3E2U1_CHLRE	A0A2K3DPE5_CHLRE	A0A2K3DWL5_CHLRE	A0A2K3CQ68_CHLRE	A0A2K3CYG6_CHLRE	A0A2K3DU88_CHLRE	A0A2K3DHY7_CHLRE	A0A2K3CVD8_CHLRE	A0A2K3D8C6_CHLRE	A0A2K3DTY3_CHLRE	A0A2K3DSI1_CHLRE	A0A2K3E4S0_CHLRE	A0A2K3D4L9_CHLRE	A0A2K3E0V0_CHLRE	A0A2K3CQG3_CHLRE
molecular_function	GO:0004672	protein kinase activity	226	428	0.528037	1	1.18694e-27	1	0	A0A2K3CQ32_CHLRE	A0A2K3D1I5_CHLRE	A0A2K3DV28_CHLRE	Q6UPR4_CHLRE	A8J0W2_CHLRE	A0A2K3DW91_CHLRE	A0A2K3E1N8_CHLRE	A0A2K3DIX8_CHLRE	A0A2K3DFN5_CHLRE	A0A2K3E7L9_CHLRE	A8I3N6_CHLRE	A0A2K3D1C6_CHLRE	A8IU95_CHLRE	A0A2K3D7U2_CHLRE	A0A2K3CRT5_CHLRE	A0A2K3DTG3_CHLRE	A0A2K3DCL3_CHLRE	A0A2K3DF85_CHLRE	A0A2K3DF38_CHLRE	A0A2K3CU59_CHLRE	A0A2K3D9G2_CHLRE	A0A2K3DDM9_CHLRE	A0A2K3DLE2_CHLRE	A0A2K3CN86_CHLRE	A0A2K3CNE7_CHLRE	A0A2K3E2R6_CHLRE	A0A2K3E775_CHLRE	A0A2K3DD28_CHLRE	A0A2K3D8W8_CHLRE	A0A2K3CWU5_CHLRE	A0A2K3DHY9_CHLRE	A0A2K3CP24_CHLRE	A0A2K3DRM4_CHLRE	A0A2K3DQZ1_CHLRE	A0A2K3E4W3_CHLRE	A0A2K3E8H4_CHLRE	A0A2K3E4B3_CHLRE	A0A2K3DHY8_CHLRE	A0A2K3DK62_CHLRE	A0A2K3CUC2_CHLRE
molecular_function	GO:0004674	protein serine/threonine kinase activity	221	413	0.535109	1	3.37532e-21	1	0	A0A2K3CQ32_CHLRE	A8IRA4_CHLRE	A8J0W2_CHLRE	A0A2K3DW91_CHLRE	A0A2K3DIX8_CHLRE	A0A2K3DFN5_CHLRE	A0A2K3D1C6_CHLRE	A8ILK6_CHLRE	A0A2K3CRT5_CHLRE	A0A2K3E716_CHLRE	A0A2K3DIC1_CHLRE	A0A2K3DCL3_CHLRE	A0A2K3DS51_CHLRE	A0A2K3DJG0_CHLRE	A0A2K3DUU2_CHLRE	A0A2K3DUE2_CHLRE	A0A2K3DHA4_CHLRE	A0A2K3E5D4_CHLRE	A0A2K3CU59_CHLRE	A0A2K3D9G2_CHLRE	A0A2K3DDM9_CHLRE	A0A2K3CNE7_CHLRE	A0A2K3E1T4_CHLRE	A0A2K3DD28_CHLRE	A0A2K3D8W8_CHLRE	A0A2K3CWU5_CHLRE	A0A2K3DHY9_CHLRE	A0A2K3CP24_CHLRE	A0A2K3D8F8_CHLRE	A0A2K3CS15_CHLRE	A0A2K3DRM4_CHLRE	A0A2K3DYA1_CHLRE	A0A2K3DQZ1_CHLRE	A0A2K3E4W3_CHLRE	A0A2K3E8H4_CHLRE	A0A2K3DE59_CHLRE	A0A2K3DHY8_CHLRE	A0A2K3DK62_CHLRE	A0A2K3D9G0_CHLRE	A0A2K3E6S6_CHLRE
molecular_function	GO:0003723	RNA binding	171	459	0.372549	0.575087	0.456087	1	1	A0A2K3D0I4_CHLRE	A8J9J7_CHLRE	A8J144_CHLRE	A8IQ91_CHLRE	A8I029_CHLRE	A8IBU6_CHLRE	A0A2K3CSS2_CHLRE	A0A2K3CND3_CHLRE	A0A2K3CWB9_CHLRE	A0A2K3DCZ3_CHLRE	A0A2K3CS30_CHLRE	A0A2K3E6I5_CHLRE	A0A2K3DA13_CHLRE	A0A2K3DK03_CHLRE	A0A2K3CSM4_CHLRE	A0A2K3DUD3_CHLRE	A0A2K3D6A9_CHLRE	A0A2K3D1H3_CHLRE	A0A2K3DDN8_CHLRE	A0A2K3E0K0_CHLRE	A0A2K3E140_CHLRE	A0A2K3DKJ5_CHLRE	A0A2K3DLE6_CHLRE	A0A2K3CWS6_CHLRE	A0A2K3D4L9_CHLRE	A0A2K3DE07_CHLRE	A0A2K3CWQ8_CHLRE	A0A2K3DDL6_CHLRE	A0A2K3D8T1_CHLRE	A0A2K3DPN5_CHLRE	A0A2K3CWP5_CHLRE	A0A2K3D1H4_CHLRE	A0A2K3CZ00_CHLRE	A0A2K3DLB1_CHLRE	A0A2K3DVR7_CHLRE	A0A2K3CNE6_CHLRE	A0A2K3DHL2_CHLRE	A0A2K3DQD0_CHLRE	A0A2K3CZ19_CHLRE	A0A2K3D3U1_CHLRE
biological_process	GO:0035556	intracellular signal transduction	171	260	0.657692	1	3.24564e-34	1	0	A8IRA4_CHLRE	A0A2K3DZK2_CHLRE	A8JGJ4_CHLRE	A0A2K3E041_CHLRE	A0A2K3DP88_CHLRE	A0A2K3D1J0_CHLRE	A0A2K3DJ21_CHLRE	A0A2K3DC12_CHLRE	A0A2K3CYJ1_CHLRE	A0A2K3DXT9_CHLRE	A0A2K3E716_CHLRE	A0A2K3DIC1_CHLRE	A0A2K3CZA3_CHLRE	A0A2K3DS51_CHLRE	A0A2K3DUE2_CHLRE	A0A2K3DMQ2_CHLRE	A0A2K3CXN5_CHLRE	A0A2K3E618_CHLRE	A0A2K3DCM3_CHLRE	A0A2K3E5B6_CHLRE	A0A2K3D668_CHLRE	A0A2K3DZC9_CHLRE	A0A2K3DVL3_CHLRE	A0A2K3E1T4_CHLRE	A0A2K3CXF1_CHLRE	A0A2K3D8F8_CHLRE	A0A2K3CS15_CHLRE	A0A2K3DZB1_CHLRE	A0A2K3E6S6_CHLRE	A0A2K3DQ34_CHLRE	A0A2K3D1R0_CHLRE	A0A2K3DL70_CHLRE	A0A2K3DQ92_CHLRE	A0A2K3D4S2_CHLRE	A0A2K3CYI7_CHLRE	A0A2K3DYE9_CHLRE	A0A2K3DMM0_CHLRE	A0A2K3E603_CHLRE	A0A2K3DL44_CHLRE	A0A2K3D9X8_CHLRE
cellular_component	GO:0016020	membrane	146	492	0.296748	0.0181326	0.983897	0.841	1	A8JD31_CHLRE	A0A2K3DK84_CHLRE	A8IZN1_CHLRE	A8HXF2_CHLRE	A0A2K3D1H8_CHLRE	A0A2K3CP22_CHLRE	A0A2K3CSG8_CHLRE	A0A2K3D863_CHLRE	A0A2K3DEG4_CHLRE	A0A2K3CX28_CHLRE	A0A2K3E7H5_CHLRE	A0A2K3CZ64_CHLRE	A0A2K3DVC1_CHLRE	A0A2K3CPV9_CHLRE	A0A2K3DWS1_CHLRE	A0A2K3DT89_CHLRE	A0A2K3DX28_CHLRE	A0A2K3DSM5_CHLRE	A0A2K3E7J5_CHLRE	A0A2K3DI86_CHLRE	A0A2K3DUU4_CHLRE	A0A2K3CXR9_CHLRE	A0A2K3D0A1_CHLRE	A0A2K3DUT5_CHLRE	A0A2K3E2F8_CHLRE	A0A2K3CN09_CHLRE	A0A2K3CWM7_CHLRE	A0A2K3DYB4_CHLRE	A0A2K3CYI1_CHLRE	A0A2K3DEZ3_CHLRE	A0A2K3DX91_CHLRE	A0A2K3D652_CHLRE	A0A2K3DD99_CHLRE	A0A2K3D5H8_CHLRE	A0A2K3CWG7_CHLRE	A0A2K3E8H5_CHLRE	A0A2K3E0H1_CHLRE	A0A2K3D7Z7_CHLRE	A0A2K3DJ75_CHLRE	A0A2K3CNT8_CHLRE
molecular_function	GO:0003677	DNA binding	144	376	0.382979	1	7.74287e-16	1	0	RPOC2_CHLRE	Q50H72_CHLRE	A8IYY8_CHLRE	B1B5J3_CHLRE	A8J5X0_CHLRE	A8JFI1_CHLRE	A0A2K3DI67_CHLRE	A0A2K3DXG3_CHLRE	A0A2K3D1W7_CHLRE	A0A2K3DUG2_CHLRE	A0A2K3D4R7_CHLRE	A0A2K3CPZ5_CHLRE	A0A2K3DNU1_CHLRE	A0A2K3DD36_CHLRE	A0A2K3DDK3_CHLRE	A0A2K3E2Y5_CHLRE	A0A2K3E075_CHLRE	A0A2K3DWL5_CHLRE	A0A2K3DRN7_CHLRE	A0A2K3DP94_CHLRE	A0A2K3D8C3_CHLRE	A0A2K3E0K0_CHLRE	A0A2K3DTY3_CHLRE	A0A2K3DNL3_CHLRE	A0A2K3DSF4_CHLRE	A0A2K3E264_CHLRE	A0A2K3D4L9_CHLRE	A0A2K3CWG1_CHLRE	A0A2K3E6X2_CHLRE	A0A2K3D5X4_CHLRE	A0A2K3CU31_CHLRE	A0A2K3DA15_CHLRE	A0A2K3E6N9_CHLRE	A0A2K3E5K7_CHLRE	A0A2K3D4Z3_CHLRE	A0A2K3DV71_CHLRE	A0A2K3E0Q5_CHLRE	A0A2K3CTR8_CHLRE	A0A2K3DQ05_CHLRE	A0A2K3DIU2_CHLRE
biological_process	GO:0007165	signal transduction	117	188	0.62234	1	9.30777e-37	1	0	A0A2K3DZK2_CHLRE	A0A2K3DIX8_CHLRE	A0A2K3DFN5_CHLRE	A0A2K3E7L9_CHLRE	A0A2K3E041_CHLRE	A8IU95_CHLRE	A0A2K3D1J0_CHLRE	A0A2K3D1H8_CHLRE	A0A2K3E3K8_CHLRE	A0A2K3DJ21_CHLRE	A0A2K3CYJ1_CHLRE	A0A2K3DMQ2_CHLRE	A0A2K3DF85_CHLRE	A0A2K3CXN5_CHLRE	A0A2K3DF38_CHLRE	A0A2K3CU59_CHLRE	A0A2K3E618_CHLRE	A0A2K3E2U1_CHLRE	A0A2K3D668_CHLRE	A0A2K3DVL3_CHLRE	A0A2K3E2R6_CHLRE	A0A2K3DD28_CHLRE	A0A2K3CYI0_CHLRE	A0A2K3DS29_CHLRE	A0A2K3D5H8_CHLRE	A0A2K3D9A9_CHLRE	A0A2K3DSM8_CHLRE	A0A2K3DL70_CHLRE	A0A2K3DQ92_CHLRE	A0A2K3CYI7_CHLRE	A0A2K3E4A7_CHLRE	A0A2K3DMM0_CHLRE	A0A2K3E593_CHLRE	A0A2K3CW00_CHLRE	A0A2K3CTQ5_CHLRE	A0A2K3D1G5_CHLRE	A0A2K3D264_CHLRE	A0A2K3E1B0_CHLRE	A0A2K3CZW6_CHLRE	A0A2K3CVC1_CHLRE
cellular_component	GO:0005886	plasma membrane	113	257	0.439689	1	5.80336e-07	1	0	A0A2K3DZK2_CHLRE	A2I2U7_CHLRE	A8JGH0_CHLRE	Q8RUT8_CHLRE	A0A2K3E041_CHLRE	A0A2K3D1J0_CHLRE	A0A2K3DJ21_CHLRE	A0A2K3CYJ1_CHLRE	A0A2K3DXX2_CHLRE	A0A2K3D0H4_CHLRE	A0A2K3CZE5_CHLRE	A0A2K3DMQ2_CHLRE	A0A2K3CXN5_CHLRE	A0A2K3E618_CHLRE	A0A2K3CNS7_CHLRE	A0A2K3D668_CHLRE	A0A2K3E3R5_CHLRE	A0A2K3DTH6_CHLRE	A0A2K3DVL3_CHLRE	A0A2K3D4W0_CHLRE	A0A2K3DC10_CHLRE	A0A2K3DSM2_CHLRE	A0A2K3CRI9_CHLRE	A0A2K3DLJ0_CHLRE	A0A2K3DCX1_CHLRE	A0A2K3DY17_CHLRE	A0A2K3D6T2_CHLRE	A0A2K3DR12_CHLRE	A0A2K3DL70_CHLRE	A0A2K3DQ92_CHLRE	A0A2K3CYI7_CHLRE	A0A2K3DAP5_CHLRE	A0A2K3DMM0_CHLRE	A0A2K3CU71_CHLRE	A0A2K3DTU7_CHLRE	A0A2K3D264_CHLRE	A0A2K3CVT5_CHLRE	A0A2K3CUZ0_CHLRE	A0A2K3E1B0_CHLRE	A0A2K3D1C4_CHLRE
molecular_function	GO:0008270	zinc ion binding	91	213	0.42723	0.999506	0.000812968	1	0.196	RPOC2_CHLRE	A8ITI2_CHLRE	A8J936_CHLRE	B1B5J6_CHLRE	A0A2K3DIG0_CHLRE	A8JCX4_CHLRE	A8JB30_CHLRE	A8I904_CHLRE	A0A2K3DG76_CHLRE	A0A2K3DHR9_CHLRE	A0A2K3DSJ3_CHLRE	A0A2K3DV14_CHLRE	A0A2K3DSC4_CHLRE	A0A2K3D9I2_CHLRE	A0A2K3D851_CHLRE	A0A2K3DRJ1_CHLRE	A0A2K3D646_CHLRE	A0A2K3DEH3_CHLRE	A0A2K3D4Z3_CHLRE	A0A2K3DWD9_CHLRE	A0A2K3D7C0_CHLRE	A0A2K3DWS7_CHLRE	A0A2K3D7C3_CHLRE	A0A2K3CWW3_CHLRE	A0A2K3DP53_CHLRE	A0A2K3DEE1_CHLRE	A0A2K3DK66_CHLRE	A0A2K3E6H8_CHLRE	A0A2K3DXP3_CHLRE	A0A2K3CXG7_CHLRE	A0A2K3DYA7_CHLRE	A0A2K3E150_CHLRE	A0A2K3E0H8_CHLRE	A0A2K3DRZ9_CHLRE	A0A2K3CNA2_CHLRE	A0A2K3DWC9_CHLRE	A0A2K3D9G8_CHLRE	A0A2K3CWC5_CHLRE	A0A2K3DC48_CHLRE	A0A2K3DXV0_CHLRE
cellular_component	GO:0009507	chloroplast	85	354	0.240113	0.0157936	0.987544	0.782	1	RPOC2_CHLRE	A8JAA0_CHLRE	A8J144_CHLRE	A8IHH9_CHLRE	A8JCK3_CHLRE	A8J933_CHLRE	A0A172WYN8_CHLRE	O64927_CHLRE	A0A2K3CND3_CHLRE	A0A2K3CWB9_CHLRE	A0A2K3DCZ3_CHLRE	A0A2K3D798_CHLRE	A0A2K3DUD3_CHLRE	A0A2K3CTW3_CHLRE	A0A2K3D9U2_CHLRE	A0A2K3CWS6_CHLRE	A0A2K3DE07_CHLRE	A0A2K3CWQ8_CHLRE	A0A2K3DHQ0_CHLRE	A0A2K3CWP5_CHLRE	A0A2K3CNE6_CHLRE	A0A2K3DC63_CHLRE	A0A2K3D5I0_CHLRE	A0A2K3CWU1_CHLRE	A0A2K3D693_CHLRE	A0A2K3CND6_CHLRE	A0A2K3CYI4_CHLRE	A0A2K3DNH6_CHLRE	A0A2K3DYZ6_CHLRE	A0A2K3D721_CHLRE	A0A2K3D2Z7_CHLRE	A0A2K3CXJ9_CHLRE	A0A2K3CWT1_CHLRE	A0A2K3CVZ5_CHLRE	A0A2K3D609_CHLRE	A0A2K3DJV1_CHLRE	A0A2K3DU45_CHLRE	A0A2K3DQP9_CHLRE	A0A2K3CRQ2_CHLRE	A0A2K3D443_CHLRE
cellular_component	GO:0005783	endoplasmic reticulum	82	273	0.300366	0.00550023	0.996016	0.407	1	A0A2K3DK84_CHLRE	A8IZN1_CHLRE	A0A2K3CSG8_CHLRE	A0A2K3D863_CHLRE	A0A2K3CX28_CHLRE	A0A2K3DVC1_CHLRE	A0A2K3DSM5_CHLRE	A0A2K3CXR9_CHLRE	A0A2K3D0A1_CHLRE	A0A2K3DPR0_CHLRE	A0A2K3CWM7_CHLRE	A0A2K3DEZ3_CHLRE	A0A2K3DX91_CHLRE	A0A2K3DD99_CHLRE	A0A2K3CWG7_CHLRE	A0A2K3E8H5_CHLRE	A0A2K3DJ75_CHLRE	A0A2K3CNT8_CHLRE	A0A2K3D9Y7_CHLRE	A0A2K3DPY6_CHLRE	A0A2K3DU25_CHLRE	A0A2K3DB27_CHLRE	A0A2K3DIM7_CHLRE	A0A2K3DVZ5_CHLRE	A0A2K3E0X0_CHLRE	A0A2K3D8P1_CHLRE	A0A2K3D515_CHLRE	A0A2K3CWR9_CHLRE	A0A2K3DHK5_CHLRE	A0A2K3DHB1_CHLRE	A0A2K3DI38_CHLRE	A0A2K3DHD3_CHLRE	A0A2K3D3K2_CHLRE	A0A2K3CXY0_CHLRE	A0A2K3D7D0_CHLRE	A0A2K3DEZ4_CHLRE	A0A2K3DHB3_CHLRE	A0A2K3DU52_CHLRE	A0A2K3CWP9_CHLRE	A0A2K3CWN1_CHLRE
molecular_function	GO:0004767	sphingomyelin phosphodiesterase activity	80	176	0.454545	0.999912	0.000162111	1	0.026	A8IZN1_CHLRE	A8HPJ1_CHLRE	A0A2K3CSG8_CHLRE	A0A2K3D863_CHLRE	A0A2K3CX28_CHLRE	A0A2K3DVC1_CHLRE	A0A2K3DSM5_CHLRE	A0A2K3CXR9_CHLRE	A0A2K3D0A1_CHLRE	A0A2K3CWM7_CHLRE	A0A2K3DEZ3_CHLRE	A0A2K3DX91_CHLRE	A0A2K3DD99_CHLRE	A0A2K3D8Q1_CHLRE	A0A2K3CWG7_CHLRE	A0A2K3DW77_CHLRE	A0A2K3E8H5_CHLRE	A0A2K3DJ75_CHLRE	A0A2K3CNT8_CHLRE	A0A2K3DU25_CHLRE	A0A2K3DB27_CHLRE	A0A2K3DUU6_CHLRE	A0A2K3DVZ5_CHLRE	A0A2K3E0X0_CHLRE	A0A2K3D8P1_CHLRE	A0A2K3D515_CHLRE	A0A2K3CWR9_CHLRE	A0A2K3DDK4_CHLRE	A0A2K3DHK5_CHLRE	A0A2K3DHB1_CHLRE	A0A2K3DYP9_CHLRE	A0A2K3CWK4_CHLRE	A0A2K3D6Z7_CHLRE	A0A2K3DEZ4_CHLRE	A0A2K3DHB3_CHLRE	A0A2K3DLL8_CHLRE	A0A2K3D054_CHLRE	A0A2K3DU52_CHLRE	A0A2K3CWP9_CHLRE	A0A2K3CWN1_CHLRE
biological_process	GO:0006355	regulation of transcription, DNA-templated	79	141	0.560284	1	1.61147e-28	1	0	A8IMK5_CHLRE	A8HNG7_CHLRE	A0A2K3DA11_CHLRE	A0A2K3CU12_CHLRE	A0A2K3D1W7_CHLRE	A0A2K3DG76_CHLRE	A0A2K3DVK6_CHLRE	A0A2K3D8T2_CHLRE	A0A2K3E2T6_CHLRE	A0A2K3E7F8_CHLRE	A0A2K3DDI1_CHLRE	A0A2K3D851_CHLRE	A0A2K3CZ24_CHLRE	A0A2K3CXZ1_CHLRE	A0A2K3E330_CHLRE	A0A2K3CU31_CHLRE	A0A2K3CUP9_CHLRE	A0A2K3DQ76_CHLRE	A0A2K3DHC0_CHLRE	A0A2K3DTF3_CHLRE	A0A2K3DWD9_CHLRE	A0A2K3DNY8_CHLRE	A0A2K3DEE1_CHLRE	A0A2K3D065_CHLRE	A0A2K3E6H8_CHLRE	A0A2K3DEW7_CHLRE	A0A2K3DPP5_CHLRE	A0A2K3DWC9_CHLRE	A0A2K3DJ44_CHLRE	A0A2K3D456_CHLRE	A0A2K3E3P9_CHLRE	A0A2K3CNT5_CHLRE	A0A2K3DUP2_CHLRE	A0A2K3E7I2_CHLRE	A0A2K3DS24_CHLRE	A0A2K3D0Z1_CHLRE	A0A2K3DDP7_CHLRE	A0A2K3E5S6_CHLRE	A0A2K3DPV0_CHLRE	A0A2K3D681_CHLRE
molecular_function	GO:0016887	ATP hydrolysis activity	79	225	0.351111	0.937196	0.0758295	1	1	A8J6C7_CHLRE	A0A2K3DEW9_CHLRE	A0A2K3CWY8_CHLRE	A0A2K3D0X3_CHLRE	A0A2K3CXU2_CHLRE	A0A2K3CYE9_CHLRE	A0A2K3D4L9_CHLRE	A0A2K3CWG1_CHLRE	A0A2K3D646_CHLRE	A0A2K3DQV3_CHLRE	A0A2K3CWR1_CHLRE	A0A2K3DN16_CHLRE	A0A2K3DWY1_CHLRE	A0A2K3DFZ5_CHLRE	A0A2K3E0H1_CHLRE	A0A2K3CNX2_CHLRE	A0A2K3D249_CHLRE	A0A2K3DMH1_CHLRE	A0A2K3DGH9_CHLRE	A0A2K3DL14_CHLRE	A0A2K3CMY7_CHLRE	A0A2K3DQW5_CHLRE	A0A2K3DIP5_CHLRE	A0A2K3E630_CHLRE	A0A2K3E8E6_CHLRE	A0A2K3E199_CHLRE	A0A2K3DJH8_CHLRE	A0A2K3DU41_CHLRE	A0A2K3E7C0_CHLRE	A0A2K3CTP0_CHLRE	A0A2K3DBH8_CHLRE	A0A2K3D1W3_CHLRE	A0A2K3D295_CHLRE	A0A2K3DXU4_CHLRE	A0A2K3CUN5_CHLRE	A0A2K3DWL0_CHLRE	A0A2K3D0S0_CHLRE	A0A2K3DSR2_CHLRE	A0A2K3E5S7_CHLRE	A0A2K3DIE7_CHLRE
biological_process	GO:0006357	regulation of transcription by RNA polymerase II	75	106	0.707547	1	6.73313e-20	1	0	A0A2K3D4W8_CHLRE	A0A098_CHLRE	A8HZJ8_CHLRE	A0A2K3DBB2_CHLRE	A0A2K3DSK0_CHLRE	A8HY72_CHLRE	A0A2K3DXT9_CHLRE	A0A2K3CVE2_CHLRE	A0A2K3CNV1_CHLRE	A0A2K3D7B6_CHLRE	A0A2K3CUE4_CHLRE	A0A2K3DTB0_CHLRE	A0A2K3D666_CHLRE	A0A2K3CYN0_CHLRE	A0A2K3DS29_CHLRE	A0A2K3E264_CHLRE	A0A2K3E7W2_CHLRE	A0A2K3DLK8_CHLRE	A0A2K3D7C0_CHLRE	A0A2K3D1V9_CHLRE	A0A2K3D2K4_CHLRE	A0A2K3E5F1_CHLRE	A0A2K3DXB3_CHLRE	A0A2K3DTB1_CHLRE	A0A2K3DZA8_CHLRE	A0A2K3DSZ4_CHLRE	A0A2K3D7H3_CHLRE	A0A2K3DXA7_CHLRE	A0A2K3DH12_CHLRE	A0A2K3CRK4_CHLRE	A0A2K3DFS6_CHLRE	A0A2K3E689_CHLRE	A0A2K3CWE8_CHLRE	A0A2K3D3A1_CHLRE	A0A2K3E855_CHLRE	A0A2K3DY56_CHLRE	A0A2K3CZM9_CHLRE	A0A2K3D1C2_CHLRE	A0A2K3D8E9_CHLRE	A0A2K3D6P5_CHLRE
molecular_function	GO:0016301	kinase activity	73	123	0.593496	1	9.53303e-29	1	0	A0A2K3DLJ5_CHLRE	A0A2K3DFB6_CHLRE	A0A2K3CXV7_CHLRE	A0A2K3CQX7_CHLRE	A0A2K3D9S8_CHLRE	A0A2K3CXT9_CHLRE	A0A2K3CYG6_CHLRE	A0A2K3DSI1_CHLRE	A0A2K3E4S0_CHLRE	A0A2K3E0V0_CHLRE	A0A2K3CTB5_CHLRE	A0A2K3DUK5_CHLRE	A0A2K3D878_CHLRE	A0A2K3DI14_CHLRE	A0A2K3D800_CHLRE	A0A2K3DMU3_CHLRE	A0A2K3DMR5_CHLRE	A0A2K3DY27_CHLRE	A0A2K3DF17_CHLRE	A0A2K3CYG4_CHLRE	A0A2K3DX86_CHLRE	A0A2K3D9H5_CHLRE	A0A2K3DKP3_CHLRE	A0A2K3DF30_CHLRE	A0A2K3CYH2_CHLRE	A0A2K3DIP8_CHLRE	A0A2K3DMR8_CHLRE	A0A2K3DFR0_CHLRE	A0A2K3DKY7_CHLRE	A0A2K3DTF9_CHLRE	A0A2K3DKR7_CHLRE	A0A2K3DIB5_CHLRE	A0A2K3DIY0_CHLRE	A0A2K3CWR3_CHLRE	A0A2K3CRR0_CHLRE	A0A2K3CXU4_CHLRE	A0A2K3DFE6_CHLRE	A0A2K3CYC0_CHLRE	A0A2K3E1V9_CHLRE	A0A2K3CYK8_CHLRE
molecular_function	GO:0003700	DNA-binding transcription factor activity	69	92	0.75	1	1.41958e-33	1	0	A0A2K3DGV5_CHLRE	A0A2K3DGU5_CHLRE	A8IYY8_CHLRE	A0A2K3DPY0_CHLRE	B1B5J3_CHLRE	A8J5X0_CHLRE	Q65Z16_CHLRE	A0A2K3DI67_CHLRE	A0A2K3DU19_CHLRE	A0A2K3CVE2_CHLRE	A0A2K3DXI1_CHLRE	A0A2K3CXA8_CHLRE	A0A2K3DGS3_CHLRE	A0A2K3DSI0_CHLRE	A0A2K3D8K9_CHLRE	A0A2K3DNL3_CHLRE	A0A2K3DV71_CHLRE	A0A2K3DKU0_CHLRE	A0A2K3DGR0_CHLRE	A0A2K3E0Q5_CHLRE	A0A2K3DLK8_CHLRE	A0A2K3D7C0_CHLRE	A0A2K3D767_CHLRE	A0A2K3DGS1_CHLRE	A0A2K3DVU2_CHLRE	A0A2K3E275_CHLRE	A0A2K3DIU5_CHLRE	A0A2K3DUU0_CHLRE	A0A2K3E5F5_CHLRE	A0A2K3DBG2_CHLRE	A0A2K3D5Q1_CHLRE	A0A2K3DGR4_CHLRE	A0A2K3DFS6_CHLRE	A0A2K3DDQ8_CHLRE	A0A2K3DND3_CHLRE	A0A2K3DUS1_CHLRE	A0A2K3E4M1_CHLRE	A0A2K3DQA9_CHLRE	A0A2K3D4N7_CHLRE	A0A2K3D2M1_CHLRE
cellular_component	GO:0031969	chloroplast membrane	68	90	0.755556	1	3.77056e-13	1	0	YCF78_CHLRE	A0A2K3DLJ5_CHLRE	A0A2K3DFB6_CHLRE	A0A2K3CXV7_CHLRE	A0A2K3CQX7_CHLRE	A0A2K3CXT9_CHLRE	A0A2K3CYG6_CHLRE	A0A2K3DSI1_CHLRE	A0A2K3E4S0_CHLRE	A0A2K3E0V0_CHLRE	A0A2K3CTB5_CHLRE	A0A2K3DUK5_CHLRE	A0A2K3D878_CHLRE	A0A2K3DI14_CHLRE	A0A2K3D800_CHLRE	A0A2K3DMU3_CHLRE	A0A2K3DMR5_CHLRE	A0A2K3DF17_CHLRE	A0A2K3CYG4_CHLRE	A0A2K3DX86_CHLRE	A0A2K3D9H5_CHLRE	A0A2K3DKP3_CHLRE	A0A2K3DF30_CHLRE	A0A2K3CYH2_CHLRE	A0A2K3DIP8_CHLRE	A0A2K3DMR8_CHLRE	A0A2K3DFR0_CHLRE	A0A2K3DKY7_CHLRE	A0A2K3DTF9_CHLRE	A0A2K3DKR7_CHLRE	A0A2K3DIB5_CHLRE	A0A2K3CWR3_CHLRE	A0A2K3CRR0_CHLRE	A0A2K3CXU4_CHLRE	A0A2K3DFE6_CHLRE	A0A2K3CYC0_CHLRE	A0A2K3E1V9_CHLRE	A0A2K3CYK8_CHLRE	A0A2K3DKU6_CHLRE	A0A2K3CYG8_CHLRE
molecular_function	GO:0004620	phospholipase activity	59	136	0.433824	0.999959	7.44315e-05	1	0.004	A8IZN1_CHLRE	A0A2K3CSG8_CHLRE	A0A2K3D863_CHLRE	A0A2K3CX28_CHLRE	A0A2K3DVC1_CHLRE	A0A2K3DSM5_CHLRE	A0A2K3CXR9_CHLRE	A0A2K3D0A1_CHLRE	A0A2K3CWM7_CHLRE	A0A2K3DEZ3_CHLRE	A0A2K3DX91_CHLRE	A0A2K3DD99_CHLRE	A0A2K3CWG7_CHLRE	A0A2K3E8H5_CHLRE	A0A2K3DJ75_CHLRE	A0A2K3CNT8_CHLRE	A0A2K3DU25_CHLRE	A0A2K3DB27_CHLRE	A0A2K3DVZ5_CHLRE	A0A2K3E0X0_CHLRE	A0A2K3D8P1_CHLRE	A0A2K3D515_CHLRE	A0A2K3CWR9_CHLRE	A0A2K3DHK5_CHLRE	A0A2K3DHB1_CHLRE	A0A2K3DEZ4_CHLRE	A0A2K3DHB3_CHLRE	A0A2K3DU52_CHLRE	A0A2K3CWP9_CHLRE	A0A2K3CWN1_CHLRE	A0A2K3D6K3_CHLRE	A0A2K3DEJ3_CHLRE	A0A2K3DHE4_CHLRE	A0A2K3DF16_CHLRE	A0A2K3CWG3_CHLRE	A0A2K3CWN7_CHLRE	A0A2K3DEQ4_CHLRE	A0A2K3DXV3_CHLRE	A0A2K3D948_CHLRE	A0A2K3DB34_CHLRE
cellular_component	GO:0005829	cytosol	56	346	0.16185	6.3395e-18	1	0	1	A8ITJ1_CHLRE	A8JGU7_CHLRE	A8IHA8_CHLRE	A0A2K3DGN8_CHLRE	A0A2K3E775_CHLRE	A0A2K3DGZ2_CHLRE	A0A2K3CQR0_CHLRE	A0A2K3D634_CHLRE	A0A2K3DX48_CHLRE	A0A2K3DAB9_CHLRE	A0A2K3E109_CHLRE	A0A2K3E6P0_CHLRE	A0A2K3DUW6_CHLRE	A0A2K3DEF6_CHLRE	A0A2K3E0M9_CHLRE	A0A2K3E5E1_CHLRE	A0A2K3E7L8_CHLRE	A0A2K3CWJ7_CHLRE	A0A2K3DM03_CHLRE	A0A2K3D1J2_CHLRE	A0A2K3CWA8_CHLRE	A0A2K3DY29_CHLRE	A0A2K3DX87_CHLRE	A0A2K3E0R5_CHLRE	A0A2K3D2J2_CHLRE	A0A2K3DF32_CHLRE	A0A2K3DED9_CHLRE	A0A2K3E856_CHLRE	A0A2K3DAV8_CHLRE	A0A2K3DX85_CHLRE	A0A2K3DYD0_CHLRE	A0A2K3DVI7_CHLRE	A0A2K3DEF1_CHLRE	A0A2K3CTE2_CHLRE	A0A2K3E517_CHLRE	A0A2K3DL21_CHLRE	A0A2K3CV78_CHLRE	A0A2K3CSZ5_CHLRE	A0A2K3DHS7_CHLRE	A0A2K3CWW2_CHLRE
biological_process	GO:0046513	ceramide biosynthetic process	56	144	0.388889	0.983982	0.0244355	1	1	A8IZN1_CHLRE	A0A2K3CSG8_CHLRE	A0A2K3D863_CHLRE	A0A2K3CX28_CHLRE	A0A2K3DVC1_CHLRE	A0A2K3DSM5_CHLRE	A0A2K3CXR9_CHLRE	A0A2K3D0A1_CHLRE	A0A2K3CWM7_CHLRE	A0A2K3DEZ3_CHLRE	A0A2K3DX91_CHLRE	A0A2K3DD99_CHLRE	A0A2K3CWG7_CHLRE	A0A2K3E8H5_CHLRE	A0A2K3DJ75_CHLRE	A0A2K3CNT8_CHLRE	A0A2K3DU25_CHLRE	A0A2K3DB27_CHLRE	A0A2K3DVZ5_CHLRE	A0A2K3E0X0_CHLRE	A0A2K3D8P1_CHLRE	A0A2K3D515_CHLRE	A0A2K3DUX7_CHLRE	A0A2K3CWR9_CHLRE	A0A2K3DHK5_CHLRE	A0A2K3DHB1_CHLRE	A0A2K3DEZ4_CHLRE	A0A2K3DHB3_CHLRE	A0A2K3DNY6_CHLRE	A0A2K3DU52_CHLRE	A0A2K3CWP9_CHLRE	A0A2K3CWN1_CHLRE	A0A2K3D6K3_CHLRE	A0A2K3DEJ3_CHLRE	A0A2K3DHE4_CHLRE	A0A2K3DF16_CHLRE	A0A2K3CWG3_CHLRE	A0A2K3CWN7_CHLRE	A0A2K3DEQ4_CHLRE	A0A2K3D948_CHLRE
cellular_component	GO:0071944	cell periphery	54	131	0.412214	1	7.30262e-08	1	0	A8IZN1_CHLRE	A0A2K3CSG8_CHLRE	A0A2K3D863_CHLRE	A0A2K3CX28_CHLRE	A0A2K3DVC1_CHLRE	A0A2K3DSM5_CHLRE	A0A2K3CXR9_CHLRE	A0A2K3D0A1_CHLRE	A0A2K3CWM7_CHLRE	A0A2K3DEZ3_CHLRE	A0A2K3DX91_CHLRE	A0A2K3DD99_CHLRE	A0A2K3CWG7_CHLRE	A0A2K3E8H5_CHLRE	A0A2K3DJ75_CHLRE	A0A2K3CNT8_CHLRE	A0A2K3DU25_CHLRE	A0A2K3DB27_CHLRE	A0A2K3DVZ5_CHLRE	A0A2K3E0X0_CHLRE	A0A2K3D8P1_CHLRE	A0A2K3D515_CHLRE	A0A2K3CWR9_CHLRE	A0A2K3DHK5_CHLRE	A0A2K3DHB1_CHLRE	A0A2K3DEZ4_CHLRE	A0A2K3DHB3_CHLRE	A0A2K3DU52_CHLRE	A0A2K3CWP9_CHLRE	A0A2K3CWN1_CHLRE	A0A2K3D6K3_CHLRE	A0A2K3DEJ3_CHLRE	A0A2K3DHE4_CHLRE	A0A2K3DF16_CHLRE	A0A2K3CWG3_CHLRE	A0A2K3CWN7_CHLRE	A0A2K3DEQ4_CHLRE	A0A2K3D948_CHLRE	A0A2K3DB34_CHLRE	A0A2K3D950_CHLRE
biological_process	GO:0030149	sphingolipid catabolic process	54	132	0.409091	0.9961	0.00655108	1	0.94	A8IZN1_CHLRE	A0A2K3CSG8_CHLRE	A0A2K3D863_CHLRE	A0A2K3CX28_CHLRE	A0A2K3DVC1_CHLRE	A0A2K3DSM5_CHLRE	A0A2K3CXR9_CHLRE	A0A2K3D0A1_CHLRE	A0A2K3CWM7_CHLRE	A0A2K3DEZ3_CHLRE	A0A2K3DX91_CHLRE	A0A2K3DD99_CHLRE	A0A2K3CWG7_CHLRE	A0A2K3E8H5_CHLRE	A0A2K3DJ75_CHLRE	A0A2K3CNT8_CHLRE	A0A2K3DU25_CHLRE	A0A2K3DB27_CHLRE	A0A2K3DVZ5_CHLRE	A0A2K3E0X0_CHLRE	A0A2K3D8P1_CHLRE	A0A2K3D515_CHLRE	A0A2K3CWR9_CHLRE	A0A2K3DHK5_CHLRE	A0A2K3DHB1_CHLRE	A0A2K3DEZ4_CHLRE	A0A2K3DHB3_CHLRE	A0A2K3DU52_CHLRE	A0A2K3CWP9_CHLRE	A0A2K3CWN1_CHLRE	A0A2K3D6K3_CHLRE	A0A2K3DEJ3_CHLRE	A0A2K3DHE4_CHLRE	A0A2K3DF16_CHLRE	A0A2K3CWG3_CHLRE	A0A2K3CWN7_CHLRE	A0A2K3DEQ4_CHLRE	A0A2K3D948_CHLRE	A0A2K3DB34_CHLRE	A0A2K3D950_CHLRE
biological_process	GO:0009190	cyclic nucleotide biosynthetic process	54	68	0.794118	1	1.25956e-30	1	0	A0A2K3DXT9_CHLRE	A0A2K3DZC9_CHLRE	A0A2K3CXF1_CHLRE	A0A2K3DZB1_CHLRE	A0A2K3D8G4_CHLRE	A0A2K3DYE9_CHLRE	A0A2K3E603_CHLRE	A0A2K3D504_CHLRE	A0A2K3D1J3_CHLRE	A0A2K3DLM7_CHLRE	A0A2K3DKX7_CHLRE	A0A2K3DGE9_CHLRE	A0A2K3DB70_CHLRE	A0A2K3CYI6_CHLRE	A0A2K3DDI4_CHLRE	A0A2K3E6E7_CHLRE	A0A2K3E282_CHLRE	A0A2K3DHJ0_CHLRE	A0A2K3E6Y2_CHLRE	A0A2K3DZ98_CHLRE	A0A2K3DC65_CHLRE	A0A2K3DXD8_CHLRE	A0A2K3CWZ0_CHLRE	A0A2K3CVA6_CHLRE	A0A2K3DLN4_CHLRE	A0A2K3DII6_CHLRE	A0A2K3D7N7_CHLRE	A0A2K3E165_CHLRE	A0A2K3D535_CHLRE	A0A2K3DN94_CHLRE	A0A2K3DYX1_CHLRE	A0A2K3DAY1_CHLRE	A0A2K3CQV5_CHLRE	A0A2K3DZA2_CHLRE	A0A2K3D7K1_CHLRE	A0A2K3DQP5_CHLRE	A0A2K3E0J0_CHLRE	A0A2K3DJT8_CHLRE	A0A2K3E5P8_CHLRE	A0A2K3E2G0_CHLRE
molecular_function	GO:0003729	mRNA binding	51	125	0.408	0.982978	0.0262427	1	1	A0A2K3DJW4_CHLRE	A0A172WYN8_CHLRE	A0A2K3DHX0_CHLRE	A0A2K3D496_CHLRE	A0A2K3CV04_CHLRE	A0A2K3CPA3_CHLRE	A0A2K3CNL9_CHLRE	A0A2K3CYY4_CHLRE	A0A2K3DBZ4_CHLRE	A0A2K3CWY3_CHLRE	A0A2K3E1R0_CHLRE	A0A2K3DEK5_CHLRE	A0A2K3D2S9_CHLRE	A0A2K3E683_CHLRE	A0A2K3CXT8_CHLRE	A0A2K3DBK7_CHLRE	A0A2K3E6E3_CHLRE	A0A2K3CR70_CHLRE	A0A2K3E457_CHLRE	A0A2K3E3U2_CHLRE	A0A2K3DBU8_CHLRE	A0A2K3E4P5_CHLRE	A0A2K3CS58_CHLRE	A0A2K3D4R1_CHLRE	A0A2K3D0F3_CHLRE	A0A2K3DQ82_CHLRE	A0A2K3E6B7_CHLRE	A0A2K3CW83_CHLRE	A0A2K3D6L9_CHLRE	A0A2K3D0N2_CHLRE	A0A2K3DR41_CHLRE	A0A2K3DRY0_CHLRE	A0A2K3DWB2_CHLRE	A0A2K3CQK5_CHLRE	A0A2K3DC97_CHLRE	A0A2K3CYR6_CHLRE	A0A2K3DEE7_CHLRE	A0A2K3D962_CHLRE	A0A2K3DIA8_CHLRE	A0A2K3DQM1_CHLRE
molecular_function	GO:0004383	guanylate cyclase activity	51	68	0.75	1	5.34009e-13	1	0	A0A2K3DZK2_CHLRE	A0A2K3E041_CHLRE	A0A2K3D1J0_CHLRE	A0A2K3DJ21_CHLRE	A0A2K3CYJ1_CHLRE	A0A2K3CZA3_CHLRE	A0A2K3DMQ2_CHLRE	A0A2K3CXN5_CHLRE	A0A2K3E618_CHLRE	A0A2K3D668_CHLRE	A0A2K3DVL3_CHLRE	A0A2K3DL70_CHLRE	A0A2K3DQ92_CHLRE	A0A2K3CYI7_CHLRE	A0A2K3DMM0_CHLRE	A0A2K3D264_CHLRE	A0A2K3E1B0_CHLRE	A0A2K3CZW6_CHLRE	A0A2K3D1K0_CHLRE	A0A2K3D1H5_CHLRE	A0A2K3E290_CHLRE	A0A2K3E1E3_CHLRE	A0A2K3CYK6_CHLRE	A0A2K3D4L1_CHLRE	A0A2K3CW68_CHLRE	A0A2K3CXQ6_CHLRE	A0A2K3CU48_CHLRE	A0A2K3DMM2_CHLRE	A0A2K3CXH0_CHLRE	A0A2K3CV76_CHLRE	A0A2K3DFR6_CHLRE	A0A2K3DUF6_CHLRE	A0A2K3D178_CHLRE	A0A2K3D6D7_CHLRE	A0A2K3CUZ3_CHLRE	A0A2K3D9W4_CHLRE	A0A2K3DS75_CHLRE	A0A2K3DC27_CHLRE	A0A2K3CYJ3_CHLRE	A0A2K3DJD5_CHLRE
molecular_function	GO:0001653	peptide receptor activity	49	61	0.803279	1	1.32617e-14	1	0	A0A2K3DZK2_CHLRE	A0A2K3E041_CHLRE	A0A2K3D1J0_CHLRE	A0A2K3DJ21_CHLRE	A0A2K3CYJ1_CHLRE	A0A2K3DMQ2_CHLRE	A0A2K3CXN5_CHLRE	A0A2K3E618_CHLRE	A0A2K3D668_CHLRE	A0A2K3DVL3_CHLRE	A0A2K3DL70_CHLRE	A0A2K3DQ92_CHLRE	A0A2K3CYI7_CHLRE	A0A2K3DMM0_CHLRE	A0A2K3D264_CHLRE	A0A2K3E1B0_CHLRE	A0A2K3CZW6_CHLRE	A0A2K3D1K0_CHLRE	A0A2K3D1H5_CHLRE	A0A2K3E290_CHLRE	A0A2K3E1E3_CHLRE	A0A2K3CYK6_CHLRE	A0A2K3D4L1_CHLRE	A0A2K3CW68_CHLRE	A0A2K3CXQ6_CHLRE	A0A2K3DMM2_CHLRE	A0A2K3CXH0_CHLRE	A0A2K3CV76_CHLRE	A0A2K3DFR6_CHLRE	A0A2K3DUF6_CHLRE	A0A2K3D178_CHLRE	A0A2K3D6D7_CHLRE	A0A2K3CUZ3_CHLRE	A0A2K3D9W4_CHLRE	A0A2K3DS75_CHLRE	A0A2K3DC27_CHLRE	A0A2K3CYJ3_CHLRE	A0A2K3DJD5_CHLRE	A0A2K3D3W8_CHLRE	A0A2K3D194_CHLRE
biological_process	GO:0006182	cGMP biosynthetic process	49	61	0.803279	1	2.35709e-15	1	0	A0A2K3DZK2_CHLRE	A0A2K3E041_CHLRE	A0A2K3D1J0_CHLRE	A0A2K3DJ21_CHLRE	A0A2K3CYJ1_CHLRE	A0A2K3DMQ2_CHLRE	A0A2K3CXN5_CHLRE	A0A2K3E618_CHLRE	A0A2K3D668_CHLRE	A0A2K3DVL3_CHLRE	A0A2K3DL70_CHLRE	A0A2K3DQ92_CHLRE	A0A2K3CYI7_CHLRE	A0A2K3DMM0_CHLRE	A0A2K3D264_CHLRE	A0A2K3E1B0_CHLRE	A0A2K3CZW6_CHLRE	A0A2K3D1K0_CHLRE	A0A2K3D1H5_CHLRE	A0A2K3E290_CHLRE	A0A2K3E1E3_CHLRE	A0A2K3CYK6_CHLRE	A0A2K3D4L1_CHLRE	A0A2K3CW68_CHLRE	A0A2K3CXQ6_CHLRE	A0A2K3DMM2_CHLRE	A0A2K3CXH0_CHLRE	A0A2K3CV76_CHLRE	A0A2K3DFR6_CHLRE	A0A2K3DUF6_CHLRE	A0A2K3D178_CHLRE	A0A2K3D6D7_CHLRE	A0A2K3CUZ3_CHLRE	A0A2K3D9W4_CHLRE	A0A2K3DS75_CHLRE	A0A2K3DC27_CHLRE	A0A2K3CYJ3_CHLRE	A0A2K3DJD5_CHLRE	A0A2K3D3W8_CHLRE	A0A2K3D194_CHLRE
biological_process	GO:0007168	receptor guanylyl cyclase signaling pathway	49	61	0.803279	1	2.35709e-15	1	0	A0A2K3DZK2_CHLRE	A0A2K3E041_CHLRE	A0A2K3D1J0_CHLRE	A0A2K3DJ21_CHLRE	A0A2K3CYJ1_CHLRE	A0A2K3DMQ2_CHLRE	A0A2K3CXN5_CHLRE	A0A2K3E618_CHLRE	A0A2K3D668_CHLRE	A0A2K3DVL3_CHLRE	A0A2K3DL70_CHLRE	A0A2K3DQ92_CHLRE	A0A2K3CYI7_CHLRE	A0A2K3DMM0_CHLRE	A0A2K3D264_CHLRE	A0A2K3E1B0_CHLRE	A0A2K3CZW6_CHLRE	A0A2K3D1K0_CHLRE	A0A2K3D1H5_CHLRE	A0A2K3E290_CHLRE	A0A2K3E1E3_CHLRE	A0A2K3CYK6_CHLRE	A0A2K3D4L1_CHLRE	A0A2K3CW68_CHLRE	A0A2K3CXQ6_CHLRE	A0A2K3DMM2_CHLRE	A0A2K3CXH0_CHLRE	A0A2K3CV76_CHLRE	A0A2K3DFR6_CHLRE	A0A2K3DUF6_CHLRE	A0A2K3D178_CHLRE	A0A2K3D6D7_CHLRE	A0A2K3CUZ3_CHLRE	A0A2K3D9W4_CHLRE	A0A2K3DS75_CHLRE	A0A2K3DC27_CHLRE	A0A2K3CYJ3_CHLRE	A0A2K3DJD5_CHLRE	A0A2K3D3W8_CHLRE	A0A2K3D194_CHLRE
cellular_component	GO:0005759	mitochondrial matrix	48	109	0.440367	0.918147	0.111036	1	1	A8J144_CHLRE	A0A2K3CND3_CHLRE	A0A2K3CWB9_CHLRE	A0A2K3DCZ3_CHLRE	A0A2K3E3Y6_CHLRE	A0A2K3DUD3_CHLRE	A0A2K3CWS6_CHLRE	A0A2K3DE07_CHLRE	A0A2K3CWQ8_CHLRE	A0A2K3CWP5_CHLRE	A0A2K3CNE6_CHLRE	A0A2K3CWU1_CHLRE	A0A2K3CND6_CHLRE	A0A2K3DNH6_CHLRE	A0A2K3DYZ6_CHLRE	A0A2K3D2Z7_CHLRE	A0A2K3CXJ9_CHLRE	A0A2K3CWT1_CHLRE	A0A2K3DJV1_CHLRE	A0A2K3E2R3_CHLRE	A0A2K3DAY3_CHLRE	A0A2K3CWN3_CHLRE	A0A2K3CWT5_CHLRE	A0A2K3CWT3_CHLRE	A0A2K3CWQ5_CHLRE	A0A2K3CWN8_CHLRE	A0A2K3D0X0_CHLRE	A0A2K3CWT2_CHLRE	A0A2K3DYG9_CHLRE	A0A2K3E349_CHLRE	A0A2K3DE22_CHLRE	A0A2K3DAJ3_CHLRE	A0A2K3CWT7_CHLRE	A0A2K3CWT6_CHLRE	A0A2K3CWN9_CHLRE	A0A2K3CZC2_CHLRE	A0A2K3DPT0_CHLRE	A0A2K3D7K4_CHLRE	A0A2K3E3Q7_CHLRE	A0A2K3CWU3_CHLRE
molecular_function	GO:0003676	nucleic acid binding	47	150	0.313333	1	2.13661e-08	1	0	A8INP6_CHLRE	A0A2K3DAX3_CHLRE	A0A2K3DVD9_CHLRE	A0A2K3DF59_CHLRE	A0A2K3DSJ3_CHLRE	A0A2K3DBG5_CHLRE	A0A2K3D646_CHLRE	A0A2K3DZS1_CHLRE	A0A2K3E676_CHLRE	A0A2K3CRN5_CHLRE	A0A2K3DIA7_CHLRE	A0A2K3D249_CHLRE	A0A2K3CYL8_CHLRE	A0A2K3DZ41_CHLRE	A0A2K3DK60_CHLRE	A0A2K3CXG7_CHLRE	A0A2K3CZU5_CHLRE	A0A2K3CWC5_CHLRE	A0A2K3DC48_CHLRE	A0A2K3DPK2_CHLRE	A0A2K3CTK9_CHLRE	A0A2K3E2K8_CHLRE	A0A2K3E705_CHLRE	A0A2K3D959_CHLRE	A0A2K3DIB3_CHLRE	A0A2K3E8H6_CHLRE	A0A2K3DC49_CHLRE	A0A2K3D6R6_CHLRE	A0A2K3CRP0_CHLRE	A0A2K3DEQ3_CHLRE	A0A2K3DIY7_CHLRE	A0A2K3E669_CHLRE	A0A2K3E1Z7_CHLRE	A0A2K3E0R0_CHLRE	A0A2K3D0Y9_CHLRE	A0A2K3DZ32_CHLRE	A0A2K3D6R3_CHLRE	A0A2K3DB72_CHLRE	A0A2K3D356_CHLRE	A0A2K3DLM5_CHLRE
molecular_function	GO:0005509	calcium ion binding	46	187	0.245989	0.0123811	0.992054	0.916	1	A0A2K3DK84_CHLRE	A8IHH9_CHLRE	A0A2K3D2P2_CHLRE	A0A2K3D134_CHLRE	A0A2K3DLT4_CHLRE	A0A2K3E5B6_CHLRE	A0A2K3CXV2_CHLRE	A0A2K3DEV8_CHLRE	A0A2K3DIL5_CHLRE	A0A2K3DK57_CHLRE	A0A2K3E8C8_CHLRE	A0A2K3D6K7_CHLRE	A0A2K3DMP6_CHLRE	A0A2K3DBC1_CHLRE	A0A2K3E0B0_CHLRE	A0A2K3D395_CHLRE	A0A2K3CSY2_CHLRE	A0A2K3D481_CHLRE	A0A2K3DI58_CHLRE	A0A2K3CV39_CHLRE	A0A2K3E7M1_CHLRE	A0A2K3DZW1_CHLRE	A0A2K3CQR3_CHLRE	A0A2K3E537_CHLRE	A0A2K3D2V9_CHLRE	A0A2K3DIB0_CHLRE	A0A2K3E014_CHLRE	A0A2K3E4Y6_CHLRE	A0A2K3DDC5_CHLRE	A0A2K3D913_CHLRE	A0A2K3E3A3_CHLRE	A0A2K3CXQ9_CHLRE	A0A2K3D1K1_CHLRE	A0A2K3DPP0_CHLRE	A0A2K3DPN4_CHLRE	A0A2K3DR64_CHLRE	A0A2K3E0B1_CHLRE	A0A2K3CYV6_CHLRE	A0A2K3D1D4_CHLRE	A0A2K3CRD3_CHLRE
molecular_function	GO:0000981	DNA-binding transcription factor activity, RNA polymerase II-specific	45	54	0.833333	1	1.13715e-18	1	0	A0A098_CHLRE	A0A2K3CU12_CHLRE	A0A2K3DXT9_CHLRE	A0A2K3DVK6_CHLRE	A0A2K3E2T6_CHLRE	A0A2K3DDI1_CHLRE	A0A2K3D7B6_CHLRE	A0A2K3DRN7_CHLRE	A0A2K3DTB0_CHLRE	A0A2K3DS29_CHLRE	A0A2K3CXZ1_CHLRE	A0A2K3E330_CHLRE	A0A2K3CUP9_CHLRE	A0A2K3DQ76_CHLRE	A0A2K3DTF3_CHLRE	A0A2K3D7C3_CHLRE	A0A2K3D1V9_CHLRE	A0A2K3DSZ4_CHLRE	A0A2K3DEW7_CHLRE	A0A2K3DPP5_CHLRE	A0A2K3D456_CHLRE	A0A2K3E3P9_CHLRE	A0A2K3E855_CHLRE	A0A2K3DS24_CHLRE	A0A2K3D1C2_CHLRE	A0A2K3D8E9_CHLRE	A0A2K3E4Z7_CHLRE	A0A2K3CYY0_CHLRE	A0A2K3DN23_CHLRE	A0A2K3DV55_CHLRE	A0A2K3CX47_CHLRE	A0A2K3DR56_CHLRE	A0A2K3DER0_CHLRE	A0A2K3E2F1_CHLRE	A0A2K3E2X0_CHLRE	A0A2K3DYQ3_CHLRE	A0A2K3CZH3_CHLRE	A0A2K3DI50_CHLRE	A0A2K3E715_CHLRE	A0A2K3E2Y4_CHLRE
molecular_function	GO:0000978	RNA polymerase II cis-regulatory region sequence-specific DNA binding	45	52	0.865385	1	6.39205e-16	1	0	A0A098_CHLRE	A0A2K3CU12_CHLRE	A0A2K3DVK6_CHLRE	A0A2K3E2T6_CHLRE	A0A2K3DDI1_CHLRE	A0A2K3D7B6_CHLRE	A0A2K3DTB0_CHLRE	A0A2K3DS29_CHLRE	A0A2K3CXZ1_CHLRE	A0A2K3E330_CHLRE	A0A2K3CUP9_CHLRE	A0A2K3DQ76_CHLRE	A0A2K3DTF3_CHLRE	A0A2K3DLK8_CHLRE	A0A2K3D7C3_CHLRE	A0A2K3D1V9_CHLRE	A0A2K3D2K4_CHLRE	A0A2K3DSZ4_CHLRE	A0A2K3DEW7_CHLRE	A0A2K3DPP5_CHLRE	A0A2K3D456_CHLRE	A0A2K3E3P9_CHLRE	A0A2K3E855_CHLRE	A0A2K3DS24_CHLRE	A0A2K3D1C2_CHLRE	A0A2K3D8E9_CHLRE	A0A2K3CYY0_CHLRE	A0A2K3DN23_CHLRE	A0A2K3DV55_CHLRE	A0A2K3CX47_CHLRE	A0A2K3DR56_CHLRE	A0A2K3DER0_CHLRE	A0A2K3E2F1_CHLRE	A0A2K3E2X0_CHLRE	A0A2K3DYQ3_CHLRE	A0A2K3CZH3_CHLRE	A0A2K3DI50_CHLRE	A0A2K3D7N0_CHLRE	A0A2K3E715_CHLRE	A0A2K3DEE3_CHLRE
biological_process	GO:0018105	peptidyl-serine phosphorylation	45	98	0.459184	0.999309	0.00139158	1	0.417	A8JGJ4_CHLRE	A0A2K3DP88_CHLRE	A8ILK6_CHLRE	A0A2K3DC12_CHLRE	A0A2K3DJG0_CHLRE	A0A2K3E5D4_CHLRE	A0A2K3DCM3_CHLRE	A0A2K3E5B6_CHLRE	A0A2K3DE59_CHLRE	A0A2K3E369_CHLRE	A0A2K3DL44_CHLRE	A0A2K3D8Q5_CHLRE	A0A2K3D082_CHLRE	A0A2K3CRD4_CHLRE	A0A2K3DCP6_CHLRE	A0A2K3DUT0_CHLRE	A0A2K3E426_CHLRE	A0A2K3DI58_CHLRE	A0A2K3DUT6_CHLRE	A0A2K3E3Q1_CHLRE	A0A2K3E308_CHLRE	A0A2K3D697_CHLRE	A0A2K3D8S5_CHLRE	A0A2K3D3V2_CHLRE	A0A2K3D0T3_CHLRE	A0A2K3E014_CHLRE	A0A2K3DWY3_CHLRE	A0A2K3DC24_CHLRE	A0A2K3DUS8_CHLRE	A0A2K3CWE4_CHLRE	A0A2K3DPE2_CHLRE	A0A2K3CSP3_CHLRE	A0A2K3D913_CHLRE	A0A2K3CW49_CHLRE	A0A2K3CZI0_CHLRE	A0A2K3DI28_CHLRE	A0A2K3CUH9_CHLRE	A0A2K3D006_CHLRE	A0A2K3DA31_CHLRE	A0A2K3DKN0_CHLRE
cellular_component	GO:0035770	ribonucleoprotein granule	42	72	0.583333	0.999998	4.67684e-06	1	0	A8J144_CHLRE	A0A2K3CND3_CHLRE	A0A2K3CWB9_CHLRE	A0A2K3DCZ3_CHLRE	A0A2K3DUD3_CHLRE	A0A2K3CWS6_CHLRE	A0A2K3DE07_CHLRE	A0A2K3CWQ8_CHLRE	A0A2K3CWP5_CHLRE	A0A2K3CNE6_CHLRE	A0A2K3CWU1_CHLRE	A0A2K3CND6_CHLRE	A0A2K3DNH6_CHLRE	A0A2K3DYZ6_CHLRE	A0A2K3D2Z7_CHLRE	A0A2K3CXJ9_CHLRE	A0A2K3CWT1_CHLRE	A0A2K3DJV1_CHLRE	A0A2K3E2R3_CHLRE	A0A2K3CWN3_CHLRE	A0A2K3CWT5_CHLRE	A0A2K3CWT3_CHLRE	A0A2K3CWQ5_CHLRE	A0A2K3CWN8_CHLRE	A0A2K3D0X0_CHLRE	A0A2K3CWT2_CHLRE	A0A2K3DYG9_CHLRE	A0A2K3E349_CHLRE	A0A2K3DE22_CHLRE	A0A2K3DAJ3_CHLRE	A0A2K3CWT7_CHLRE	A0A2K3CWT6_CHLRE	A0A2K3CWN9_CHLRE	A0A2K3CZC2_CHLRE	A0A2K3D7K4_CHLRE	A0A2K3E3Q7_CHLRE	A0A2K3CWU3_CHLRE	A0A2K3CQV1_CHLRE	A0A2K3CR95_CHLRE	A0A2K3CV32_CHLRE
biological_process	GO:1901259	chloroplast rRNA processing	42	72	0.583333	1	1.48026e-06	1	0	A8J144_CHLRE	A0A2K3CND3_CHLRE	A0A2K3CWB9_CHLRE	A0A2K3DCZ3_CHLRE	A0A2K3DUD3_CHLRE	A0A2K3CWS6_CHLRE	A0A2K3DE07_CHLRE	A0A2K3CWQ8_CHLRE	A0A2K3CWP5_CHLRE	A0A2K3CNE6_CHLRE	A0A2K3CWU1_CHLRE	A0A2K3CND6_CHLRE	A0A2K3DNH6_CHLRE	A0A2K3DYZ6_CHLRE	A0A2K3D2Z7_CHLRE	A0A2K3CXJ9_CHLRE	A0A2K3CWT1_CHLRE	A0A2K3DJV1_CHLRE	A0A2K3E2R3_CHLRE	A0A2K3CWN3_CHLRE	A0A2K3CWT5_CHLRE	A0A2K3CWT3_CHLRE	A0A2K3CWQ5_CHLRE	A0A2K3CWN8_CHLRE	A0A2K3D0X0_CHLRE	A0A2K3CWT2_CHLRE	A0A2K3DYG9_CHLRE	A0A2K3E349_CHLRE	A0A2K3DE22_CHLRE	A0A2K3DAJ3_CHLRE	A0A2K3CWT7_CHLRE	A0A2K3CWT6_CHLRE	A0A2K3CWN9_CHLRE	A0A2K3CZC2_CHLRE	A0A2K3D7K4_CHLRE	A0A2K3E3Q7_CHLRE	A0A2K3CWU3_CHLRE	A0A2K3CQV1_CHLRE	A0A2K3CR95_CHLRE	A0A2K3CV32_CHLRE
biological_process	GO:0000963	mitochondrial RNA processing	42	72	0.583333	1	1.11369e-06	1	0	A8J144_CHLRE	A0A2K3CND3_CHLRE	A0A2K3CWB9_CHLRE	A0A2K3DCZ3_CHLRE	A0A2K3DUD3_CHLRE	A0A2K3CWS6_CHLRE	A0A2K3DE07_CHLRE	A0A2K3CWQ8_CHLRE	A0A2K3CWP5_CHLRE	A0A2K3CNE6_CHLRE	A0A2K3CWU1_CHLRE	A0A2K3CND6_CHLRE	A0A2K3DNH6_CHLRE	A0A2K3DYZ6_CHLRE	A0A2K3D2Z7_CHLRE	A0A2K3CXJ9_CHLRE	A0A2K3CWT1_CHLRE	A0A2K3DJV1_CHLRE	A0A2K3E2R3_CHLRE	A0A2K3CWN3_CHLRE	A0A2K3CWT5_CHLRE	A0A2K3CWT3_CHLRE	A0A2K3CWQ5_CHLRE	A0A2K3CWN8_CHLRE	A0A2K3D0X0_CHLRE	A0A2K3CWT2_CHLRE	A0A2K3DYG9_CHLRE	A0A2K3E349_CHLRE	A0A2K3DE22_CHLRE	A0A2K3DAJ3_CHLRE	A0A2K3CWT7_CHLRE	A0A2K3CWT6_CHLRE	A0A2K3CWN9_CHLRE	A0A2K3CZC2_CHLRE	A0A2K3D7K4_CHLRE	A0A2K3E3Q7_CHLRE	A0A2K3CWU3_CHLRE	A0A2K3CQV1_CHLRE	A0A2K3CR95_CHLRE	A0A2K3CV32_CHLRE
biological_process	GO:0044528	regulation of mitochondrial mRNA stability	42	72	0.583333	1	1.48026e-06	1	0	A8J144_CHLRE	A0A2K3CND3_CHLRE	A0A2K3CWB9_CHLRE	A0A2K3DCZ3_CHLRE	A0A2K3DUD3_CHLRE	A0A2K3CWS6_CHLRE	A0A2K3DE07_CHLRE	A0A2K3CWQ8_CHLRE	A0A2K3CWP5_CHLRE	A0A2K3CNE6_CHLRE	A0A2K3CWU1_CHLRE	A0A2K3CND6_CHLRE	A0A2K3DNH6_CHLRE	A0A2K3DYZ6_CHLRE	A0A2K3D2Z7_CHLRE	A0A2K3CXJ9_CHLRE	A0A2K3CWT1_CHLRE	A0A2K3DJV1_CHLRE	A0A2K3E2R3_CHLRE	A0A2K3CWN3_CHLRE	A0A2K3CWT5_CHLRE	A0A2K3CWT3_CHLRE	A0A2K3CWQ5_CHLRE	A0A2K3CWN8_CHLRE	A0A2K3D0X0_CHLRE	A0A2K3CWT2_CHLRE	A0A2K3DYG9_CHLRE	A0A2K3E349_CHLRE	A0A2K3DE22_CHLRE	A0A2K3DAJ3_CHLRE	A0A2K3CWT7_CHLRE	A0A2K3CWT6_CHLRE	A0A2K3CWN9_CHLRE	A0A2K3CZC2_CHLRE	A0A2K3D7K4_CHLRE	A0A2K3E3Q7_CHLRE	A0A2K3CWU3_CHLRE	A0A2K3CQV1_CHLRE	A0A2K3CR95_CHLRE	A0A2K3CV32_CHLRE
molecular_function	GO:0061630	ubiquitin protein ligase activity	41	72	0.569444	0.999982	4.95701e-05	1	0.001	A8JCX3_CHLRE	A0A141CN33_CHLRE	A0A2K3CSW3_CHLRE	A0A2K3DI69_CHLRE	A0A2K3DWL5_CHLRE	A0A2K3CVY2_CHLRE	A0A2K3DAB9_CHLRE	A0A2K3DT04_CHLRE	A0A2K3D502_CHLRE	A0A2K3E5J0_CHLRE	A0A2K3E665_CHLRE	A0A2K3CWW3_CHLRE	A0A2K3DW99_CHLRE	A0A2K3DP53_CHLRE	A0A2K3E150_CHLRE	A0A2K3DV87_CHLRE	A0A2K3DRZ9_CHLRE	A0A2K3DT65_CHLRE	A0A2K3DLA7_CHLRE	A0A2K3D147_CHLRE	A0A2K3DM03_CHLRE	A0A2K3CUF0_CHLRE	A0A2K3DNA3_CHLRE	A0A2K3D4S1_CHLRE	A0A2K3E4D2_CHLRE	A0A2K3E5Y4_CHLRE	A0A2K3CS42_CHLRE	A0A2K3CUE8_CHLRE	A0A2K3D6R6_CHLRE	A0A2K3E253_CHLRE	A0A2K3DP44_CHLRE	A0A2K3CUC1_CHLRE	A0A2K3DVB5_CHLRE	A0A2K3DTG6_CHLRE	A0A2K3DTW0_CHLRE	A0A2K3D6R3_CHLRE	A0A2K3CZZ2_CHLRE	A0A2K3D0E6_CHLRE	A0A2K3DQH3_CHLRE	A0A2K3DNY2_CHLRE
molecular_function	GO:0003682	chromatin binding	41	57	0.719298	1	3.00377e-09	1	0	A0A2K3DLE8_CHLRE	A0A2K3D1W7_CHLRE	A0A2K3E6P6_CHLRE	A0A2K3DG76_CHLRE	A0A2K3DFV4_CHLRE	A0A2K3CNX5_CHLRE	A0A2K3D3S2_CHLRE	A0A2K3D007_CHLRE	A0A2K3D0Z9_CHLRE	A0A2K3DQ05_CHLRE	A0A2K3E3R6_CHLRE	A0A2K3DMH1_CHLRE	A0A2K3E6C0_CHLRE	A0A2K3DLN8_CHLRE	A0A2K3D3Q9_CHLRE	A0A2K3DYP3_CHLRE	A0A2K3D5W6_CHLRE	A0A2K3CWH5_CHLRE	A0A2K3E7C0_CHLRE	A0A2K3E6H5_CHLRE	A0A2K3DEK7_CHLRE	A0A2K3CZP9_CHLRE	A0A2K3DFQ1_CHLRE	A0A2K3DBH8_CHLRE	A0A2K3E4D2_CHLRE	A0A2K3DEM7_CHLRE	A0A2K3E5Y3_CHLRE	A0A2K3DF94_CHLRE	A0A2K3E133_CHLRE	A0A2K3DFH1_CHLRE	A0A2K3D0J1_CHLRE	A0A2K3CRF0_CHLRE	A0A2K3D7X0_CHLRE	A0A2K3DTW0_CHLRE	A0A2K3D7N0_CHLRE	A0A2K3DLN6_CHLRE	A0A2K3E1Q3_CHLRE	A0A2K3D586_CHLRE	A0A2K3DFF6_CHLRE	A0A2K3CV21_CHLRE
molecular_function	GO:0008017	microtubule binding	40	99	0.40404	0.951809	0.0727771	1	1	A0A2K3DJB1_CHLRE	A0A2K3D2P2_CHLRE	A0A2K3D0X3_CHLRE	A0A2K3D8V9_CHLRE	A0A2K3CWR1_CHLRE	A0A2K3DWY1_CHLRE	A0A2K3DFZ5_CHLRE	A0A2K3E8C8_CHLRE	A0A2K3CYR5_CHLRE	A0A2K3CZG7_CHLRE	A0A2K3E7Y4_CHLRE	A0A2K3E630_CHLRE	A0A2K3E8E6_CHLRE	A0A2K3DJH8_CHLRE	A0A2K3CV39_CHLRE	A0A2K3DA00_CHLRE	A0A2K3CU60_CHLRE	A0A2K3CQR3_CHLRE	A0A2K3CRK3_CHLRE	A0A2K3DWL0_CHLRE	A0A2K3D0S0_CHLRE	A0A2K3DSR2_CHLRE	A0A2K3CUA8_CHLRE	A0A2K3E8E5_CHLRE	A0A2K3CNE1_CHLRE	A0A2K3DAZ6_CHLRE	A0A2K3E5K1_CHLRE	A0A2K3CU18_CHLRE	A0A2K3DBK4_CHLRE	A0A2K3DWK7_CHLRE	A0A2K3CRT3_CHLRE	A0A2K3E741_CHLRE	A0A2K3DZA7_CHLRE	A0A2K3DZP9_CHLRE	A0A2K3DNX1_CHLRE	A0A2K3CVQ1_CHLRE	A0A2K3DQ91_CHLRE	A0A2K3D1P0_CHLRE	A0A2K3DC11_CHLRE	A0A2K3E2B6_CHLRE
biological_process	GO:0000724	double-strand break repair via homologous recombination	39	62	0.629032	1	7.86844e-11	1	0	A0A2K3E3G9_CHLRE	A0A2K3DUT4_CHLRE	A0A2K3CQ68_CHLRE	A0A2K3CPN9_CHLRE	A0A2K3D140_CHLRE	A0A2K3CWU4_CHLRE	A0A2K3DU39_CHLRE	A0A2K3DRR2_CHLRE	A0A2K3CYW3_CHLRE	A0A2K3DUX9_CHLRE	A0A2K3DRP5_CHLRE	A0A2K3DP30_CHLRE	A0A2K3E2V0_CHLRE	A0A2K3CWC5_CHLRE	A0A2K3CVM5_CHLRE	A0A2K3DMU9_CHLRE	A0A2K3DXZ9_CHLRE	A0A2K3DUR0_CHLRE	A0A2K3D4E3_CHLRE	A0A2K3D618_CHLRE	A0A2K3E280_CHLRE	A0A2K3D993_CHLRE	A0A2K3DRK4_CHLRE	A0A2K3DK49_CHLRE	A0A2K3DMZ0_CHLRE	A0A2K3D356_CHLRE	A0A2K3DAG5_CHLRE	A0A2K3DU69_CHLRE	A0A2K3E1Q3_CHLRE	A0A2K3CZF6_CHLRE	A0A2K3DLE0_CHLRE	A0A2K3DUQ2_CHLRE	A0A2K3E4T5_CHLRE	A0A2K3DDR6_CHLRE	A0A2K3CT62_CHLRE	A0A2K3DAG6_CHLRE	A0A2K3DUC8_CHLRE	A0A2K3DL26_CHLRE	A0A2K3D275_CHLRE
cellular_component	GO:0005739	mitochondrion	38	249	0.15261	5.49604e-09	1	0	1	A8ITI2_CHLRE	A8JGU7_CHLRE	A8I2I8_CHLRE	A0A2K3DZG5_CHLRE	A0A2K3CSV9_CHLRE	A0A2K3CVZ2_CHLRE	A0A2K3D0Y5_CHLRE	A0A2K3E1I1_CHLRE	A0A2K3DA89_CHLRE	A0A2K3DGH9_CHLRE	A0A2K3DK66_CHLRE	A0A2K3CS72_CHLRE	A0A2K3DUS0_CHLRE	A0A2K3DNT9_CHLRE	A0A2K3D0M3_CHLRE	A0A2K3CPL6_CHLRE	A0A2K3E5D1_CHLRE	A0A2K3DHM3_CHLRE	A0A2K3DPA2_CHLRE	A0A2K3D3S3_CHLRE	A0A2K3CYZ1_CHLRE	A0A2K3CZ39_CHLRE	A0A2K3CZ17_CHLRE	A0A2K3D061_CHLRE	A0A2K3CWR4_CHLRE	A0A2K3CWR0_CHLRE	A0A2K3D1C8_CHLRE	A0A2K3DGD3_CHLRE	A0A2K3DD73_CHLRE	A0A2K3D5I7_CHLRE	A0A2K3E7B1_CHLRE	A0A2K3E417_CHLRE	A0A2K3E604_CHLRE	A0A2K3DBG6_CHLRE	A0A2K3E1Z0_CHLRE	A0A2K3DND5_CHLRE	A8HYW3_CHLRE	A0A2K3E7N0_CHLRE
biological_process	GO:0006281	DNA repair	38	72	0.527778	1	6.4357e-16	1	0	A8J441_CHLRE	A0A2K3CYK0_CHLRE	A0A2K3DZG9_CHLRE	A0A2K3D4L9_CHLRE	A0A2K3D646_CHLRE	A0A2K3DKX6_CHLRE	A0A2K3E6Z2_CHLRE	A0A2K3DLL0_CHLRE	A0A2K3D249_CHLRE	A0A2K3CMY7_CHLRE	A0A2K3DYP3_CHLRE	A0A2K3DTE2_CHLRE	A0A2K3CWC5_CHLRE	A0A2K3DCB3_CHLRE	A0A2K3DFP6_CHLRE	A0A2K3DQM5_CHLRE	A0A2K3DWG0_CHLRE	A0A2K3D663_CHLRE	A0A2K3D1T7_CHLRE	A0A2K3CUX7_CHLRE	A0A2K3DTR0_CHLRE	A0A2K3DUS4_CHLRE	A0A2K3CW35_CHLRE	A0A2K3DWH4_CHLRE	A0A2K3CYI3_CHLRE	A0A2K3E4L1_CHLRE	A0A2K3DFQ9_CHLRE	A0A2K3DSU7_CHLRE	A0A2K3D356_CHLRE	A0A2K3DU69_CHLRE	A0A2K3DP21_CHLRE	A0A2K3D1E4_CHLRE	A0A2K3D131_CHLRE	A0A2K3E138_CHLRE	A0A2K3DLI8_CHLRE	A0A2K3DPW6_CHLRE	A0A2K3D450_CHLRE	A0A2K3D275_CHLRE
cellular_component	GO:0005887	integral component of plasma membrane	36	97	0.371134	0.986848	0.0215927	1	0.954	Q8LP68_CHLRE	A0A2K3E0G1_CHLRE	A0A2K3CZT1_CHLRE	A0A2K3CYI0_CHLRE	A0A2K3DLL1_CHLRE	A0A2K3DM16_CHLRE	A0A2K3D204_CHLRE	A0A2K3D8G4_CHLRE	A0A2K3DVV6_CHLRE	A0A2K3DGB6_CHLRE	A0A2K3CR54_CHLRE	A0A2K3D4R3_CHLRE	A0A2K3D1U7_CHLRE	A0A2K3DEN8_CHLRE	A0A2K3D953_CHLRE	A0A2K3DD06_CHLRE	A0A2K3DTK4_CHLRE	A0A2K3DKM4_CHLRE	A0A2K3DJT8_CHLRE	A0A2K3E4W0_CHLRE	A0A2K3E0E4_CHLRE	A0A2K3D1V4_CHLRE	A0A2K3CVV6_CHLRE	A0A2K3E729_CHLRE	A0A2K3DPU7_CHLRE	A0A2K3CX08_CHLRE	A0A2K3E6L0_CHLRE	A0A2K3DSB6_CHLRE	A0A2K3CZ59_CHLRE	A0A2K3CP03_CHLRE	A0A2K3D5Z6_CHLRE	A0A2K3E3U6_CHLRE	A0A2K3E893_CHLRE	A0A2K3CPA5_CHLRE	A0A2K3E771_CHLRE	A0A2K3E2H7_CHLRE
molecular_function	GO:0005525	GTP binding	35	158	0.221519	0.00299609	0.99832	0.398	1	A8JCK3_CHLRE	A0A2K3CR90_CHLRE	A8J6A0_CHLRE	A0A2K3DCU4_CHLRE	A0A2K3CZA3_CHLRE	A0A2K3DHR0_CHLRE	A0A2K3DX45_CHLRE	A0A2K3DFE5_CHLRE	A0A2K3CMX8_CHLRE	A0A2K3E1I1_CHLRE	A0A2K3CWV9_CHLRE	A0A2K3DHR8_CHLRE	A0A2K3D8M7_CHLRE	A0A2K3CS72_CHLRE	A0A2K3DA00_CHLRE	A0A2K3CZ97_CHLRE	A0A2K3E5D1_CHLRE	A0A2K3D316_CHLRE	A0A2K3CU48_CHLRE	A0A2K3DAZ7_CHLRE	A0A2K3DIA3_CHLRE	A0A2K3DLG8_CHLRE	A0A2K3E517_CHLRE	A0A2K3D5B3_CHLRE	A0A2K3CMW9_CHLRE	A0A2K3DAQ2_CHLRE	A0A2K3DAP7_CHLRE	A0A2K3CTP1_CHLRE	A0A2K3DD73_CHLRE	A0A2K3D1G0_CHLRE	A0A2K3D045_CHLRE	A0A2K3CZ89_CHLRE	A0A2K3DEE6_CHLRE	A0A2K3DNI5_CHLRE	A8JGS6_CHLRE
molecular_function	GO:0016491	oxidoreductase activity	35	212	0.165094	1.58243e-34	1	0	1	A0A2K3DUX3_CHLRE	A8HXF2_CHLRE	A0A2K3DJM3_CHLRE	A0A2K3CZE3_CHLRE	A0A2K3DUW5_CHLRE	A0A2K3D634_CHLRE	A0A2K3CNM0_CHLRE	A0A2K3E216_CHLRE	A0A2K3DFK4_CHLRE	A0A2K3DZU3_CHLRE	A0A2K3CS05_CHLRE	A0A2K3D5Q1_CHLRE	A0A2K3D226_CHLRE	A0A2K3D5P6_CHLRE	A0A2K3E3C2_CHLRE	A0A2K3DJW5_CHLRE	A0A2K3DJ28_CHLRE	A0A2K3D8E7_CHLRE	A0A2K3DS39_CHLRE	A0A2K3DEF1_CHLRE	A0A2K3D5Z2_CHLRE	A0A2K3CUB3_CHLRE	A0A2K3DIW4_CHLRE	A0A2K3D5K8_CHLRE	A0A2K3CUP7_CHLRE	A0A2K3CZ17_CHLRE	A0A2K3DB37_CHLRE	A0A2K3DUW8_CHLRE	A0A2K3DNX0_CHLRE	A0A2K3DDE2_CHLRE	A0A2K3DS06_CHLRE	A0A2K3DBL6_CHLRE	A0A2K3DPA4_CHLRE	A0A2K3DR97_CHLRE	A0A2K3CZE1_CHLRE
cellular_component	GO:0005856	cytoskeleton	35	119	0.294118	0.916875	0.101528	1	1	Q9SWH3_CHLRE	A0A2K3CNM6_CHLRE	A0A2K3E0P6_CHLRE	A0A2K3DV63_CHLRE	A0A2K3DMI0_CHLRE	A0A2K3E1G8_CHLRE	A0A2K3DMI6_CHLRE	A0A2K3CUZ1_CHLRE	A0A2K3E2G5_CHLRE	A0A2K3DMF5_CHLRE	A0A2K3CUZ0_CHLRE	A0A2K3CWI5_CHLRE	A0A2K3D481_CHLRE	A0A2K3E3Q1_CHLRE	A0A2K3D5F6_CHLRE	A0A2K3D0W2_CHLRE	A0A2K3DUZ3_CHLRE	A0A2K3DY52_CHLRE	A0A2K3E2R0_CHLRE	A0A2K3DA09_CHLRE	A0A2K3DBF1_CHLRE	A0A2K3E887_CHLRE	A0A2K3D5G0_CHLRE	A0A2K3DNC8_CHLRE	A0A2K3DRQ9_CHLRE	A0A2K3DL00_CHLRE	A0A2K3E396_CHLRE	A0A2K3D0M6_CHLRE	A0A2K3D9F9_CHLRE	A0A2K3E5Y5_CHLRE	A0A2K3CRA9_CHLRE	A0A2K3D0L8_CHLRE	A0A2K3D378_CHLRE	A0A2K3CWP2_CHLRE	A0A2K3CY45_CHLRE
cellular_component	GO:0005730	nucleolus	35	124	0.282258	0.126131	0.907137	1	1	A8J9J7_CHLRE	A8I029_CHLRE	A0A2K3DA13_CHLRE	A0A2K3DAJ4_CHLRE	A0A2K3D658_CHLRE	A0A2K3DVC3_CHLRE	A0A2K3DL40_CHLRE	A0A2K3E0K0_CHLRE	A0A2K3DKX6_CHLRE	A0A2K3CZ00_CHLRE	A0A2K3CQA0_CHLRE	A0A2K3E676_CHLRE	A0A2K3E009_CHLRE	A0A2K3DB94_CHLRE	A0A2K3D8I9_CHLRE	A0A2K3DJ67_CHLRE	A0A2K3D8K1_CHLRE	A0A2K3CNG0_CHLRE	A0A2K3D080_CHLRE	A0A2K3DS41_CHLRE	A0A2K3DCP4_CHLRE	A0A2K3DKU8_CHLRE	A0A2K3D959_CHLRE	A0A2K3DU20_CHLRE	A0A2K3DMX8_CHLRE	A0A2K3CXM5_CHLRE	A0A2K3CTF1_CHLRE	A0A2K3DWL3_CHLRE	A0A2K3E5I9_CHLRE	A0A2K3DPR8_CHLRE	A0A2K3CMR1_CHLRE	A0A2K3DFK0_CHLRE	A0A2K3D2H5_CHLRE	A8HXG8_CHLRE	A0A2K3E018_CHLRE
biological_process	GO:0016567	protein ubiquitination	35	72	0.486111	0.975397	0.0375809	1	1	A0A2K3DI69_CHLRE	A0A2K3DWL5_CHLRE	A0A2K3DAB9_CHLRE	A0A2K3D502_CHLRE	A0A2K3E6G1_CHLRE	A0A2K3E5J0_CHLRE	A0A2K3E665_CHLRE	A0A2K3CWW3_CHLRE	A0A2K3CTQ3_CHLRE	A0A2K3E150_CHLRE	A0A2K3DRZ9_CHLRE	A0A2K3DLA7_CHLRE	A0A2K3D147_CHLRE	A0A2K3DYS1_CHLRE	A0A2K3CVZ5_CHLRE	A0A2K3DNA3_CHLRE	A0A2K3CRQ2_CHLRE	A0A2K3CS42_CHLRE	A0A2K3D8N2_CHLRE	A0A2K3CZ15_CHLRE	A0A2K3CTD9_CHLRE	A0A2K3DVB5_CHLRE	A0A2K3CYE3_CHLRE	A0A2K3CYD9_CHLRE	A0A2K3CQL2_CHLRE	A0A2K3DXH4_CHLRE	A0A2K3D6R3_CHLRE	A0A2K3E7C6_CHLRE	A0A2K3E5B5_CHLRE	A0A2K3CZZ2_CHLRE	A0A2K3DXY5_CHLRE	A0A2K3D0E6_CHLRE	A0A2K3DHI4_CHLRE	A0A2K3DNY2_CHLRE	A0A2K3DAC1_CHLRE
molecular_function	GO:0043130	ubiquitin binding	34	49	0.693878	1	1.08445e-07	1	0	A8IIC5_CHLRE	A0A2K3DM47_CHLRE	A0A2K3E3G9_CHLRE	A0A2K3CW95_CHLRE	A0A2K3D140_CHLRE	A0A2K3CWU4_CHLRE	A0A2K3DU39_CHLRE	A0A2K3DRR2_CHLRE	A0A2K3CYW3_CHLRE	A0A2K3DUX9_CHLRE	A0A2K3DM82_CHLRE	A0A2K3DWB4_CHLRE	A0A2K3E2V0_CHLRE	A0A2K3DM45_CHLRE	A0A2K3DUR0_CHLRE	A0A2K3DM73_CHLRE	A0A2K3DZ28_CHLRE	A0A2K3D076_CHLRE	A0A2K3D618_CHLRE	A0A2K3DQG7_CHLRE	A0A2K3D880_CHLRE	A0A2K3CZH4_CHLRE	A0A2K3D0P9_CHLRE	A0A2K3DM57_CHLRE	A0A2K3DEQ3_CHLRE	A0A2K3E280_CHLRE	A0A2K3DIQ4_CHLRE	A0A2K3D993_CHLRE	A0A2K3DRK4_CHLRE	A0A2K3DMZ0_CHLRE	A0A2K3DUQ2_CHLRE	A0A2K3E4T5_CHLRE	A0A2K3CT62_CHLRE	A0A2K3DUC8_CHLRE
biological_process	GO:0007018	microtubule-based movement	34	79	0.43038	0.911818	0.124183	1	1	A8IJZ3_CHLRE	A0A2K3DJB1_CHLRE	A0A2K3D8D3_CHLRE	A0A2K3D0X3_CHLRE	A0A2K3CYE9_CHLRE	A0A2K3CWR1_CHLRE	A0A2K3DN16_CHLRE	A0A2K3DWY1_CHLRE	A0A2K3DFZ5_CHLRE	A0A2K3CZG7_CHLRE	A0A2K3E7Y4_CHLRE	A0A2K3E630_CHLRE	A0A2K3E8E6_CHLRE	A0A2K3DJH8_CHLRE	A0A2K3D3V2_CHLRE	A0A2K3DWL0_CHLRE	A0A2K3D0S0_CHLRE	A0A2K3DSR2_CHLRE	A0A2K3E8E5_CHLRE	A0A2K3CNE1_CHLRE	A0A2K3DAZ6_CHLRE	A0A2K3DBK4_CHLRE	A0A2K3DWK7_CHLRE	A0A2K3E6A9_CHLRE	A0A2K3CRT3_CHLRE	A0A2K3E741_CHLRE	A0A2K3DZA7_CHLRE	A0A2K3CRT6_CHLRE	A0A2K3DZP9_CHLRE	A0A2K3DQQ4_CHLRE	A0A2K3DNX1_CHLRE	A0A2K3CVQ1_CHLRE	A0A2K3D1P0_CHLRE	A0A2K3DC11_CHLRE
molecular_function	GO:0005516	calmodulin binding	34	71	0.478873	0.997903	0.00437591	1	0.722	A8JGJ4_CHLRE	A0A2K3DP88_CHLRE	A0A2K3DC12_CHLRE	A0A2K3DUG2_CHLRE	A0A2K3DCM3_CHLRE	A0A2K3E5B6_CHLRE	A0A2K3DGS1_CHLRE	A0A2K3DL44_CHLRE	A0A2K3D8Q5_CHLRE	A0A2K3CRD4_CHLRE	A0A2K3DCP6_CHLRE	A0A2K3DUT0_CHLRE	A0A2K3DND3_CHLRE	A0A2K3E426_CHLRE	A0A2K3DI58_CHLRE	A0A2K3DUT6_CHLRE	A0A2K3E308_CHLRE	A0A2K3D4N7_CHLRE	A0A2K3E014_CHLRE	A0A2K3DWY3_CHLRE	A0A2K3DC24_CHLRE	A0A2K3DUS8_CHLRE	A0A2K3DPE2_CHLRE	A0A2K3DAG2_CHLRE	A0A2K3D913_CHLRE	A0A2K3DHS7_CHLRE	A0A2K3CW49_CHLRE	A0A2K3DG07_CHLRE	A0A2K3D006_CHLRE	A0A2K3DA31_CHLRE	A0A2K3CT72_CHLRE	A0A2K3E327_CHLRE	A0A2K3DUV0_CHLRE	A0A2K3CZ40_CHLRE
biological_process	GO:0046777	protein autophosphorylation	33	64	0.515625	0.999804	0.000497655	1	0.164	A8JGJ4_CHLRE	A0A2K3DP88_CHLRE	A0A2K3DC12_CHLRE	A0A2K3DCM3_CHLRE	A0A2K3E5B6_CHLRE	A0A2K3E0G1_CHLRE	A0A2K3CZT1_CHLRE	A0A2K3DM16_CHLRE	A0A2K3D8G4_CHLRE	A0A2K3DL44_CHLRE	A0A2K3D8Q5_CHLRE	A0A2K3CR54_CHLRE	A0A2K3CRD4_CHLRE	A0A2K3DCP6_CHLRE	A0A2K3DUT0_CHLRE	A0A2K3E426_CHLRE	A0A2K3DI58_CHLRE	A0A2K3DUT6_CHLRE	A0A2K3E308_CHLRE	A0A2K3E014_CHLRE	A0A2K3DWY3_CHLRE	A0A2K3DC24_CHLRE	A0A2K3DUS8_CHLRE	A0A2K3DPE2_CHLRE	A0A2K3DJT8_CHLRE	A0A2K3D913_CHLRE	A0A2K3CW49_CHLRE	A0A2K3CX08_CHLRE	A0A2K3D006_CHLRE	A0A2K3DA31_CHLRE	A0A2K3E327_CHLRE	A0A2K3DUV0_CHLRE	A0A2K3E771_CHLRE
molecular_function	GO:0004842	ubiquitin-protein transferase activity	32	68	0.470588	0.99999	1.96472e-05	1	0	A0A2K3D062_CHLRE	A0A2K3CVK8_CHLRE	A0A2K3D6D9_CHLRE	A0A2K3DDL6_CHLRE	A0A2K3CU61_CHLRE	A0A2K3DIG8_CHLRE	A0A2K3DBE0_CHLRE	A0A2K3E5T1_CHLRE	A0A2K3D2T9_CHLRE	A0A2K3CU26_CHLRE	A0A2K3D4W4_CHLRE	A0A2K3D3Y4_CHLRE	A0A2K3CVM5_CHLRE	A0A2K3DGR8_CHLRE	A0A2K3D1C2_CHLRE	A0A2K3DV50_CHLRE	A0A2K3DV65_CHLRE	A0A2K3E766_CHLRE	A0A2K3CVK3_CHLRE	A0A2K3D8X8_CHLRE	A0A2K3CP90_CHLRE	A0A2K3DAN7_CHLRE	A0A2K3CPB7_CHLRE	A0A2K3CWF8_CHLRE	A0A2K3DAQ2_CHLRE	A0A2K3DAP7_CHLRE	A0A2K3E7C6_CHLRE	A0A2K3CRZ3_CHLRE	A0A2K3DK49_CHLRE	A0A2K3DE94_CHLRE	A0A2K3CWF5_CHLRE	A0A2K3DB25_CHLRE
biological_process	GO:0016579	protein deubiquitination	31	55	0.563636	1	2.00434e-07	1	0	A8IYV9_CHLRE	A0A2K3E3G9_CHLRE	A0A2K3DSQ8_CHLRE	A0A2K3D2Q9_CHLRE	A0A2K3CX46_CHLRE	A0A2K3D140_CHLRE	A0A2K3CWU4_CHLRE	A0A2K3DU39_CHLRE	A0A2K3DRR2_CHLRE	A0A2K3CYW3_CHLRE	A0A2K3DUX9_CHLRE	A0A2K3E6P0_CHLRE	A0A2K3E0M9_CHLRE	A0A2K3E5E1_CHLRE	A0A2K3DMX5_CHLRE	A0A2K3E2V0_CHLRE	A0A2K3DDE7_CHLRE	A0A2K3DUR0_CHLRE	A0A2K3DYD0_CHLRE	A0A2K3D4Z4_CHLRE	A0A2K3D618_CHLRE	A0A2K3E280_CHLRE	A0A2K3D993_CHLRE	A0A2K3DRK4_CHLRE	A0A2K3DMZ0_CHLRE	A0A2K3CUN3_CHLRE	A0A2K3DUQ2_CHLRE	A0A2K3E0J5_CHLRE	A0A2K3E4T5_CHLRE	A0A2K3CT62_CHLRE	A0A2K3DUC8_CHLRE
biological_process	GO:0006511	ubiquitin-dependent protein catabolic process	31	76	0.407895	0.999196	0.00126529	1	0.403	A0A2K3DJV5_CHLRE	A0A2K3DSQ8_CHLRE	A0A2K3CSW3_CHLRE	A0A2K3DI69_CHLRE	A0A2K3CX46_CHLRE	A0A2K3CVY2_CHLRE	A0A2K3DAB9_CHLRE	A0A2K3DT04_CHLRE	A0A2K3DBV0_CHLRE	A0A2K3CWW3_CHLRE	A0A2K3DW99_CHLRE	A0A2K3E6P0_CHLRE	A0A2K3E0M9_CHLRE	A0A2K3DRZ9_CHLRE	A0A2K3E5E1_CHLRE	A0A2K3DT65_CHLRE	A0A2K3D9Q5_CHLRE	A0A2K3DMX5_CHLRE	A0A2K3CWJ7_CHLRE	A0A2K3DNA3_CHLRE	A0A2K3DX87_CHLRE	A0A2K3E5Y4_CHLRE	A0A2K3DYD0_CHLRE	A0A2K3D4Z4_CHLRE	A0A2K3D880_CHLRE	A0A2K3DVB5_CHLRE	A0A2K3DTG6_CHLRE	A0A2K3D6R3_CHLRE	A0A2K3CZZ2_CHLRE	A0A2K3E0J5_CHLRE	A0A2K3DAC1_CHLRE
molecular_function	GO:0004712	protein serine/threonine/tyrosine kinase activity	29	72	0.402778	0.929211	0.109948	1	1	A8JGJ4_CHLRE	A0A2K3DP88_CHLRE	A0A2K3DC12_CHLRE	A0A2K3DUU2_CHLRE	A0A2K3DCM3_CHLRE	A0A2K3DYA1_CHLRE	A0A2K3CSI9_CHLRE	A0A2K3D170_CHLRE	A0A2K3CZ56_CHLRE	A0A2K3CRD4_CHLRE	A0A2K3DUT6_CHLRE	A0A2K3E3Q1_CHLRE	A0A2K3E308_CHLRE	A0A2K3E377_CHLRE	A0A2K3DWY3_CHLRE	A0A2K3DC24_CHLRE	A0A2K3CZ50_CHLRE	A0A2K3DGG4_CHLRE	A0A2K3D589_CHLRE	A0A2K3DUS8_CHLRE	A0A2K3DPE2_CHLRE	A0A2K3CW49_CHLRE	A0A2K3D006_CHLRE	A0A2K3DA31_CHLRE	A0A2K3DKN0_CHLRE	A0A2K3E327_CHLRE	A0A2K3DUV0_CHLRE	A0A2K3DCC3_CHLRE	A0A2K3DCM7_CHLRE
cellular_component	GO:0005874	microtubule	29	90	0.322222	0.712636	0.358121	1	1	A0A2K3D8D3_CHLRE	A0A2K3D479_CHLRE	A0A2K3D0X3_CHLRE	A0A2K3CYE9_CHLRE	A0A2K3CWR1_CHLRE	A0A2K3DN16_CHLRE	A0A2K3DWY1_CHLRE	A0A2K3DFZ5_CHLRE	A0A2K3E630_CHLRE	A0A2K3E8E6_CHLRE	A0A2K3DJH8_CHLRE	A0A2K3DA00_CHLRE	A0A2K3DWL0_CHLRE	A0A2K3D0S0_CHLRE	A0A2K3DSR2_CHLRE	A0A2K3E8E5_CHLRE	A0A2K3CNE1_CHLRE	A0A2K3DAZ6_CHLRE	A0A2K3DKX5_CHLRE	A0A2K3DBK4_CHLRE	A0A2K3E3I9_CHLRE	A0A2K3CRT3_CHLRE	A0A2K3E741_CHLRE	A0A2K3E647_CHLRE	A0A2K3DZP9_CHLRE	A0A2K3DQQ4_CHLRE	A0A2K3DNX1_CHLRE	A0A2K3D1P0_CHLRE	A0A2K3DC11_CHLRE
molecular_function	GO:0016787	hydrolase activity	29	126	0.230159	0.629191	0.393777	1	1	A0A2K3D184_CHLRE	A0A2K3DXM3_CHLRE	A0A2K3E676_CHLRE	A0A2K3DNF2_CHLRE	A0A2K3D1K3_CHLRE	A0A2K3DWS4_CHLRE	A0A2K3CTK9_CHLRE	A0A2K3E175_CHLRE	A0A2K3CNF8_CHLRE	A0A2K3D959_CHLRE	A0A2K3DXM4_CHLRE	A0A2K3DNC1_CHLRE	A0A2K3DC80_CHLRE	A0A2K3D1I2_CHLRE	A0A2K3D6X9_CHLRE	A0A2K3DX35_CHLRE	A0A2K3DZT7_CHLRE	A0A2K3DB37_CHLRE	A0A2K3D6Z4_CHLRE	A0A2K3DQ74_CHLRE	A0A2K3DPR8_CHLRE	A0A2K3DU69_CHLRE	A0A2K3E443_CHLRE	A0A2K3DXP5_CHLRE	A0A2K3DU97_CHLRE	A0A2K3DQE6_CHLRE	A0A2K3CY49_CHLRE	A0A2K3DY69_CHLRE	A0A2K3DGV1_CHLRE
biological_process	GO:0006468	protein phosphorylation	28	59	0.474576	0.999999	2.86025e-06	1	0	A8IRA4_CHLRE	A0A2K3E304_CHLRE	A0A2K3E716_CHLRE	A0A2K3DS51_CHLRE	A0A2K3DWM0_CHLRE	A0A2K3DLE3_CHLRE	A0A2K3D8F8_CHLRE	A0A2K3D1M9_CHLRE	A0A2K3DR74_CHLRE	A0A2K3E6S6_CHLRE	A0A2K3D1R0_CHLRE	A0A2K3CWN0_CHLRE	A0A2K3E862_CHLRE	A0A2K3E5P4_CHLRE	A0A2K3DTW3_CHLRE	A0A2K3DC99_CHLRE	A0A2K3D5B0_CHLRE	A0A2K3CPE6_CHLRE	A0A2K3CNW6_CHLRE	A0A2K3E864_CHLRE	A0A2K3DLC6_CHLRE	A0A2K3DJR9_CHLRE	A0A2K3DRT5_CHLRE	A0A2K3DLF1_CHLRE	A0A2K3DJ59_CHLRE	A0A0M4M5H7_CHLRE	A8HMH1_CHLRE	A0A2K3D5H9_CHLRE
molecular_function	GO:0004252	serine-type endopeptidase activity	28	91	0.307692	0.423553	0.662715	1	1	A0A2K3DX05_CHLRE	A0A2K3CRQ3_CHLRE	A0A2K3E7H5_CHLRE	A0A2K3D6D8_CHLRE	A0A2K3D1Q8_CHLRE	A0A2K3CSW8_CHLRE	A0A2K3E7J5_CHLRE	A0A2K3DBS0_CHLRE	A0A2K3DSG4_CHLRE	A0A2K3DZK8_CHLRE	A0A2K3DN45_CHLRE	A0A2K3DC46_CHLRE	A0A2K3CQX1_CHLRE	A0A2K3CZF5_CHLRE	A0A2K3DV82_CHLRE	A0A2K3DS66_CHLRE	A0A2K3D0Q4_CHLRE	A0A2K3E7I0_CHLRE	A0A2K3DZ54_CHLRE	A0A2K3CYH5_CHLRE	A0A2K3DZN1_CHLRE	A0A2K3CSA3_CHLRE	A0A2K3CPT9_CHLRE	A0A2K3DFC3_CHLRE	A0A2K3DPT0_CHLRE	A0A2K3E7M0_CHLRE	A0A2K3DSD8_CHLRE	A0A2K3CYQ2_CHLRE
molecular_function	GO:0043565	sequence-specific DNA binding	28	41	0.682927	1	7.90917e-25	1	0	A0A2K3DGV5_CHLRE	A0A2K3DGU5_CHLRE	A0A2K3DG76_CHLRE	A0A2K3DGS3_CHLRE	A0A2K3D851_CHLRE	A0A2K3DWD9_CHLRE	A0A2K3DGR0_CHLRE	A0A2K3D7C0_CHLRE	A0A2K3DGS1_CHLRE	A0A2K3DEE1_CHLRE	A0A2K3E6H8_CHLRE	A0A2K3DUU0_CHLRE	A0A2K3DWC9_CHLRE	A0A2K3DND3_CHLRE	A0A2K3DUS1_CHLRE	A0A2K3DXG5_CHLRE	A0A2K3D0Z1_CHLRE	A0A2K3D4N7_CHLRE	A0A2K3DSF0_CHLRE	A0A2K3D5C6_CHLRE	A0A2K3DXH9_CHLRE	A0A2K3DEF3_CHLRE	A0A2K3DEE7_CHLRE	A0A2K3DAG2_CHLRE	A0A2K3DXG7_CHLRE	A0A2K3DDG7_CHLRE	A0A2K3DPI8_CHLRE	A0A2K3DHW1_CHLRE
molecular_function	GO:0106310	protein serine kinase activity	27	66	0.409091	0.946224	0.0877544	1	1	A8JGJ4_CHLRE	A0A2K3DP88_CHLRE	A0A2K3DC12_CHLRE	A0A2K3DUU2_CHLRE	A0A2K3DCM3_CHLRE	A0A2K3CSI9_CHLRE	A0A2K3D170_CHLRE	A0A2K3CZ56_CHLRE	A0A2K3CRD4_CHLRE	A0A2K3DUT6_CHLRE	A0A2K3E3Q1_CHLRE	A0A2K3E308_CHLRE	A0A2K3E377_CHLRE	A0A2K3DWY3_CHLRE	A0A2K3DC24_CHLRE	A0A2K3CZ50_CHLRE	A0A2K3DGG4_CHLRE	A0A2K3D589_CHLRE	A0A2K3DUS8_CHLRE	A0A2K3DPE2_CHLRE	A0A2K3CW49_CHLRE	A0A2K3D006_CHLRE	A0A2K3DA31_CHLRE	A0A2K3E327_CHLRE	A0A2K3DUV0_CHLRE	A0A2K3DCC3_CHLRE	A0A2K3DCM7_CHLRE
molecular_function	GO:0004843	thiol-dependent deubiquitinase	27	52	0.519231	0.998957	0.00257721	1	0.497	A8IIC5_CHLRE	A8IYV9_CHLRE	A0A2K3DM47_CHLRE	A0A2K3CSY6_CHLRE	A0A2K3DSQ8_CHLRE	A0A2K3D2Q9_CHLRE	A0A2K3CW95_CHLRE	A0A2K3CX46_CHLRE	A0A2K3DM82_CHLRE	A0A2K3E6P0_CHLRE	A0A2K3E0M9_CHLRE	A0A2K3E5E1_CHLRE	A0A2K3DMX5_CHLRE	A0A2K3DDE7_CHLRE	A0A2K3DM45_CHLRE	A0A2K3CSX7_CHLRE	A0A2K3DM73_CHLRE	A0A2K3DZ28_CHLRE	A0A2K3D076_CHLRE	A0A2K3DYD0_CHLRE	A0A2K3D4Z4_CHLRE	A0A2K3D8A8_CHLRE	A0A2K3DR81_CHLRE	A0A2K3DM57_CHLRE	A0A2K3D485_CHLRE	A0A2K3CUN3_CHLRE	A0A2K3E0J5_CHLRE
biological_process	GO:0006629	lipid metabolic process	27	95	0.284211	0.016063	0.987549	0.988	1	A0A2K3DL67_CHLRE	A0A2K3E3X4_CHLRE	A0A2K3D712_CHLRE	A0A2K3CNS0_CHLRE	A0A2K3D6C2_CHLRE	A0A2K3CNX4_CHLRE	A0A2K3DC21_CHLRE	A0A2K3E3Y4_CHLRE	A0A2K3DV73_CHLRE	A0A2K3DYG4_CHLRE	A0A2K3DL79_CHLRE	A0A2K3DRB2_CHLRE	A0A2K3D5L6_CHLRE	A0A2K3DNL2_CHLRE	A0A2K3D710_CHLRE	A0A2K3DXX8_CHLRE	A0A2K3DHT1_CHLRE	A0A2K3CW79_CHLRE	A0A2K3E247_CHLRE	A0A2K3DL75_CHLRE	A0A2K3E3Z8_CHLRE	A0A2K3CP03_CHLRE	A0A2K3E3V7_CHLRE	A0A2K3CY29_CHLRE	A0A2K3DZF8_CHLRE	A0A2K3E3Y8_CHLRE	A0A2K3DX52_CHLRE
molecular_function	GO:0005044	scavenger receptor activity	26	54	0.481481	0.994905	0.0109277	1	0.978	A0A2K3E7H5_CHLRE	A0A2K3DBP8_CHLRE	A0A2K3E7J5_CHLRE	A0A2K3DI86_CHLRE	A0A2K3CWU4_CHLRE	A0A2K3DTV2_CHLRE	A0A2K3DUX9_CHLRE	A0A2K3CPA0_CHLRE	A0A2K3E4S5_CHLRE	A0A2K3D9V6_CHLRE	A0A2K3D618_CHLRE	A0A2K3E7I0_CHLRE	A0A2K3DT68_CHLRE	A0A2K3D9V3_CHLRE	A0A2K3DBQ5_CHLRE	A0A2K3CP98_CHLRE	A0A2K3DTT7_CHLRE	A0A2K3E210_CHLRE	A0A2K3D993_CHLRE	A0A2K3DTW8_CHLRE	A0A2K3DBP7_CHLRE	A0A2K3E233_CHLRE	A0A2K3DUQ2_CHLRE	A0A2K3DI82_CHLRE	A0A2K3CT62_CHLRE	A0A2K3CP99_CHLRE
biological_process	GO:0005975	carbohydrate metabolic process	25	87	0.287356	0.000898315	0.999456	0.208	1	A0A2K3DK84_CHLRE	A0A2K3DBP8_CHLRE	A0A2K3DHY7_CHLRE	A0A2K3CTW1_CHLRE	A0A2K3CQU5_CHLRE	A0A2K3D7Z7_CHLRE	A0A2K3DKT1_CHLRE	A0A2K3DQ89_CHLRE	A0A2K3D387_CHLRE	A0A2K3D0F8_CHLRE	A0A2K3DB77_CHLRE	A0A2K3E4S5_CHLRE	A0A2K3CTX4_CHLRE	A0A2K3D2V6_CHLRE	A0A2K3CTW5_CHLRE	A0A2K3DRZ4_CHLRE	A0A2K3D370_CHLRE	A0A2K3DIB0_CHLRE	A0A2K3DJW1_CHLRE	A0A2K3DBQ5_CHLRE	A0A2K3DR64_CHLRE	A0A2K3D6X2_CHLRE	A0A2K3DBP7_CHLRE	A0A2K3DKS3_CHLRE	A0A2K3D2A2_CHLRE
molecular_function	GO:0003712	transcription coregulator activity	25	40	0.625	0.999999	3.15876e-06	1	0	A8HNG7_CHLRE	A0A2K3DSK0_CHLRE	A0A2K3CVE2_CHLRE	A0A2K3CNV1_CHLRE	A0A2K3CUE4_CHLRE	A0A2K3D666_CHLRE	A0A2K3E5F1_CHLRE	A0A2K3CRK4_CHLRE	A0A2K3CWE8_CHLRE	A0A2K3DY56_CHLRE	A0A2K3D6P5_CHLRE	A0A2K3DN88_CHLRE	A0A2K3E1P8_CHLRE	A0A2K3D0I1_CHLRE	A0A2K3DZ06_CHLRE	A0A2K3DDF7_CHLRE	A0A2K3CUC8_CHLRE	A0A2K3DU65_CHLRE	A0A2K3DEN5_CHLRE	A0A2K3DHZ0_CHLRE	A0A2K3D274_CHLRE	A0A2K3CT82_CHLRE	A0A2K3DAW9_CHLRE	A0A2K3E138_CHLRE	A0A2K3DNI2_CHLRE
cellular_component	GO:0019005	SCF ubiquitin ligase complex	25	42	0.595238	0.999969	0.000110887	1	0.016	B1B5J5_CHLRE	A0A2K3D276_CHLRE	A0A2K3DM84_CHLRE	A0A2K3DR59_CHLRE	A0A2K3DHJ9_CHLRE	A0A2K3E8A9_CHLRE	A0A2K3CTX3_CHLRE	A0A2K3CQB7_CHLRE	A0A2K3DY52_CHLRE	A0A2K3DSL7_CHLRE	A0A2K3DNS2_CHLRE	A0A2K3CXY5_CHLRE	A0A2K3D7E7_CHLRE	A0A2K3D0K9_CHLRE	A0A2K3D4D6_CHLRE	A0A2K3DDQ6_CHLRE	A0A2K3DGP0_CHLRE	A0A2K3DL00_CHLRE	A0A2K3D537_CHLRE	A0A2K3E2A6_CHLRE	A0A2K3DKX1_CHLRE	A0A2K3DQN5_CHLRE	A0A2K3CY80_CHLRE	A0A2K3CWP2_CHLRE	A0A2K3DHI4_CHLRE
biological_process	GO:0031146	SCF-dependent proteasomal ubiquitin-dependent protein catabolic process	25	42	0.595238	0.999964	0.000127756	1	0.044	B1B5J5_CHLRE	A0A2K3D276_CHLRE	A0A2K3DM84_CHLRE	A0A2K3DR59_CHLRE	A0A2K3DHJ9_CHLRE	A0A2K3E8A9_CHLRE	A0A2K3CTX3_CHLRE	A0A2K3CQB7_CHLRE	A0A2K3DY52_CHLRE	A0A2K3DSL7_CHLRE	A0A2K3DNS2_CHLRE	A0A2K3CXY5_CHLRE	A0A2K3D7E7_CHLRE	A0A2K3D0K9_CHLRE	A0A2K3D4D6_CHLRE	A0A2K3DDQ6_CHLRE	A0A2K3DGP0_CHLRE	A0A2K3DL00_CHLRE	A0A2K3D537_CHLRE	A0A2K3E2A6_CHLRE	A0A2K3DKX1_CHLRE	A0A2K3DQN5_CHLRE	A0A2K3CY80_CHLRE	A0A2K3CWP2_CHLRE	A0A2K3DHI4_CHLRE
molecular_function	GO:0003824	catalytic activity	25	88	0.284091	0.0103646	0.990879	0.855	1	A0A2K3DPE0_CHLRE	A0A2K3DEZ0_CHLRE	A0A2K3DVT0_CHLRE	A0A2K3DT17_CHLRE	A0A2K3CNB3_CHLRE	A0A2K3CTW1_CHLRE	A0A2K3D955_CHLRE	A0A2K3DHT0_CHLRE	A0A2K3CTM0_CHLRE	A0A2K3E136_CHLRE	A0A2K3DPI7_CHLRE	A0A2K3CTW5_CHLRE	A0A2K3DB13_CHLRE	A0A2K3DK34_CHLRE	A0A2K3DGB5_CHLRE	A0A2K3DYV2_CHLRE	A0A2K3CNF2_CHLRE	A0A2K3E1I7_CHLRE	A0A2K3DPC5_CHLRE	A0A2K3D0R8_CHLRE	A0A2K3DEX0_CHLRE	A0A2K3CPL0_CHLRE	A0A2K3DPD8_CHLRE	A0A2K3CPH4_CHLRE	A0A2K3E859_CHLRE
biological_process	GO:0006310	DNA recombination	25	105	0.238095	0.99963	0.000612738	1	0.202	A0A2K3DNU1_CHLRE	A0A2K3E075_CHLRE	A0A2K3D646_CHLRE	A0A2K3DA15_CHLRE	A0A2K3D249_CHLRE	A0A2K3D1K3_CHLRE	A0A2K3DFI4_CHLRE	A0A2K3CMY7_CHLRE	A0A2K3DAM6_CHLRE	A0A2K3CNA2_CHLRE	A0A2K3CWC5_CHLRE	A0A2K3D6P8_CHLRE	A0A2K3E7P8_CHLRE	A0A2K3DTR0_CHLRE	A0A2K3CW35_CHLRE	A0A2K3CQ09_CHLRE	A0A2K3E4L1_CHLRE	A0A2K3D1I3_CHLRE	A0A2K3D356_CHLRE	A0A2K3DU69_CHLRE	A0A2K3DP21_CHLRE	A0A2K3DLI8_CHLRE	A0A2K3DFV1_CHLRE	A0A2K3DYW5_CHLRE	A0A2K3D275_CHLRE
molecular_function	GO:0009931	calcium-dependent protein serine/threonine kinase activity	25	53	0.471698	0.991881	0.0168342	1	1	A8JGJ4_CHLRE	A0A2K3DP88_CHLRE	A0A2K3DC12_CHLRE	A0A2K3DCM3_CHLRE	A0A2K3E5B6_CHLRE	A0A2K3DL44_CHLRE	A0A2K3D8Q5_CHLRE	A0A2K3CRD4_CHLRE	A0A2K3DCP6_CHLRE	A0A2K3DUT0_CHLRE	A0A2K3E426_CHLRE	A0A2K3DI58_CHLRE	A0A2K3DUT6_CHLRE	A0A2K3E308_CHLRE	A0A2K3E014_CHLRE	A0A2K3DWY3_CHLRE	A0A2K3DC24_CHLRE	A0A2K3DUS8_CHLRE	A0A2K3DPE2_CHLRE	A0A2K3D913_CHLRE	A0A2K3CW49_CHLRE	A0A2K3D006_CHLRE	A0A2K3DA31_CHLRE	A0A2K3E327_CHLRE	A0A2K3DUV0_CHLRE
molecular_function	GO:0004683	calmodulin-dependent protein kinase activity	25	56	0.446429	0.981123	0.0356052	1	1	A8JGJ4_CHLRE	A0A2K3DP88_CHLRE	A0A2K3DC12_CHLRE	A0A2K3DCM3_CHLRE	A0A2K3E5B6_CHLRE	A0A2K3DL44_CHLRE	A0A2K3D8Q5_CHLRE	A0A2K3CRD4_CHLRE	A0A2K3DCP6_CHLRE	A0A2K3DUT0_CHLRE	A0A2K3E426_CHLRE	A0A2K3DI58_CHLRE	A0A2K3DUT6_CHLRE	A0A2K3E308_CHLRE	A0A2K3E014_CHLRE	A0A2K3DWY3_CHLRE	A0A2K3DC24_CHLRE	A0A2K3DUS8_CHLRE	A0A2K3DPE2_CHLRE	A0A2K3D913_CHLRE	A0A2K3CW49_CHLRE	A0A2K3D006_CHLRE	A0A2K3DA31_CHLRE	A0A2K3E327_CHLRE	A0A2K3DUV0_CHLRE
molecular_function	GO:0005506	iron ion binding	24	114	0.210526	0.00200748	0.998985	0.282	1	A8HXF2_CHLRE	A0A2K3DI95_CHLRE	A0A2K3DU66_CHLRE	A0A2K3DPR0_CHLRE	A0A2K3CPM4_CHLRE	A0A2K3DEN9_CHLRE	A0A2K3DWT1_CHLRE	A0A2K3E6C1_CHLRE	A0A2K3DWE9_CHLRE	A0A2K3CVX2_CHLRE	A0A2K3D3K2_CHLRE	A0A2K3CXY0_CHLRE	A0A2K3CTE5_CHLRE	A0A2K3CPL6_CHLRE	A0A2K3DJ81_CHLRE	A0A2K3D9L1_CHLRE	A0A2K3DLQ3_CHLRE	A0A2K3D2D8_CHLRE	A0A2K3CZ48_CHLRE	A0A2K3E1R9_CHLRE	A0A2K3E5G5_CHLRE	A0A2K3D826_CHLRE	A0A2K3E785_CHLRE	A0A2K3DWT0_CHLRE
biological_process	GO:0006886	intracellular protein transport	24	102	0.235294	0.00860377	0.994195	0.898	1	A8J6A0_CHLRE	A0A2K3DRS2_CHLRE	A0A2K3DSP0_CHLRE	A0A2K3D9Y7_CHLRE	A0A2K3DBX3_CHLRE	A0A2K3DI38_CHLRE	A0A2K3D8J7_CHLRE	A0A2K3D7D0_CHLRE	A0A2K3D316_CHLRE	A0A2K3DSP2_CHLRE	A0A2K3D1M4_CHLRE	A0A2K3CQU9_CHLRE	A0A2K3DAZ7_CHLRE	A0A2K3CPX9_CHLRE	A0A2K3D4Y4_CHLRE	A0A2K3E7U8_CHLRE	A0A2K3DQE5_CHLRE	A0A2K3E722_CHLRE	A0A2K3E5E3_CHLRE	A0A2K3E2B8_CHLRE	A0A2K3E0C8_CHLRE	A0A2K3DAX9_CHLRE	A8JBG7_CHLRE	A8J5T5_CHLRE
biological_process	GO:0006397	mRNA processing	24	43	0.55814	0.947399	0.0702955	1	1	A0A172WYN8_CHLRE	A0A2K3DHA4_CHLRE	A0A2K3DI69_CHLRE	A0A2K3DDS0_CHLRE	A0A2K3CZ19_CHLRE	A0A2K3D2S9_CHLRE	A0A2K3DBK7_CHLRE	A0A2K3DL17_CHLRE	A0A2K3CST7_CHLRE	A0A2K3DUD6_CHLRE	A0A2K3DX31_CHLRE	A0A2K3DKU7_CHLRE	A0A2K3E1C6_CHLRE	A0A2K3E1G4_CHLRE	A0A2K3E5P2_CHLRE	A0A2K3D6R6_CHLRE	A0A2K3DW67_CHLRE	A0A2K3D6R3_CHLRE	A0A2K3DL39_CHLRE	A0A2K3CZI1_CHLRE	A0A2K3E769_CHLRE	A0A2K3DC04_CHLRE	A0A2K3DH95_CHLRE	A0A2K3CV89_CHLRE
molecular_function	GO:0003777	microtubule motor activity	24	43	0.55814	0.997994	0.00443173	1	0.73	A0A2K3DJB1_CHLRE	A0A2K3D0X3_CHLRE	A0A2K3CWR1_CHLRE	A0A2K3DWY1_CHLRE	A0A2K3DFZ5_CHLRE	A0A2K3CZG7_CHLRE	A0A2K3E630_CHLRE	A0A2K3E8E6_CHLRE	A0A2K3DJH8_CHLRE	A0A2K3DWL0_CHLRE	A0A2K3D0S0_CHLRE	A0A2K3DSR2_CHLRE	A0A2K3E8E5_CHLRE	A0A2K3CNE1_CHLRE	A0A2K3DAZ6_CHLRE	A0A2K3DBK4_CHLRE	A0A2K3DWK7_CHLRE	A0A2K3CRT3_CHLRE	A0A2K3E741_CHLRE	A0A2K3DZA7_CHLRE	A0A2K3DZP9_CHLRE	A0A2K3DNX1_CHLRE	A0A2K3D1P0_CHLRE	A0A2K3DC11_CHLRE
molecular_function	GO:0003924	GTPase activity	23	113	0.20354	0.00319189	0.998406	0.427	1	A8JCK3_CHLRE	A8J6A0_CHLRE	A0A2K3DCU4_CHLRE	A0A2K3DFE5_CHLRE	A0A2K3E1I1_CHLRE	A0A2K3CWV9_CHLRE	A0A2K3DHR8_CHLRE	A0A2K3D8M7_CHLRE	A0A2K3CS72_CHLRE	A0A2K3DA00_CHLRE	A0A2K3CZ97_CHLRE	A0A2K3E5D1_CHLRE	A0A2K3D316_CHLRE	A0A2K3DAZ7_CHLRE	A0A2K3E517_CHLRE	A0A2K3CTP1_CHLRE	A0A2K3DD73_CHLRE	A0A2K3D463_CHLRE	A0A2K3D1G0_CHLRE	A0A2K3D045_CHLRE	A0A2K3CZ89_CHLRE	A0A2K3DNI5_CHLRE	A8JGS6_CHLRE
biological_process	GO:0010468	regulation of gene expression	23	44	0.522727	1	3.06745e-32	1	0	A0A2K3DHX0_CHLRE	A0A2K3CNX5_CHLRE	A0A2K3DKX2_CHLRE	A0A2K3E3R6_CHLRE	A0A2K3CP42_CHLRE	A0A2K3DLN8_CHLRE	A0A2K3D3Q9_CHLRE	A0A2K3CWH5_CHLRE	A0A2K3E6H5_CHLRE	A0A2K3DEK7_CHLRE	A0A2K3E3U2_CHLRE	A0A2K3CZP9_CHLRE	A0A2K3E3J8_CHLRE	A0A2K3DT58_CHLRE	A0A2K3CPT2_CHLRE	A0A2K3DEM7_CHLRE	A0A2K3CW23_CHLRE	A0A2K3DF94_CHLRE	A0A2K3DLN6_CHLRE	A0A2K3E2Q8_CHLRE	A0A2K3DFF6_CHLRE	A0A2K3CV21_CHLRE	A0A2K3CPC9_CHLRE
biological_process	GO:0045944	positive regulation of transcription by RNA polymerase II	22	33	0.666667	0.999647	0.00102658	1	0.374	A0A2K3CV22_CHLRE	A0A2K3CY22_CHLRE	A0A2K3DRN7_CHLRE	A0A2K3D3S2_CHLRE	A0A2K3CYN0_CHLRE	A0A2K3D7C3_CHLRE	A0A2K3DMH1_CHLRE	A0A2K3DYA7_CHLRE	A0A2K3CVM5_CHLRE	A0A2K3E7C0_CHLRE	A0A2K3E5Y3_CHLRE	A0A2K3DWI1_CHLRE	A0A2K3DAY1_CHLRE	A0A2K3DN23_CHLRE	A0A2K3DHZ0_CHLRE	A0A2K3E001_CHLRE	A0A2K3DK49_CHLRE	A0A2K3DZW9_CHLRE	A0A2K3D586_CHLRE	A0A2K3E0R1_CHLRE	A0A2K3DS01_CHLRE	A0A2K3DNI2_CHLRE
molecular_function	GO:0005216	ion channel activity	22	40	0.55	0.999965	6.93563e-05	1	0.002	Q8RUT8_CHLRE	A0A2K3DB39_CHLRE	A0A2K3DGB6_CHLRE	A0A2K3CR54_CHLRE	A0A2K3D4R3_CHLRE	A0A2K3D1U7_CHLRE	A0A2K3E5I3_CHLRE	A0A2K3CWZ0_CHLRE	A0A2K3D7N7_CHLRE	A0A2K3DD06_CHLRE	A0A2K3CUJ3_CHLRE	A0A2K3DKM4_CHLRE	A0A2K3E5M0_CHLRE	A0A2K3DJT8_CHLRE	A0A2K3D1V4_CHLRE	A0A2K3E5M5_CHLRE	A0A2K3CX08_CHLRE	A0A2K3E6L0_CHLRE	A0A2K3CR50_CHLRE	A0A2K3DSB6_CHLRE	A0A2K3CP03_CHLRE	A0A2K3E771_CHLRE
molecular_function	GO:0020037	heme binding	20	103	0.194175	0.00244199	0.998852	0.326	1	A0A2K3CZA3_CHLRE	A0A2K3DI95_CHLRE	A0A2K3DU66_CHLRE	A0A2K3DEN9_CHLRE	A0A2K3DWT1_CHLRE	A0A2K3E2X6_CHLRE	A0A2K3DWE9_CHLRE	A0A2K3CVX2_CHLRE	A0A2K3CTE5_CHLRE	A0A2K3DJW5_CHLRE	A0A2K3CU48_CHLRE	A0A2K3D9L1_CHLRE	A0A2K3DLQ3_CHLRE	A0A2K3CZ48_CHLRE	A0A2K3E1R9_CHLRE	A0A2K3CPL0_CHLRE	A0A2K3D826_CHLRE	A0A2K3E785_CHLRE	A0A2K3CPH4_CHLRE	A0A2K3DWT0_CHLRE
molecular_function	GO:0051082	unfolded protein binding	20	85	0.235294	0.049243	0.971258	1	1	A8J7K3_CHLRE	A8ITJ1_CHLRE	A8IHL1_CHLRE	A0A2K3E5B3_CHLRE	A0A2K3D5U1_CHLRE	A0A2K3CU73_CHLRE	A0A2K3DZS2_CHLRE	A0A2K3E797_CHLRE	A0A2K3D556_CHLRE	A0A2K3CYR7_CHLRE	A0A2K3CWA8_CHLRE	A0A2K3DKF1_CHLRE	A0A2K3CXM3_CHLRE	A0A2K3DRT8_CHLRE	A0A2K3E4D3_CHLRE	A0A2K3DFT6_CHLRE	A0A2K3DH95_CHLRE	A8I6Y0_CHLRE	A0A2K3CSA6_CHLRE	A0A2K3CTA3_CHLRE
molecular_function	GO:0008168	methyltransferase activity	20	73	0.273973	0.866259	0.165786	1	1	A0A2K3D1H3_CHLRE	A0A2K3DBG5_CHLRE	A0A2K3D1H4_CHLRE	A0A2K3DIA7_CHLRE	A0A2K3E7I3_CHLRE	A0A2K3CS39_CHLRE	A0A2K3DT13_CHLRE	A0A2K3DJ67_CHLRE	A0A2K3DRB2_CHLRE	A0A2K3DBY3_CHLRE	A0A2K3DQK0_CHLRE	A0A2K3DSX4_CHLRE	A0A2K3DZG0_CHLRE	A0A2K3D8E4_CHLRE	A0A2K3CSN9_CHLRE	A0A2K3CW79_CHLRE	A0A2K3CSQ1_CHLRE	A0A2K3CVA4_CHLRE	A0A2K3DZD7_CHLRE	A0A2K3DZF8_CHLRE
cellular_component	GO:0005871	kinesin complex	20	35	0.571429	0.999426	0.00177828	1	0.251	A0A2K3D0X3_CHLRE	A0A2K3CWR1_CHLRE	A0A2K3DWY1_CHLRE	A0A2K3DFZ5_CHLRE	A0A2K3E630_CHLRE	A0A2K3E8E6_CHLRE	A0A2K3DJH8_CHLRE	A0A2K3DWL0_CHLRE	A0A2K3D0S0_CHLRE	A0A2K3DSR2_CHLRE	A0A2K3E8E5_CHLRE	A0A2K3CNE1_CHLRE	A0A2K3DAZ6_CHLRE	A0A2K3DBK4_CHLRE	A0A2K3CRT3_CHLRE	A0A2K3E741_CHLRE	A0A2K3DZP9_CHLRE	A0A2K3DNX1_CHLRE	A0A2K3D1P0_CHLRE	A0A2K3DC11_CHLRE
biological_process	GO:0006378	mRNA polyadenylation	19	29	0.655172	0.999987	6.39804e-05	1	0.022	A0A2K3DJW4_CHLRE	A0A2K3CWY4_CHLRE	A0A2K3CY40_CHLRE	A0A2K3CWY3_CHLRE	A0A2K3CVP9_CHLRE	A0A2K3CZU5_CHLRE	A0A2K3CR70_CHLRE	A0A2K3E4P5_CHLRE	A0A2K3D0F3_CHLRE	A0A2K3DRY0_CHLRE	A0A2K3DWB2_CHLRE	A0A2K3CYR6_CHLRE	A0A2K3DEE7_CHLRE	A0A2K3DQM1_CHLRE	A0A2K3CVQ7_CHLRE	A0A2K3E241_CHLRE	A0A2K3DC04_CHLRE	A0A2K3CYN8_CHLRE	A0A2K3D5Y2_CHLRE
molecular_function	GO:0004114	3',5'-cyclic-nucleotide phosphodiesterase activity	19	38	0.5	0.992598	0.0174722	1	1	A0A2K3E3K8_CHLRE	A0A2K3E2U1_CHLRE	A0A2K3CTQ5_CHLRE	A0A2K3E402_CHLRE	A0A2K3CTS8_CHLRE	A0A2K3D7N5_CHLRE	A0A2K3E4B4_CHLRE	A0A2K3D175_CHLRE	A0A2K3CXR2_CHLRE	A0A2K3DQ61_CHLRE	A0A2K3D180_CHLRE	A0A2K3E354_CHLRE	A0A2K3CTR5_CHLRE	A0A2K3CXT4_CHLRE	A0A2K3DBF7_CHLRE	A0A2K3CZD9_CHLRE	A0A2K3D5L0_CHLRE	A0A2K3DQ75_CHLRE	A0A2K3D5P8_CHLRE
cellular_component	GO:0005794	Golgi apparatus	18	169	0.106509	1.15901e-09	1	0	1	A0A2K3D7X3_CHLRE	A0A2K3CQE6_CHLRE	A0A2K3CYI1_CHLRE	A0A2K3D1Z8_CHLRE	A0A2K3DEQ8_CHLRE	A0A2K3DE93_CHLRE	A0A2K3DLQ5_CHLRE	A0A2K3DC40_CHLRE	A0A2K3DGH7_CHLRE	A0A2K3DQ81_CHLRE	A0A2K3D110_CHLRE	A0A2K3DEU8_CHLRE	A0A2K3DJN2_CHLRE	A0A2K3DQE5_CHLRE	A0A2K3E564_CHLRE	A0A2K3DRE9_CHLRE	A0A2K3DP34_CHLRE	A0A2K3DFF0_CHLRE
molecular_function	GO:0003724	RNA helicase activity	18	61	0.295082	0.34247	0.752742	1	1	A0A2K3DAX3_CHLRE	A0A2K3CSM4_CHLRE	A0A2K3E676_CHLRE	A0A2K3DY64_CHLRE	A0A2K3DWS4_CHLRE	A0A2K3D1X2_CHLRE	A0A2K3DN03_CHLRE	A0A2K3E175_CHLRE	A0A2K3D959_CHLRE	A0A2K3DXU4_CHLRE	A0A2K3DIB3_CHLRE	A0A2K3DVM2_CHLRE	A0A2K3DX35_CHLRE	A0A2K3D6Z4_CHLRE	A0A2K3DQ74_CHLRE	A0A2K3DND5_CHLRE	A0A2K3DQE6_CHLRE	A0A2K3DY69_CHLRE
biological_process	GO:1990414	replication-born double-strand break repair via sister chromatid exchange	18	19	0.947368	1	9.6144e-09	1	0	A0A2K3DFV4_CHLRE	A0A2K3CNX5_CHLRE	A0A2K3E3R6_CHLRE	A0A2K3E6C0_CHLRE	A0A2K3DLN8_CHLRE	A0A2K3D3Q9_CHLRE	A0A2K3D5W6_CHLRE	A0A2K3CWH5_CHLRE	A0A2K3E6H5_CHLRE	A0A2K3DEK7_CHLRE	A0A2K3CZP9_CHLRE	A0A2K3DFQ1_CHLRE	A0A2K3DEM7_CHLRE	A0A2K3DF94_CHLRE	A0A2K3D7X0_CHLRE	A0A2K3DLN6_CHLRE	A0A2K3DFF6_CHLRE	A0A2K3CV21_CHLRE
molecular_function	GO:0004497	monooxygenase activity	17	52	0.326923	0.753854	0.316463	1	1	A0A2K3DI95_CHLRE	A0A2K3DU66_CHLRE	A0A2K3E0N0_CHLRE	A0A2K3DEN9_CHLRE	A0A2K3DWT1_CHLRE	A0A2K3E0Q0_CHLRE	A0A2K3DWE9_CHLRE	A0A2K3E1Z1_CHLRE	A0A2K3CTE5_CHLRE	A0A2K3E895_CHLRE	A0A2K3D9L1_CHLRE	A0A2K3DLQ3_CHLRE	A0A2K3E0Q2_CHLRE	A0A2K3D826_CHLRE	A0A2K3E785_CHLRE	A0A2K3DWT0_CHLRE	A0A2K3D329_CHLRE
molecular_function	GO:0003887	DNA-directed DNA polymerase activity	17	21	0.809524	0.999999	6.24417e-06	1	0	A0A2K3DXG3_CHLRE	A0A2K3CPZ5_CHLRE	A0A2K3CTR8_CHLRE	A0A2K3E5N7_CHLRE	A0A2K3CR35_CHLRE	A0A2K3DXP3_CHLRE	A0A2K3D660_CHLRE	A0A2K3DKD8_CHLRE	A0A2K3DZJ0_CHLRE	A0A2K3CRE2_CHLRE	A0A2K3D663_CHLRE	A0A2K3DMG2_CHLRE	A0A2K3DVI0_CHLRE	A0A2K3DGR3_CHLRE	A0A2K3DDR6_CHLRE	A0A2K3D4A8_CHLRE	A0A2K3D744_CHLRE
biological_process	GO:0060271	cilium assembly	16	52	0.307692	0.586745	0.501301	1	1	A9XPA7_CHLRE	A0A2K3D211_CHLRE	A0A2K3D8D9_CHLRE	A0A2K3DBC2_CHLRE	A0A2K3CZX8_CHLRE	A0A2K3CP68_CHLRE	A0A2K3DBT1_CHLRE	A0A2K3DNN4_CHLRE	A0A2K3CW05_CHLRE	A0A2K3D7G4_CHLRE	A0A2K3DHL8_CHLRE	A0A2K3E823_CHLRE	A0A2K3DH40_CHLRE	A0A2K3CQT7_CHLRE	A0A2K3E6G2_CHLRE	A0A2K3CMR7_CHLRE
biological_process	GO:0043161	proteasome-mediated ubiquitin-dependent protein catabolic process	16	66	0.242424	0.986181	0.0207733	1	1	A8JCX3_CHLRE	A0A141CN33_CHLRE	A0A2K3DJV5_CHLRE	A0A2K3DTW2_CHLRE	A0A2K3DX97_CHLRE	A0A2K3E736_CHLRE	A0A2K3D502_CHLRE	A0A2K3E5J0_CHLRE	A0A2K3E665_CHLRE	A0A2K3DV87_CHLRE	A0A2K3DU96_CHLRE	A0A2K3E253_CHLRE	A0A2K3DVP2_CHLRE	A0A2K3CVD3_CHLRE	A0A2K3CTT0_CHLRE	A0A2K3DQH3_CHLRE
molecular_function	GO:0000993	RNA polymerase II complex binding	16	24	0.666667	0.999458	0.0020409	1	0.411	A0A2K3DJW4_CHLRE	A0A2K3D6M6_CHLRE	A0A2K3CWY3_CHLRE	A0A2K3CS28_CHLRE	A0A2K3CR70_CHLRE	A0A2K3E4P5_CHLRE	A0A2K3D0F3_CHLRE	A0A2K3D8T0_CHLRE	A0A2K3DRY0_CHLRE	A0A2K3DWB2_CHLRE	A0A2K3CYR6_CHLRE	A0A2K3DEE7_CHLRE	A0A2K3DQM1_CHLRE	A0A2K3D6N8_CHLRE	A0A2K3CYN8_CHLRE	A0A2K3D5Y2_CHLRE
molecular_function	GO:0003684	damaged DNA binding	16	27	0.592593	0.998369	0.00502034	1	0.755	A0A2K3DUT4_CHLRE	A0A2K3DHR9_CHLRE	A0A2K3CQ68_CHLRE	A0A2K3E868_CHLRE	A0A2K3D1K3_CHLRE	A0A2K3DRP5_CHLRE	A0A2K3D660_CHLRE	A0A2K3DKD8_CHLRE	A0A2K3D5Q5_CHLRE	A0A2K3D4E3_CHLRE	A0A2K3D663_CHLRE	A0A2K3DVI0_CHLRE	A0A2K3E8G5_CHLRE	A0A2K3DCV7_CHLRE	A0A2K3D3M2_CHLRE	A0A2K3D4A8_CHLRE
molecular_function	GO:0140359	ABC-type transporter activity	16	48	0.333333	0.692139	0.408855	1	1	A0A2K3CZ64_CHLRE	A0A2K3DAD7_CHLRE	A0A2K3DUU4_CHLRE	A0A2K3E2F8_CHLRE	A0A2K3DKG7_CHLRE	A0A2K3CQM8_CHLRE	A0A2K3DKG8_CHLRE	A0A2K3CQJ6_CHLRE	A0A2K3CQ08_CHLRE	A0A2K3DVQ1_CHLRE	A0A2K3E0C3_CHLRE	A0A2K3D1B2_CHLRE	A0A2K3CVH8_CHLRE	A0A2K3DRQ7_CHLRE	A0A2K3CXU8_CHLRE	A0A2K3DUH3_CHLRE
biological_process	GO:0055085	transmembrane transport	16	50	0.32	0.123583	0.901525	1	1	A0A2K3CZ64_CHLRE	A0A2K3DUU4_CHLRE	A0A2K3E2F8_CHLRE	A0A2K3CQM8_CHLRE	A0A2K3DAP5_CHLRE	A0A2K3CQJ6_CHLRE	A0A2K3CW12_CHLRE	A0A2K3CYB1_CHLRE	A0A2K3CNW1_CHLRE	A0A2K3DH39_CHLRE	A0A2K3E737_CHLRE	A0A2K3D1B2_CHLRE	A0A2K3DCK0_CHLRE	A0A2K3D7D7_CHLRE	A0A2K3CZ68_CHLRE	A0A2K3CXU8_CHLRE
molecular_function	GO:0000976	transcription cis-regulatory region binding	16	23	0.695652	1	5.58948e-19	1	0	A0A2K3CV22_CHLRE	A0A2K3DZA8_CHLRE	A0A2K3DH12_CHLRE	A0A2K3E689_CHLRE	A0A2K3D3A1_CHLRE	A0A2K3DLP6_CHLRE	A0A2K3DAV8_CHLRE	A0A2K3DFM4_CHLRE	A0A2K3D0J1_CHLRE	A0A2K3DWL8_CHLRE	A0A2K3DE24_CHLRE	A0A2K3DP27_CHLRE	A0A2K3E0R1_CHLRE	A0A2K3DF47_CHLRE	A0A2K3DK56_CHLRE	A0A2K3DN21_CHLRE
cellular_component	GO:0043231	intracellular membrane-bounded organelle	15	69	0.217391	0.992342	0.00872868	1	0.711	A0A2K3DJL1_CHLRE	A0A2K3D7N4_CHLRE	A0A2K3E1E7_CHLRE	A0A2K3DIT9_CHLRE	A0A2K3D2J2_CHLRE	A0A2K3DVQ1_CHLRE	A0A2K3DTK4_CHLRE	A0A2K3CZV1_CHLRE	A0A2K3E0C3_CHLRE	A0A2K3E729_CHLRE	A0A2K3CQX9_CHLRE	A0A2K3E3U6_CHLRE	A0A2K3CVH8_CHLRE	A0A2K3CT49_CHLRE	A0A2K3DX52_CHLRE
molecular_function	GO:0022857	transmembrane transporter activity	15	76	0.197368	0.00202706	0.998497	0.283	1	A8J425_CHLRE	A0A2K3E6E4_CHLRE	A0A2K3DAP5_CHLRE	A0A2K3CPC7_CHLRE	A0A2K3DDK9_CHLRE	A0A2K3E569_CHLRE	A0A2K3CSQ2_CHLRE	A0A2K3E1H1_CHLRE	A0A2K3DGZ4_CHLRE	A0A2K3CQ07_CHLRE	A0A2K3CYB0_CHLRE	A0A2K3D152_CHLRE	A0A2K3E827_CHLRE	A0A2K3DZ02_CHLRE	A0A2K3D2J0_CHLRE
cellular_component	GO:1990904	ribonucleoprotein complex	15	39	0.384615	4.22794e-10	1	0	1	A8JCK3_CHLRE	A8IBU6_CHLRE	A0A2K3E140_CHLRE	A0A2K3E781_CHLRE	A0A2K3DQ82_CHLRE	A0A2K3CQK5_CHLRE	A0A2K3DC97_CHLRE	A0A2K3DWP4_CHLRE	A0A2K3DK89_CHLRE	A0A2K3D6Z4_CHLRE	A0A2K3DE16_CHLRE	A0A2K3CYH8_CHLRE	A0A2K3D1G0_CHLRE	A0A2K3D1S7_CHLRE	A0A2K3DQE6_CHLRE
molecular_function	GO:0003697	single-stranded DNA binding	15	43	0.348837	0.701589	0.413958	1	1	A0A0U2Q5E3_CHLRE	A0A2K3D3N5_CHLRE	A0A2K3DUT4_CHLRE	A0A2K3D357_CHLRE	A0A2K3DRP5_CHLRE	A0A2K3DIP5_CHLRE	A0A2K3DXZ9_CHLRE	A0A2K3D4S1_CHLRE	A0A2K3D5Q5_CHLRE	A0A2K3D4E3_CHLRE	A0A2K3DMV0_CHLRE	A0A2K3E874_CHLRE	A0A2K3DLB4_CHLRE	A0A2K3DPT0_CHLRE	A0A2K3DFI8_CHLRE
molecular_function	GO:0042393	histone binding	15	37	0.405405	0.90112	0.166238	1	1	A0A2K3D9Y5_CHLRE	A0A2K3DF59_CHLRE	A0A2K3DT74_CHLRE	A0A2K3CXU2_CHLRE	A0A2K3D3S2_CHLRE	A0A2K3DMH1_CHLRE	A0A2K3D065_CHLRE	A0A2K3E7C0_CHLRE	A0A2K3DL90_CHLRE	A0A2K3E5Y3_CHLRE	A0A2K3DHZ0_CHLRE	A0A2K3E1Q3_CHLRE	A0A2K3D586_CHLRE	A0A2K3E881_CHLRE	A0A2K3DNI2_CHLRE
cellular_component	GO:0000124	SAGA complex	15	18	0.833333	0.999999	6.30971e-06	1	0.001	A8JFR8_CHLRE	A0A2K3DSK0_CHLRE	A0A2K3CVE2_CHLRE	A0A2K3D4R7_CHLRE	A0A2K3CNV1_CHLRE	A0A2K3D666_CHLRE	A0A2K3E5F1_CHLRE	A0A2K3CWE8_CHLRE	A0A2K3DY56_CHLRE	A0A2K3D0I1_CHLRE	A0A2K3DDF7_CHLRE	A0A2K3CUC8_CHLRE	A0A2K3DU65_CHLRE	A0A2K3D274_CHLRE	A0A2K3E138_CHLRE
molecular_function	GO:0050660	flavin adenine dinucleotide binding	14	56	0.25	0.0609914	0.962462	1	1	A0A2K3DQK3_CHLRE	A0A2K3DUZ8_CHLRE	A0A2K3D634_CHLRE	A0A2K3DQR7_CHLRE	A0A2K3CT13_CHLRE	A0A2K3DPX7_CHLRE	A0A2K3E1U9_CHLRE	A0A2K3DQS5_CHLRE	A0A2K3DQS9_CHLRE	A0A2K3DVK5_CHLRE	A0A2K3CZD5_CHLRE	A0A2K3CRY4_CHLRE	A0A2K3D1A2_CHLRE	A0A2K3DVX0_CHLRE
molecular_function	GO:0008080	N-acetyltransferase activity	14	44	0.318182	0.846883	0.223158	1	1	A0A2K3DFE2_CHLRE	A0A2K3DSV0_CHLRE	A0A2K3D3S2_CHLRE	A0A2K3E0V0_CHLRE	A0A2K3DSV1_CHLRE	A0A2K3D0T0_CHLRE	A0A2K3CS28_CHLRE	A0A2K3DC40_CHLRE	A0A2K3CTM1_CHLRE	A0A2K3DSV2_CHLRE	A0A2K3DSX6_CHLRE	A0A2K3DQM1_CHLRE	A0A2K3D586_CHLRE	A0A2K3DJW2_CHLRE
biological_process	GO:0006364	rRNA processing	14	56	0.25	0.935999	0.0833329	1	1	A8I029_CHLRE	A0A2K3DYE1_CHLRE	A0A2K3E4R4_CHLRE	A0A2K3DF58_CHLRE	A0A2K3DK03_CHLRE	A0A2K3DL40_CHLRE	A0A2K3DXZ3_CHLRE	A0A2K3D8I9_CHLRE	A0A2K3D8K1_CHLRE	A0A2K3CNG0_CHLRE	A0A2K3DUC2_CHLRE	A0A2K3DCW4_CHLRE	A0A2K3DCA0_CHLRE	A0A2K3DWG3_CHLRE
molecular_function	GO:0004222	metalloendopeptidase activity	14	45	0.311111	0.501865	0.624131	1	1	A8J6C7_CHLRE	A0A2K3CNP6_CHLRE	A0A2K3DF58_CHLRE	A0A2K3E0H1_CHLRE	A0A2K3E258_CHLRE	A0A2K3DMV0_CHLRE	A0A2K3DGB9_CHLRE	A0A2K3CYD2_CHLRE	A0A2K3DZZ0_CHLRE	A0A2K3E6H2_CHLRE	A0A2K3D210_CHLRE	A0A2K3CQX0_CHLRE	A0A2K3D637_CHLRE	A8JD49_CHLRE
biological_process	GO:0006325	chromatin organization	14	34	0.411765	0.964696	0.0498864	1	1	A0A2K3DYU9_CHLRE	A0A2K3D1W7_CHLRE	A0A2K3DWL5_CHLRE	A0A2K3DY38_CHLRE	A0A2K3D7S0_CHLRE	A0A2K3DFK4_CHLRE	A0A2K3DYA7_CHLRE	A0A2K3DWG5_CHLRE	A0A2K3DIW4_CHLRE	A0A2K3DQ21_CHLRE	A0A2K3DG98_CHLRE	A0A2K3D3N7_CHLRE	A8I2K8_CHLRE	A0A2K3D892_CHLRE
biological_process	GO:0006888	endoplasmic reticulum to Golgi vesicle-mediated transport	14	47	0.297872	0.697381	0.407697	1	1	A8IPU0_CHLRE	A0A2K3D1Z8_CHLRE	A0A2K3D9Y7_CHLRE	A0A2K3DI38_CHLRE	A0A2K3D8J7_CHLRE	A0A2K3DJJ0_CHLRE	A0A2K3D7D0_CHLRE	A0A2K3DQ81_CHLRE	A0A2K3D1M4_CHLRE	A0A2K3CQU9_CHLRE	A0A2K3E7U8_CHLRE	A0A2K3DRE9_CHLRE	A0A2K3DP34_CHLRE	A8JBG7_CHLRE
molecular_function	GO:0000166	nucleotide binding	14	38	0.368421	0.996587	0.00403243	1	0.711	A0A2K3DVD9_CHLRE	A0A2K3DVC3_CHLRE	A0A2K3CPN9_CHLRE	A0A2K3D4L9_CHLRE	A0A2K3DIQ5_CHLRE	A0A2K3DIR3_CHLRE	A0A2K3DXP3_CHLRE	A0A2K3DIR1_CHLRE	A0A2K3DZJ0_CHLRE	A0A2K3E4U2_CHLRE	A0A2K3D463_CHLRE	A0A2K3DXP5_CHLRE	A0A2K3DDR6_CHLRE	A0A2K3D2H5_CHLRE
biological_process	GO:0006406	mRNA export from nucleus	14	24	0.583333	0.980363	0.044435	1	1	A0A2K3CPA3_CHLRE	A0A2K3CYY4_CHLRE	A0A2K3DQA7_CHLRE	A0A2K3DBZ4_CHLRE	A0A2K3E3Y1_CHLRE	A0A2K3DI91_CHLRE	A0A2K3D2S9_CHLRE	A0A2K3E683_CHLRE	A0A2K3DGK4_CHLRE	A0A2K3DMU9_CHLRE	A0A2K3CST7_CHLRE	A0A2K3D0N2_CHLRE	A0A2K3CSB0_CHLRE	A0A2K3D4Y9_CHLRE
molecular_function	GO:0015631	tubulin binding	14	22	0.636364	0.999522	0.000887322	1	0.202	A0A2K3DBC2_CHLRE	A0A2K3CZX8_CHLRE	A0A2K3D881_CHLRE	A0A2K3DZE2_CHLRE	A0A2K3E812_CHLRE	A0A2K3DNN4_CHLRE	A0A2K3CW05_CHLRE	A0A2K3DQX8_CHLRE	A0A2K3E823_CHLRE	A0A2K3DV48_CHLRE	A0A2K3E3I9_CHLRE	A0A2K3E3N5_CHLRE	A0A2K3DF51_CHLRE	A0A2K3E6G2_CHLRE
cellular_component	GO:0090694	Scc2-Scc4 cohesin loading complex	14	15	0.933333	1	7.44374e-07	1	0	A0A2K3CNX5_CHLRE	A0A2K3E3R6_CHLRE	A0A2K3E6C0_CHLRE	A0A2K3DLN8_CHLRE	A0A2K3D3Q9_CHLRE	A0A2K3CWH5_CHLRE	A0A2K3E6H5_CHLRE	A0A2K3DEK7_CHLRE	A0A2K3CZP9_CHLRE	A0A2K3DEM7_CHLRE	A0A2K3DF94_CHLRE	A0A2K3DLN6_CHLRE	A0A2K3DFF6_CHLRE	A0A2K3CV21_CHLRE
biological_process	GO:0034087	establishment of mitotic sister chromatid cohesion	14	15	0.933333	1	2.73891e-07	1	0	A0A2K3CNX5_CHLRE	A0A2K3E3R6_CHLRE	A0A2K3E6C0_CHLRE	A0A2K3DLN8_CHLRE	A0A2K3D3Q9_CHLRE	A0A2K3CWH5_CHLRE	A0A2K3E6H5_CHLRE	A0A2K3DEK7_CHLRE	A0A2K3CZP9_CHLRE	A0A2K3DEM7_CHLRE	A0A2K3DF94_CHLRE	A0A2K3DLN6_CHLRE	A0A2K3DFF6_CHLRE	A0A2K3CV21_CHLRE
biological_process	GO:0071169	establishment of protein localization to chromatin	14	15	0.933333	1	8.30182e-07	1	0	A0A2K3CNX5_CHLRE	A0A2K3E3R6_CHLRE	A0A2K3E6C0_CHLRE	A0A2K3DLN8_CHLRE	A0A2K3D3Q9_CHLRE	A0A2K3CWH5_CHLRE	A0A2K3E6H5_CHLRE	A0A2K3DEK7_CHLRE	A0A2K3CZP9_CHLRE	A0A2K3DEM7_CHLRE	A0A2K3DF94_CHLRE	A0A2K3DLN6_CHLRE	A0A2K3DFF6_CHLRE	A0A2K3CV21_CHLRE
biological_process	GO:0061780	mitotic cohesin loading	14	15	0.933333	1	8.30182e-07	1	0	A0A2K3CNX5_CHLRE	A0A2K3E3R6_CHLRE	A0A2K3DLN8_CHLRE	A0A2K3D3Q9_CHLRE	A0A2K3CWH5_CHLRE	A0A2K3E6H5_CHLRE	A0A2K3DEK7_CHLRE	A0A2K3CZP9_CHLRE	A0A2K3DEM7_CHLRE	A0A2K3DF94_CHLRE	A0A2K3D7N0_CHLRE	A0A2K3DLN6_CHLRE	A0A2K3DFF6_CHLRE	A0A2K3CV21_CHLRE
molecular_function	GO:0016791	phosphatase activity	13	35	0.371429	0.238987	0.809203	1	1	A0A2K3E151_CHLRE	A0A2K3E4V9_CHLRE	A0A2K3DT23_CHLRE	A0A2K3DUW6_CHLRE	A0A2K3D883_CHLRE	A0A2K3CSG4_CHLRE	A0A2K3E5C0_CHLRE	A0A2K3CSN0_CHLRE	A0A2K3E5D3_CHLRE	A0A2K3DZC7_CHLRE	A0A2K3E575_CHLRE	A0A2K3DVZ1_CHLRE	A0A2K3CX51_CHLRE
molecular_function	GO:0016740	transferase activity	13	44	0.295455	1	3.37172e-11	1	0	A0A2K3DYU9_CHLRE	A0A2K3D0H4_CHLRE	A0A2K3DLA8_CHLRE	A0A2K3D412_CHLRE	A0A2K3D7N2_CHLRE	A0A2K3CWU2_CHLRE	A0A2K3E2M8_CHLRE	A0A2K3E381_CHLRE	A0A2K3DQ27_CHLRE	A0A2K3DU47_CHLRE	A0A2K3E2W2_CHLRE	A0A2K3D3N7_CHLRE	A0A2K3DSP8_CHLRE
biological_process	GO:0051085	chaperone cofactor-dependent protein refolding	13	34	0.382353	0.859924	0.235138	1	1	A8J7K3_CHLRE	A8ITJ1_CHLRE	A8IHL1_CHLRE	A0A2K3E5B3_CHLRE	A0A2K3D5U1_CHLRE	A0A2K3CU73_CHLRE	A0A2K3DPP3_CHLRE	A0A2K3DZS2_CHLRE	A0A2K3D556_CHLRE	A0A2K3CWA8_CHLRE	A0A2K3E4D3_CHLRE	A0A2K3DFT6_CHLRE	A0A2K3CSA6_CHLRE
cellular_component	GO:0005929	cilium	13	38	0.342105	3.9426e-06	0.999998	0.001	1	A9XPA7_CHLRE	A0A2K3D8D9_CHLRE	A0A2K3DAQ4_CHLRE	A0A2K3D881_CHLRE	A0A2K3E812_CHLRE	A0A2K3E6H6_CHLRE	A0A2K3DQX8_CHLRE	A0A2K3DEG5_CHLRE	A0A2K3DV48_CHLRE	A0A2K3E3I9_CHLRE	A0A2K3E3N5_CHLRE	A0A2K3DF51_CHLRE	A0A2K3CMR7_CHLRE
biological_process	GO:0015031	protein transport	13	65	0.2	0.000587908	0.999627	0.133	1	A8IPU0_CHLRE	A0A2K3CWM1_CHLRE	A0A2K3DGZ2_CHLRE	A0A2K3CYI1_CHLRE	A0A2K3DX48_CHLRE	A0A2K3CWM0_CHLRE	A0A2K3E109_CHLRE	A0A2K3DVA8_CHLRE	A0A2K3CU41_CHLRE	A0A2K3CY81_CHLRE	A0A2K3E5D5_CHLRE	A0A2K3DLC5_CHLRE	A0A2K3E0Z7_CHLRE
biological_process	GO:0032259	methylation	13	52	0.25	0.597795	0.466158	1	1	A8J441_CHLRE	A0A2K3DGX3_CHLRE	A0A2K3DBG5_CHLRE	A0A2K3DIA7_CHLRE	A0A2K3CS39_CHLRE	A0A2K3DJ67_CHLRE	A0A2K3DBY3_CHLRE	A0A2K3DSX4_CHLRE	A0A2K3DZG0_CHLRE	A0A2K3DBI0_CHLRE	A0A2K3CVA4_CHLRE	A0A2K3DZD7_CHLRE	A0A2K3D9D3_CHLRE
cellular_component	GO:0000151	ubiquitin ligase complex	13	29	0.448276	0.999986	3.05252e-05	1	0.004	A0A2K3DU53_CHLRE	A0A2K3DDX6_CHLRE	A0A2K3DAB9_CHLRE	A0A2K3DT04_CHLRE	A0A2K3E150_CHLRE	A0A2K3DT65_CHLRE	A0A2K3DU51_CHLRE	A0A2K3E4D2_CHLRE	A0A2K3E5Y4_CHLRE	A0A2K3DU00_CHLRE	A0A2K3DTW0_CHLRE	A0A2K3D2B4_CHLRE	A0A2K3DAC1_CHLRE
molecular_function	GO:0042626	ATPase-coupled transmembrane transporter activity	13	34	0.382353	0.279866	0.787855	1	1	A0A2K3CZ64_CHLRE	A0A2K3DAD7_CHLRE	A0A2K3DUU4_CHLRE	A0A2K3E2F8_CHLRE	A0A2K3CQM8_CHLRE	A0A2K3CQJ6_CHLRE	A0A2K3DVQ1_CHLRE	A0A2K3DH39_CHLRE	A0A2K3E0C3_CHLRE	A0A2K3CUM2_CHLRE	A0A2K3D1B2_CHLRE	A0A2K3CVH8_CHLRE	A0A2K3CXU8_CHLRE
biological_process	GO:0051301	cell division	13	41	0.317073	0.638559	0.465119	1	1	A0A2K3D9Y5_CHLRE	A0A2K3D0Z9_CHLRE	A0A2K3DI01_CHLRE	A0A2K3DBV0_CHLRE	A0A2K3DFW5_CHLRE	A0A2K3CTF3_CHLRE	A0A2K3CVZ5_CHLRE	A0A2K3CRQ2_CHLRE	A0A2K3DAV8_CHLRE	A0A2K3CZ15_CHLRE	A0A2K3DU98_CHLRE	A0A2K3D5S1_CHLRE	A8JGS6_CHLRE
cellular_component	GO:0016514	SWI/SNF complex	13	13	1	1	2.26274e-07	1	0	A8HZJ8_CHLRE	A0A2K3CR78_CHLRE	A0A2K3E714_CHLRE	A0A2K3CYB5_CHLRE	A0A2K3DTI9_CHLRE	A0A2K3CN53_CHLRE	A0A2K3CRK4_CHLRE	A0A2K3DFS6_CHLRE	A0A2K3E1P8_CHLRE	A0A2K3DZ06_CHLRE	A0A2K3D0D1_CHLRE	A0A2K3DHH6_CHLRE	A0A2K3E828_CHLRE
molecular_function	GO:0008094	ATP-dependent activity, acting on DNA	13	23	0.565217	0.998613	0.00232355	1	0.469	A0A2K3DDK3_CHLRE	A0A2K3DLY5_CHLRE	A0A2K3DIU2_CHLRE	A0A2K3CPS8_CHLRE	A0A2K3DXZ9_CHLRE	A0A2K3DJH5_CHLRE	A0A2K3DWI1_CHLRE	A0A2K3DP13_CHLRE	A0A2K3DND2_CHLRE	A0A2K3E133_CHLRE	A0A2K3CSQ1_CHLRE	A0A2K3CSI1_CHLRE	A0A2K3E7C9_CHLRE
cellular_component	GO:0005849	mRNA cleavage factor complex	13	16	0.8125	0.999998	1.15706e-05	1	0.001	A0A2K3DJW4_CHLRE	A0A2K3CWY3_CHLRE	A0A2K3CR70_CHLRE	A0A2K3E4P5_CHLRE	A0A2K3D0F3_CHLRE	A0A2K3DRY0_CHLRE	A0A2K3DWB2_CHLRE	A0A2K3CYR6_CHLRE	A0A2K3DEE7_CHLRE	A0A2K3DQM1_CHLRE	A0A2K3DC04_CHLRE	A0A2K3CYN8_CHLRE	A0A2K3D5Y2_CHLRE
biological_process	GO:0006396	RNA processing	13	31	0.419355	0.999676	0.000447632	1	0.16	A0A2K3DKX2_CHLRE	A0A2K3D8T1_CHLRE	A0A2K3DRZ0_CHLRE	A0A2K3CYB5_CHLRE	A0A2K3CP42_CHLRE	A0A2K3D6G9_CHLRE	A0A2K3DWW3_CHLRE	A0A2K3CPT2_CHLRE	A0A2K3DRV7_CHLRE	A0A2K3CW23_CHLRE	A0A2K3D6H8_CHLRE	A0A2K3DT38_CHLRE	A0A2K3E2Q8_CHLRE
molecular_function	GO:0009881	photoreceptor activity	13	36	0.361111	0.745768	0.372674	1	1	A0A2K3E0G1_CHLRE	A0A2K3CZT1_CHLRE	A0A2K3DHC0_CHLRE	A0A2K3D9S2_CHLRE	A0A2K3DD45_CHLRE	A0A2K3DRZ0_CHLRE	A0A2K3DRY5_CHLRE	A0A2K3CNT5_CHLRE	A0A2K3DD35_CHLRE	A0A2K3D9L6_CHLRE	A0A2K3DRV7_CHLRE	A0A2K3D0R9_CHLRE	A0A2K3DBM8_CHLRE
biological_process	GO:0046999	regulation of conjugation	13	28	0.464286	0.971675	0.0641068	1	1	A0A2K3DHC0_CHLRE	A0A2K3D9S2_CHLRE	A0A2K3DD45_CHLRE	A0A2K3DRZ0_CHLRE	A0A2K3E4W9_CHLRE	A0A2K3DRY5_CHLRE	A0A2K3E4X8_CHLRE	A0A2K3CNT5_CHLRE	A0A2K3E4X2_CHLRE	A0A2K3DD35_CHLRE	A0A2K3D9L6_CHLRE	A0A2K3D0R9_CHLRE	A0A2K3DBM8_CHLRE
biological_process	GO:0070588	calcium ion transmembrane transport	13	27	0.481481	0.998684	0.00334395	1	0.789	A0A2K3D134_CHLRE	A0A2K3E1S8_CHLRE	A0A2K3DV26_CHLRE	A0A2K3DVV6_CHLRE	A0A2K3DBC1_CHLRE	A0A2K3DAJ9_CHLRE	A0A2K3DI77_CHLRE	A0A2K3DEN8_CHLRE	A0A2K3D953_CHLRE	A0A2K3CUP6_CHLRE	A0A2K3D286_CHLRE	A0A2K3E3A3_CHLRE	A0A2K3E1R4_CHLRE
biological_process	GO:0045893	positive regulation of transcription, DNA-templated	13	16	0.8125	0.999998	6.20791e-06	1	0.002	A0A2K3CR78_CHLRE	A0A2K3E714_CHLRE	A0A2K3CYB5_CHLRE	A0A2K3DI91_CHLRE	A0A2K3DTI9_CHLRE	A0A2K3CN53_CHLRE	A0A2K3CW52_CHLRE	A0A2K3CP13_CHLRE	A0A2K3D0D1_CHLRE	A0A2K3DAX6_CHLRE	A0A2K3DHH6_CHLRE	A0A2K3D8C9_CHLRE	A0A2K3E828_CHLRE
molecular_function	GO:2001070	starch binding	13	32	0.40625	0.88271	0.204954	1	1	A0A2K3CP22_CHLRE	A0A2K3DEG4_CHLRE	A0A2K3D652_CHLRE	A0A2K3D7T6_CHLRE	A0A2K3E1A9_CHLRE	A0A2K3D1W5_CHLRE	A0A2K3DEH1_CHLRE	A0A2K3D0U6_CHLRE	A0A2K3E1A6_CHLRE	A0A2K3DFE3_CHLRE	A0A2K3E1A7_CHLRE	A8J0B1_CHLRE	A0A2K3DEF8_CHLRE
biological_process	GO:0006874	cellular calcium ion homeostasis	13	23	0.565217	0.99665	0.00757372	1	0.952	A0A2K3D134_CHLRE	A0A2K3E1S8_CHLRE	A0A2K3DV26_CHLRE	A0A2K3DBC1_CHLRE	A0A2K3DAJ9_CHLRE	A0A2K3DI77_CHLRE	A0A2K3DUD6_CHLRE	A0A2K3CUP6_CHLRE	A0A2K3D286_CHLRE	A0A2K3E3A3_CHLRE	A0A2K3E1R4_CHLRE	A0A2K3DPP0_CHLRE	A0A2K3DPN4_CHLRE
cellular_component	GO:0031514	motile cilium	12	136	0.0882353	4.87379e-10	1	0	1	A0A2K3D1I5_CHLRE	A8IU61_CHLRE	A8IFZ1_CHLRE	A8IJZ3_CHLRE	A9XPA7_CHLRE	Q9SWH3_CHLRE	A0A2K3D8D3_CHLRE	A0A2K3CYE9_CHLRE	A0A2K3DN16_CHLRE	A0A2K3DQQ4_CHLRE	Q8S3U7_CHLRE	A8HYW3_CHLRE
molecular_function	GO:0016705	oxidoreductase activity, acting on paired donors, with incorporation or reduction of molecular oxygen	12	48	0.25	0.139183	0.898926	1	1	A0A2K3DI95_CHLRE	A0A2K3DU66_CHLRE	A0A2K3DEN9_CHLRE	A0A2K3DWT1_CHLRE	A0A2K3DWE9_CHLRE	A0A2K3CVX2_CHLRE	A0A2K3CTE5_CHLRE	A0A2K3D9L1_CHLRE	A0A2K3DLQ3_CHLRE	A0A2K3D826_CHLRE	A0A2K3E785_CHLRE	A0A2K3DWT0_CHLRE
molecular_function	GO:0003743	translation initiation factor activity	12	46	0.26087	0.229776	0.857204	1	1	D5LAW4_CHLRE	A8IXR5_CHLRE	A0A2K3CNL9_CHLRE	A0A2K3DM22_CHLRE	A0A2K3CVD8_CHLRE	A0A2K3CTN2_CHLRE	A0A2K3DER8_CHLRE	A0A2K3CVE3_CHLRE	A0A2K3DHR8_CHLRE	A0A2K3D4R1_CHLRE	A0A2K3DJX4_CHLRE	A0A2K3DHP9_CHLRE
molecular_function	GO:0005096	GTPase activator activity	12	32	0.375	0.701589	0.413958	1	1	A8J1B8_CHLRE	A0A2K3DR72_CHLRE	A0A2K3DBX3_CHLRE	A0A2K3DRL3_CHLRE	A0A2K3DR86_CHLRE	A0A2K3CPX9_CHLRE	A0A2K3DRA2_CHLRE	A0A2K3DVW4_CHLRE	A0A2K3D4Y4_CHLRE	A0A2K3E0C8_CHLRE	A0A2K3DAX9_CHLRE	A0A2K3DUS6_CHLRE
molecular_function	GO:0004693	cyclin-dependent protein serine/threonine kinase activity	12	23	0.521739	0.985894	0.0379906	1	1	A0A2K3E304_CHLRE	A0A2K3DWM0_CHLRE	A0A2K3DLE3_CHLRE	A0A2K3DR74_CHLRE	A0A2K3CWN0_CHLRE	A0A2K3E862_CHLRE	A0A2K3E5P4_CHLRE	A0A2K3DTW3_CHLRE	A0A2K3E864_CHLRE	A0A2K3DRT5_CHLRE	A0A0M4M5H7_CHLRE	A0A2K3D5H9_CHLRE
biological_process	GO:0000398	mRNA splicing, via spliceosome	12	84	0.142857	0.00614849	0.996648	0.813	1	A0A2K3DRY1_CHLRE	A0A2K3DLB1_CHLRE	A0A2K3DYQ0_CHLRE	A0A2K3CRT7_CHLRE	A0A2K3E660_CHLRE	A0A2K3DQQ7_CHLRE	A0A2K3DML4_CHLRE	A0A2K3CUP8_CHLRE	A0A2K3DR41_CHLRE	A0A2K3DXX3_CHLRE	A0A2K3CUS5_CHLRE	A0A2K3D5Y8_CHLRE
biological_process	GO:0006369	termination of RNA polymerase II transcription	12	16	0.75	0.999949	0.00038503	1	0.139	A0A2K3DJW4_CHLRE	A0A2K3CWY3_CHLRE	A0A2K3CR70_CHLRE	A0A2K3E4P5_CHLRE	A0A2K3D0F3_CHLRE	A0A2K3DRY0_CHLRE	A0A2K3DWB2_CHLRE	A0A2K3CYR6_CHLRE	A0A2K3DEE7_CHLRE	A0A2K3DQM1_CHLRE	A0A2K3CYN8_CHLRE	A0A2K3D5Y2_CHLRE
molecular_function	GO:0031490	chromatin DNA binding	12	15	0.8	0.999398	0.00290056	1	0.566	A0A2K3CUE4_CHLRE	A0A2K3DKK9_CHLRE	A0A2K3CT32_CHLRE	A0A2K3CU44_CHLRE	A0A2K3D065_CHLRE	A0A2K3DYA7_CHLRE	A0A2K3DL90_CHLRE	A0A2K3E001_CHLRE	A0A2K3CT82_CHLRE	A0A2K3DZW9_CHLRE	A0A2K3DAW9_CHLRE	A0A2K3E881_CHLRE
molecular_function	GO:0000175	3'-5'-exoribonuclease activity	12	23	0.521739	0.978187	0.0541684	1	1	A0A2K3DVD9_CHLRE	A0A2K3DVC3_CHLRE	A0A2K3D949_CHLRE	A0A2K3CZ74_CHLRE	A0A2K3E705_CHLRE	A0A2K3D7N1_CHLRE	A0A2K3D2W5_CHLRE	A0A2K3DB72_CHLRE	A0A2K3E5X8_CHLRE	A0A2K3DYW2_CHLRE	A0A2K3E7G4_CHLRE	A0A2K3D2H5_CHLRE
cellular_component	GO:0005814	centriole	11	20	0.55	0.993423	0.0211963	1	0.952	POC16_CHLRE	POB15_CHLRE	A0A2K3DEH2_CHLRE	A0A2K3DBC2_CHLRE	A0A2K3CZX8_CHLRE	A0A2K3DNN4_CHLRE	A0A2K3CW05_CHLRE	A0A2K3D7G4_CHLRE	A0A2K3E823_CHLRE	A0A2K3DH40_CHLRE	A0A2K3E6G2_CHLRE
cellular_component	GO:0005930	axoneme	11	46	0.23913	0.289664	0.800196	1	1	A0A2K3CYR5_CHLRE	A0A2K3DM40_CHLRE	A0A2K3DDL5_CHLRE	A0A2K3CUD8_CHLRE	A0A2K3D202_CHLRE	A0A2K3E4N3_CHLRE	A0A2K3CXB1_CHLRE	A0A2K3DHL8_CHLRE	A0A2K3CU18_CHLRE	A0A2K3E6A9_CHLRE	A0A2K3DQ91_CHLRE
molecular_function	GO:0046983	protein dimerization activity	11	26	0.423077	0.0316092	0.982248	1	1	Q65Z16_CHLRE	A0A2K3D7B6_CHLRE	A0A2K3DSI0_CHLRE	A0A2K3DL80_CHLRE	A0A2K3E855_CHLRE	A0A2K3DUI4_CHLRE	A0A2K3E5H0_CHLRE	A0A2K3DLI9_CHLRE	A0A2K3DJZ2_CHLRE	A0A2K3E2W3_CHLRE	A0A2K3DL56_CHLRE
biological_process	GO:0000209	protein polyubiquitination	11	41	0.268293	0.366913	0.746214	1	1	A0A2K3DI79_CHLRE	A0A2K3DT04_CHLRE	A0A2K3D502_CHLRE	A0A2K3E5J0_CHLRE	A0A2K3E665_CHLRE	A0A2K3DW99_CHLRE	A0A2K3DT65_CHLRE	A0A2K3D9Q5_CHLRE	A0A2K3DHD3_CHLRE	A0A2K3E5Y4_CHLRE	A0A2K3DQQ1_CHLRE
molecular_function	GO:0071949	FAD binding	11	48	0.229167	0.104809	0.943472	1	1	A8JFI1_CHLRE	A0A2K3E0N0_CHLRE	A0A2K3E6N9_CHLRE	A0A2K3E0Q0_CHLRE	A0A2K3E1U9_CHLRE	A0A2K3E1Z1_CHLRE	A0A2K3E1U5_CHLRE	A0A2K3CYG8_CHLRE	A0A2K3DPA4_CHLRE	A0A2K3DVX0_CHLRE	A0A2K3CZE1_CHLRE
molecular_function	GO:0051087	chaperone binding	11	35	0.314286	0.535515	0.607863	1	1	A8ITI2_CHLRE	A8IK66_CHLRE	A8ITJ1_CHLRE	A0A2K3D8U0_CHLRE	A0A2K3E797_CHLRE	A0A2K3DK66_CHLRE	A0A2K3CYR7_CHLRE	A0A2K3E7P3_CHLRE	A0A2K3CWA8_CHLRE	A0A2K3CTI6_CHLRE	A0A2K3CTA3_CHLRE
molecular_function	GO:0003713	transcription coactivator activity	11	22	0.5	0.998975	0.003518	1	0.625	A8JFR8_CHLRE	A8JCQ2_CHLRE	A0A2K3CY22_CHLRE	A0A2K3CYL1_CHLRE	A0A2K3CT32_CHLRE	A0A2K3CU44_CHLRE	A0A2K3DYA7_CHLRE	A0A2K3DAY1_CHLRE	A0A2K3D8E3_CHLRE	A0A2K3E001_CHLRE	A0A2K3DZW9_CHLRE
molecular_function	GO:0016279	protein-lysine N-methyltransferase activity	11	34	0.323529	0.985527	0.0281374	1	1	A0A2K3DNC3_CHLRE	A0A2K3DNL0_CHLRE	A0A2K3D9Q6_CHLRE	A0A2K3CZT4_CHLRE	A0A2K3D4Y3_CHLRE	A0A2K3CXD6_CHLRE	A0A2K3DZD1_CHLRE	A0A2K3CN37_CHLRE	A0A2K3DKY8_CHLRE	A0A2K3CZT3_CHLRE	A0A2K3DJ23_CHLRE
molecular_function	GO:0005227	calcium activated cation channel activity	11	15	0.733333	0.999798	0.00134366	1	0.343	A8JGH0_CHLRE	A0A2K3D019_CHLRE	A0A2K3D4W0_CHLRE	A0A2K3CRI9_CHLRE	A0A2K3DCX1_CHLRE	A0A2K3DPK2_CHLRE	A0A2K3DGI4_CHLRE	A0A2K3DBT5_CHLRE	A0A2K3D5I9_CHLRE	A0A2K3CZX5_CHLRE	A0A2K3D086_CHLRE
molecular_function	GO:0003678	DNA helicase activity	11	28	0.392857	0.99995	0.000155832	1	0.024	A0A2K3D3N5_CHLRE	A0A2K3DD36_CHLRE	A0A2K3D646_CHLRE	A0A2K3D1K3_CHLRE	A0A2K3D357_CHLRE	A0A2K3CMY7_CHLRE	A0A2K3DIP5_CHLRE	A0A2K3CW35_CHLRE	A0A2K3E4L1_CHLRE	A0A2K3DKS6_CHLRE	A0A2K3DJ45_CHLRE
molecular_function	GO:0004725	protein tyrosine phosphatase activity	11	31	0.354839	0.72039	0.418248	1	1	A0A2K3DHR0_CHLRE	A0A2K3DN43_CHLRE	A0A2K3DD10_CHLRE	A0A2K3DIK6_CHLRE	A0A2K3DG70_CHLRE	A0A2K3DD87_CHLRE	A0A2K3D6P9_CHLRE	A0A2K3DRH2_CHLRE	A0A2K3DE23_CHLRE	A0A2K3DIX2_CHLRE	A0A2K3DRI9_CHLRE
biological_process	GO:0018026	peptidyl-lysine monomethylation	11	31	0.354839	0.767321	0.362765	1	1	A0A2K3DNC3_CHLRE	A0A2K3DNL0_CHLRE	A0A2K3D9Q6_CHLRE	A0A2K3CZT4_CHLRE	A0A2K3D4Y3_CHLRE	A0A2K3CXD6_CHLRE	A0A2K3DZD1_CHLRE	A0A2K3CN37_CHLRE	A0A2K3DKY8_CHLRE	A0A2K3CZT3_CHLRE	A0A2K3DJ23_CHLRE
biological_process	GO:0050896	response to stimulus	11	34	0.323529	1	8.71062e-32	1	0	A0A2K3DHC0_CHLRE	A0A2K3D9S2_CHLRE	A0A2K3DD45_CHLRE	A0A2K3DRZ0_CHLRE	A0A2K3DRY5_CHLRE	A0A2K3CNT5_CHLRE	A0A2K3DD35_CHLRE	A0A2K3D9L6_CHLRE	A0A2K3DRV7_CHLRE	A0A2K3D0R9_CHLRE	A0A2K3DBM8_CHLRE
molecular_function	GO:0005543	phospholipid binding	11	19	0.578947	0.904193	0.155553	1	1	A0A2K3DXQ1_CHLRE	A0A2K3D2S4_CHLRE	A0A2K3E275_CHLRE	A0A2K3CNS3_CHLRE	A0A2K3CPF2_CHLRE	A0A2K3DS34_CHLRE	A0A2K3DMI4_CHLRE	A0A2K3DUI4_CHLRE	A0A2K3DEI5_CHLRE	A0A2K3DTC2_CHLRE	A0A2K3DMI1_CHLRE
molecular_function	GO:0017056	structural constituent of nuclear pore	11	23	0.478261	0.962009	0.0881106	1	1	A0A2K3DQA7_CHLRE	A0A2K3E0Z3_CHLRE	A0A2K3DI91_CHLRE	A0A2K3DGK4_CHLRE	A0A2K3D472_CHLRE	A0A2K3DMI4_CHLRE	A0A2K3CU41_CHLRE	A0A2K3D0V6_CHLRE	A0A2K3E0Z7_CHLRE	A0A2K3DMI1_CHLRE	A0A2K3DIH9_CHLRE
molecular_function	GO:0043138	3'-5' DNA helicase activity	11	14	0.785714	0.999943	0.00050667	1	0.117	A0A2K3E8E7_CHLRE	A0A2K3D249_CHLRE	A0A2K3CWC5_CHLRE	A0A2K3DIE7_CHLRE	A0A2K3DZT7_CHLRE	A0A2K3D356_CHLRE	A0A2K3DIJ9_CHLRE	A0A2K3DU69_CHLRE	A0A2K3E7T4_CHLRE	A0A2K3DKR2_CHLRE	A0A2K3D275_CHLRE
molecular_function	GO:0008408	3'-5' exonuclease activity	11	16	0.6875	0.997423	0.00593033	1	0.822	A0A2K3DZS1_CHLRE	A0A2K3CRN5_CHLRE	A0A2K3DK60_CHLRE	A0A2K3DB70_CHLRE	A0A2K3D9E7_CHLRE	A0A2K3E0R0_CHLRE	A0A2K3D0Y9_CHLRE	A0A2K3DZ32_CHLRE	A0A2K3DB72_CHLRE	A0A2K3DSJ8_CHLRE	A0A2K3E0R8_CHLRE
biological_process	GO:0042026	protein refolding	10	30	0.333333	0.683394	0.464923	1	1	A8J7K3_CHLRE	A8IHL1_CHLRE	A0A2K3E5B3_CHLRE	A0A2K3D5U1_CHLRE	A0A2K3CU73_CHLRE	A0A2K3DZS2_CHLRE	A0A2K3D556_CHLRE	A0A2K3E4D3_CHLRE	A0A2K3DFT6_CHLRE	A0A2K3CSA6_CHLRE
biological_process	GO:0000045	autophagosome assembly	10	19	0.526316	0.984235	0.0411516	1	1	A8JCL2_CHLRE	A0A2K3DE59_CHLRE	A0A2K3DFH4_CHLRE	A0A2K3D3V2_CHLRE	A0A2K3D0T3_CHLRE	A0A2K3E601_CHLRE	A0A2K3CSP3_CHLRE	A0A2K3CSX4_CHLRE	A0A2K3CUH9_CHLRE	A0A2K3DFR2_CHLRE
cellular_component	GO:0005615	extracellular space	10	61	0.163934	0.00768943	0.996934	0.508	1	A8I5R9_CHLRE	A8JB30_CHLRE	A8HVE0_CHLRE	A0A2K3DRJ1_CHLRE	A0A2K3CTF9_CHLRE	A0A2K3E0P5_CHLRE	A0A2K3DK05_CHLRE	A0A2K3D0Q4_CHLRE	A0A2K3DI22_CHLRE	A0A2K3E7R1_CHLRE
biological_process	GO:0006457	protein folding	10	87	0.114943	0.000112639	0.999951	0.021	1	A8ITI2_CHLRE	A0A2K3E797_CHLRE	A0A2K3DK66_CHLRE	A0A2K3DZE2_CHLRE	A0A2K3CYR7_CHLRE	A0A2K3DKF1_CHLRE	A0A2K3DVT4_CHLRE	A0A2K3CXM3_CHLRE	A0A2K3E769_CHLRE	A8I6Y0_CHLRE
molecular_function	GO:0004197	cysteine-type endopeptidase activity	10	31	0.322581	0.272343	0.832962	1	1	A8I5R9_CHLRE	A0A2K3CTF9_CHLRE	A0A2K3E6P0_CHLRE	A0A2K3E0M9_CHLRE	A0A2K3E5E1_CHLRE	A0A2K3E6M0_CHLRE	A0A2K3DK05_CHLRE	A0A2K3DI22_CHLRE	A0A2K3DYD0_CHLRE	A0A2K3E0J5_CHLRE
biological_process	GO:0016192	vesicle-mediated transport	10	48	0.208333	0.0519972	0.962102	1	1	A0A2K3DJL1_CHLRE	A0A2K3DSP0_CHLRE	A0A2K3CQE6_CHLRE	A0A2K3DIU6_CHLRE	A0A2K3D6F4_CHLRE	A0A2K3D8J7_CHLRE	A0A2K3D316_CHLRE	A0A2K3DSP2_CHLRE	A0A2K3DAZ7_CHLRE	A0A2K3D9H1_CHLRE
cellular_component	GO:0005789	endoplasmic reticulum membrane	10	86	0.116279	1.78457e-07	1	0	1	A8HXF2_CHLRE	A8IPU0_CHLRE	A0A2K3DPP3_CHLRE	A0A2K3DHT1_CHLRE	A0A2K3D0A9_CHLRE	A0A2K3CWH9_CHLRE	A0A2K3E0E4_CHLRE	A0A2K3DAX9_CHLRE	A8J5T5_CHLRE	A0A2K3DTI8_CHLRE
molecular_function	GO:0016757	glycosyltransferase activity	10	99	0.10101	4.50964e-05	0.999976	0.006	1	A0A2K3CV77_CHLRE	A0A2K3E6T6_CHLRE	A0A2K3DEQ8_CHLRE	A0A2K3DE93_CHLRE	A0A2K3DGH7_CHLRE	A0A2K3E0J0_CHLRE	A0A2K3D110_CHLRE	A0A2K3CU57_CHLRE	A0A2K3D8A2_CHLRE	A0A2K3DCF1_CHLRE
molecular_function	GO:0050661	NADP binding	10	30	0.333333	0.532594	0.617126	1	1	A0A2K3DQK3_CHLRE	A0A2K3D634_CHLRE	A0A2K3DQR7_CHLRE	A0A2K3CT13_CHLRE	A0A2K3DWJ9_CHLRE	A0A2K3DQS5_CHLRE	A0A2K3DQS9_CHLRE	A0A2K3DVK5_CHLRE	A0A2K3CRY4_CHLRE	A0A2K3D1A2_CHLRE
biological_process	GO:0071108	protein K48-linked deubiquitination	10	11	0.909091	0.999997	6.65084e-05	1	0.024	A8IIC5_CHLRE	A0A2K3DM47_CHLRE	A0A2K3CW95_CHLRE	A0A2K3DM82_CHLRE	A0A2K3DM45_CHLRE	A0A2K3DM73_CHLRE	A0A2K3DZ28_CHLRE	A0A2K3D076_CHLRE	A0A2K3DR81_CHLRE	A0A2K3DM57_CHLRE
cellular_component	GO:0015629	actin cytoskeleton	10	12	0.833333	0.973315	0.065659	1	1	A0A2K3DXQ1_CHLRE	A0A2K3DLJ0_CHLRE	A0A2K3D2S4_CHLRE	A0A2K3E275_CHLRE	A0A2K3CNS3_CHLRE	A0A2K3DS34_CHLRE	A0A2K3DUI4_CHLRE	A0A2K3DG07_CHLRE	A0A2K3DTC2_CHLRE	A0A2K3CZ40_CHLRE
biological_process	GO:0030433	ubiquitin-dependent ERAD pathway	10	32	0.3125	0.684358	0.456739	1	1	A0A2K3DK84_CHLRE	A0A2K3DPP3_CHLRE	A0A2K3E6G1_CHLRE	A0A2K3DYS1_CHLRE	A0A2K3DHD3_CHLRE	A0A2K3D8N2_CHLRE	A0A2K3E4D3_CHLRE	A0A2K3DJD0_CHLRE	A0A2K3DFT6_CHLRE	A0A2K3CWI3_CHLRE
cellular_component	GO:0005657	replication fork	10	18	0.555556	0.992745	0.016575	1	0.934	A0A2K3D646_CHLRE	A0A2K3E476_CHLRE	A0A2K3CR35_CHLRE	A0A2K3DP30_CHLRE	A0A2K3DKD8_CHLRE	A0A2K3DXZ9_CHLRE	A0A2K3DP13_CHLRE	A0A2K3CW35_CHLRE	A0A2K3DVI0_CHLRE	A0A2K3D4A8_CHLRE
biological_process	GO:0006260	DNA replication	10	27	0.37037	0.998335	0.00313861	1	0.774	A0A2K3D3N5_CHLRE	A0A2K3DNU1_CHLRE	A0A2K3D646_CHLRE	A0A2K3DA15_CHLRE	A0A2K3E476_CHLRE	A0A2K3D249_CHLRE	A0A2K3D357_CHLRE	A0A2K3DQM5_CHLRE	A0A2K3CW35_CHLRE	A0A2K3D450_CHLRE
molecular_function	GO:0005262	calcium channel activity	10	15	0.666667	0.999425	0.00226292	1	0.466	A0A2K3D134_CHLRE	A0A2K3E1S8_CHLRE	A0A2K3DV26_CHLRE	A0A2K3DBC1_CHLRE	A0A2K3DAJ9_CHLRE	A0A2K3DI77_CHLRE	A0A2K3CUP6_CHLRE	A0A2K3D286_CHLRE	A0A2K3E3A3_CHLRE	A0A2K3E1R4_CHLRE
molecular_function	GO:0000155	phosphorelay sensor kinase activity	10	12	0.833333	0.999966	0.000406269	1	0.096	A0A2K3E0G1_CHLRE	A0A2K3CZT1_CHLRE	A0A2K3DM16_CHLRE	A0A2K3D8G4_CHLRE	A0A2K3CR54_CHLRE	A0A2K3D7N7_CHLRE	A0A2K3DJT8_CHLRE	A0A2K3CX08_CHLRE	A0A2K3CR50_CHLRE	A0A2K3E771_CHLRE
biological_process	GO:0006805	xenobiotic metabolic process	10	11	0.909091	0.999978	0.000286854	1	0.099	A0A2K3D3A1_CHLRE	A0A2K3DLP6_CHLRE	A0A2K3DFM4_CHLRE	A0A2K3CUC8_CHLRE	A0A2K3DWL8_CHLRE	A0A2K3DE24_CHLRE	A0A2K3DP27_CHLRE	A0A2K3DF47_CHLRE	A0A2K3DK56_CHLRE	A0A2K3DN21_CHLRE
molecular_function	GO:0003735	structural constituent of ribosome	9	186	0.0483871	1.22839e-20	1	0	1	A8IWI1_CHLRE	A0A2K3CQY8_CHLRE	A0A2K3CV04_CHLRE	A0A2K3DDN8_CHLRE	A0A2K3CXT8_CHLRE	A0A2K3DSX4_CHLRE	A0A2K3D8F3_CHLRE	A0A2K3DXG4_CHLRE	A8IZK1_CHLRE
biological_process	GO:0006412	translation	9	167	0.0538922	8.75285e-19	1	0	1	A0A2K3CQY8_CHLRE	A0A2K3CV04_CHLRE	A0A2K3DDN8_CHLRE	A0A2K3DFE5_CHLRE	A0A2K3CXT8_CHLRE	A0A2K3DSX4_CHLRE	A0A2K3D8F3_CHLRE	A0A2K3CZ89_CHLRE	A8IZK1_CHLRE
biological_process	GO:0006508	proteolysis	9	46	0.195652	0.998576	0.00197226	1	0.535	A8J6C7_CHLRE	A8JB30_CHLRE	A0A2K3E0H1_CHLRE	A0A2K3DB77_CHLRE	A0A2K3CYD2_CHLRE	A0A2K3DZZ0_CHLRE	A0A2K3E6H2_CHLRE	A0A2K3D210_CHLRE	A0A2K3D3J6_CHLRE
biological_process	GO:0000226	microtubule cytoskeleton organization	9	28	0.321429	0.970805	0.043821	1	1	A0A2K3D881_CHLRE	A0A2K3E812_CHLRE	A0A2K3CRK3_CHLRE	A0A2K3DQX8_CHLRE	A0A2K3DV48_CHLRE	A0A2K3E3I9_CHLRE	A0A2K3E3N5_CHLRE	A0A2K3DF51_CHLRE	A0A2K3E1R1_CHLRE
cellular_component	GO:0000785	chromatin	9	20	0.45	0.875327	0.175059	1	1	A8HY72_CHLRE	A0A2K3DLE8_CHLRE	A0A2K3CUE4_CHLRE	A0A2K3E6Z2_CHLRE	A0A2K3DJ44_CHLRE	A0A2K3CRF0_CHLRE	A0A2K3CT82_CHLRE	A0A2K3DAW9_CHLRE	A0A2K3E1Q3_CHLRE
biological_process	GO:0007052	mitotic spindle organization	9	22	0.409091	0.935893	0.128587	1	1	A0A2K3DJB1_CHLRE	A0A2K3D0C9_CHLRE	A0A2K3CSI9_CHLRE	A0A2K3D170_CHLRE	A0A2K3CXB1_CHLRE	A0A2K3E377_CHLRE	A0A2K3DGG4_CHLRE	A0A2K3D589_CHLRE	A0A2K3DZA7_CHLRE
biological_process	GO:0000422	autophagy of mitochondrion	9	17	0.529412	0.991808	0.0270346	1	1	A0A2K3DE59_CHLRE	A0A2K3DFH4_CHLRE	A0A2K3D3V2_CHLRE	A0A2K3D0T3_CHLRE	A0A2K3CSP3_CHLRE	A0A2K3DDH3_CHLRE	A0A2K3CSX4_CHLRE	A0A2K3CUH9_CHLRE	A0A2K3DFR2_CHLRE
cellular_component	GO:0000139	Golgi membrane	9	58	0.155172	0.000746526	0.999719	0.064	1	A0A2K3CZQ1_CHLRE	A0A2K3E6T6_CHLRE	A0A2K3D8J7_CHLRE	A0A2K3DIR1_CHLRE	A0A2K3E5D5_CHLRE	A0A2K3E0E4_CHLRE	A0A2K3D8A2_CHLRE	A0A2K3D2H8_CHLRE	A8JBG7_CHLRE
biological_process	GO:0006303	double-strand break repair via nonhomologous end joining	9	11	0.818182	0.999933	0.000776263	1	0.244	A0A2K3DXG3_CHLRE	A0A2K3CPZ5_CHLRE	A0A2K3DNU1_CHLRE	A0A2K3E868_CHLRE	A0A2K3DA15_CHLRE	A0A2K3E5N7_CHLRE	A0A2K3D1K3_CHLRE	A0A2K3DCV7_CHLRE	A0A2K3D3M2_CHLRE
molecular_function	GO:0015297	antiporter activity	9	54	0.166667	0.000565661	0.999792	0.071	1	A0A2K3D7X3_CHLRE	A0A2K3DTZ1_CHLRE	A0A2K3E5B4_CHLRE	A0A2K3E569_CHLRE	A0A2K3CYB0_CHLRE	A0A2K3DTY2_CHLRE	A0A2K3E827_CHLRE	A0A2K3DFF0_CHLRE	A0A2K3DZ02_CHLRE
biological_process	GO:0018107	peptidyl-threonine phosphorylation	9	20	0.45	0.939631	0.136563	1	1	A8ILK6_CHLRE	A0A2K3DJG0_CHLRE	A0A2K3E5D4_CHLRE	A0A2K3E3Q1_CHLRE	A0A2K3E1W5_CHLRE	A0A2K3D697_CHLRE	A0A2K3DI28_CHLRE	A0A2K3CXG1_CHLRE	A0A2K3D5U0_CHLRE
molecular_function	GO:0009982	pseudouridine synthase activity	9	24	0.375	0.779928	0.364319	1	1	A8IQ91_CHLRE	A0A2K3D2W1_CHLRE	A0A2K3DQD0_CHLRE	A0A2K3CU62_CHLRE	A0A2K3CTU8_CHLRE	A0A2K3E0W3_CHLRE	A0A2K3DKZ4_CHLRE	A0A2K3E560_CHLRE	A0A2K3D895_CHLRE
biological_process	GO:0098703	calcium ion import across plasma membrane	9	15	0.6	0.995113	0.0194829	1	1	A0A2K3DGB6_CHLRE	A0A2K3D4R3_CHLRE	A0A2K3D1U7_CHLRE	A0A2K3DD06_CHLRE	A0A2K3DKM4_CHLRE	A0A2K3D1V4_CHLRE	A0A2K3E6L0_CHLRE	A0A2K3DSB6_CHLRE	A0A2K3CP03_CHLRE
biological_process	GO:0034727	piecemeal microautophagy of the nucleus	9	10	0.9	0.999933	0.000776263	1	0.244	A0A2K3DE59_CHLRE	A0A2K3DFH4_CHLRE	A0A2K3D3V2_CHLRE	A0A2K3D0T3_CHLRE	A0A2K3CTE2_CHLRE	A0A2K3CSP3_CHLRE	A0A2K3CSX4_CHLRE	A0A2K3CUH9_CHLRE	A0A2K3DFR2_CHLRE
cellular_component	GO:0034751	aryl hydrocarbon receptor complex	9	9	1	1	2.5206e-05	1	0.004	A0A2K3D3A1_CHLRE	A0A2K3DLP6_CHLRE	A0A2K3DFM4_CHLRE	A0A2K3DWL8_CHLRE	A0A2K3DE24_CHLRE	A0A2K3DP27_CHLRE	A0A2K3DF47_CHLRE	A0A2K3DK56_CHLRE	A0A2K3DN21_CHLRE
molecular_function	GO:0004879	nuclear receptor activity	9	10	0.9	0.999988	0.00027074	1	0.054	A0A2K3D3A1_CHLRE	A0A2K3DLP6_CHLRE	A0A2K3DFM4_CHLRE	A0A2K3DWL8_CHLRE	A0A2K3DE24_CHLRE	A0A2K3DP27_CHLRE	A0A2K3DF47_CHLRE	A0A2K3DK56_CHLRE	A0A2K3DN21_CHLRE
cellular_component	GO:0005576	extracellular region	8	28	0.285714	0.0165738	0.991377	0.807	1	A0A2K3E216_CHLRE	A0A2K3DB77_CHLRE	A0A2K3DRE4_CHLRE	A0A2K3DXV3_CHLRE	A0A2K3DSU8_CHLRE	A0A2K3CP43_CHLRE	A0A2K3DC56_CHLRE	A0A2K3E2Z7_CHLRE
biological_process	GO:0030150	protein import into mitochondrial matrix	8	19	0.421053	0.897724	0.212525	1	1	A8ITI2_CHLRE	A0A2K3DF96_CHLRE	A0A2K3E797_CHLRE	A0A2K3DK66_CHLRE	A0A2K3CYR7_CHLRE	A0A2K3E5S7_CHLRE	A0A2K3CTI6_CHLRE	A0A2K3DFP2_CHLRE
molecular_function	GO:0005249	voltage-gated potassium channel activity	8	14	0.571429	0.937104	0.149103	1	1	A8HPX4_CHLRE	A0A2K3D845_CHLRE	A0A2K3DJW6_CHLRE	A0A2K3DRI4_CHLRE	A0A2K3E4W0_CHLRE	A0A2K3D5Y0_CHLRE	A0A2K3D5Z6_CHLRE	A0A2K3E893_CHLRE
biological_process	GO:0071805	potassium ion transmembrane transport	8	18	0.444444	0.780224	0.372308	1	1	A8HPX4_CHLRE	A0A2K3DSM2_CHLRE	A0A2K3D845_CHLRE	A0A2K3DJW6_CHLRE	A0A2K3E4W0_CHLRE	A0A2K3D5Z6_CHLRE	A0A2K3CUH4_CHLRE	A0A2K3E893_CHLRE
biological_process	GO:0080142	regulation of salicylic acid biosynthetic process	8	13	0.615385	0.994718	0.0228031	1	1	A0A2K3DGV5_CHLRE	A0A2K3DGU5_CHLRE	A0A2K3DGS3_CHLRE	A0A2K3DGR0_CHLRE	A0A2K3DGS1_CHLRE	A0A2K3DND3_CHLRE	A0A2K3D4N7_CHLRE	A0A2K3DAG2_CHLRE
biological_process	GO:0006606	protein import into nucleus	8	30	0.266667	0.19174	0.896062	1	1	A0A2K3DI91_CHLRE	A0A2K3D0S5_CHLRE	A0A2K3D472_CHLRE	A0A2K3DMI4_CHLRE	A0A2K3D0V6_CHLRE	A0A2K3D8U6_CHLRE	A0A2K3E212_CHLRE	A0A2K3DMI1_CHLRE
molecular_function	GO:0030170	pyridoxal phosphate binding	8	47	0.170213	0.0146584	0.994376	0.953	1	A8J933_CHLRE	A0A2K3DUX7_CHLRE	A0A2K3DB14_CHLRE	A0A2K3CX34_CHLRE	A0A2K3CYU0_CHLRE	A0A2K3DB13_CHLRE	A0A2K3DVR8_CHLRE	A0A2K3CUB3_CHLRE
molecular_function	GO:0016779	nucleotidyltransferase activity	8	19	0.421053	0.462649	0.612429	1	1	A0FEN2_CHLRE	A0A2K3CYB5_CHLRE	A0A2K3CXD1_CHLRE	A0A2K3E5Z4_CHLRE	A0A2K3E7L8_CHLRE	A0A2K3DF32_CHLRE	A0A2K3DFJ6_CHLRE	A0A2K3DBH7_CHLRE
cellular_component	GO:0030687	preribosome, large subunit precursor	8	24	0.333333	0.641684	0.52633	1	1	A0A2K3E4R8_CHLRE	A0A2K3DLP0_CHLRE	A0A2K3DUC2_CHLRE	A0A2K3DCW4_CHLRE	A0A2K3DLG7_CHLRE	A0A2K3CPY6_CHLRE	A0A2K3D2R0_CHLRE	A0A2K3DWG3_CHLRE
biological_process	GO:0007049	cell cycle	8	22	0.363636	1	5.92098e-07	1	0	A8HY72_CHLRE	A0A2K3DGG6_CHLRE	A0A2K3DBV0_CHLRE	A0A2K3CTF3_CHLRE	A0A2K3D2G9_CHLRE	A0A2K3DAV8_CHLRE	A0A2K3DK49_CHLRE	A0A2K3D5S1_CHLRE
molecular_function	GO:0004386	helicase activity	8	18	0.444444	0.993801	0.0101961	1	0.943	A0A2K3DKJ5_CHLRE	A0A2K3DY75_CHLRE	A0A2K3CTK9_CHLRE	A0A2K3DU41_CHLRE	A0A2K3DR41_CHLRE	A0A2K3CWW2_CHLRE	A0A2K3DPR8_CHLRE	A0A2K3E7V6_CHLRE
cellular_component	GO:0005815	microtubule organizing center	8	16	0.5	0.91471	0.134278	1	1	A0A2K3D2P2_CHLRE	A0A2K3E8C8_CHLRE	A0A2K3CP68_CHLRE	A0A2K3E171_CHLRE	A0A2K3CV39_CHLRE	A0A2K3CQR3_CHLRE	A0A2K3D5F9_CHLRE	A0A2K3D5G1_CHLRE
molecular_function	GO:0016298	lipase activity	8	17	0.470588	0.999978	3.87547e-05	1	0.001	A0A2K3DDY4_CHLRE	A0A2K3E3X4_CHLRE	A0A2K3D085_CHLRE	A0A2K3E3Y4_CHLRE	A0A2K3DDY6_CHLRE	A0A2K3E3Z8_CHLRE	A0A2K3E3V7_CHLRE	A0A2K3E3Y8_CHLRE
molecular_function	GO:0043139	5'-3' DNA helicase activity	8	11	0.727273	0.998941	0.0071238	1	0.894	A0A2K3D3N5_CHLRE	A0A2K3DWS7_CHLRE	A0A2K3CRN5_CHLRE	A0A2K3D357_CHLRE	A0A2K3DME9_CHLRE	A0A2K3CRP0_CHLRE	A0A2K3DMF3_CHLRE	A0A2K3DF35_CHLRE
molecular_function	GO:0004499	N,N-dimethylaniline monooxygenase activity	8	11	0.727273	0.998941	0.0071238	1	0.894	A0A2K3DQK3_CHLRE	A0A2K3DQR7_CHLRE	A0A2K3CT13_CHLRE	A0A2K3DQS5_CHLRE	A0A2K3DQS9_CHLRE	A0A2K3DVK5_CHLRE	A0A2K3CRY4_CHLRE	A0A2K3D1A2_CHLRE
biological_process	GO:0001510	RNA methylation	8	15	0.533333	0.672976	0.426307	1	1	A0A2K3DA13_CHLRE	A0A2K3D1H3_CHLRE	A0A2K3D1H4_CHLRE	A0A2K3DT13_CHLRE	A0A2K3D8E4_CHLRE	A0A2K3CSN9_CHLRE	A0A2K3CSQ1_CHLRE	A0A2K3CMR1_CHLRE
cellular_component	GO:0005768	endosome	8	32	0.25	0.230094	0.837471	1	1	A8J6A0_CHLRE	A0A2K3D7N4_CHLRE	A0A2K3CPF2_CHLRE	A0A2K3DSV3_CHLRE	A0A2K3D063_CHLRE	A0A2K3DLC5_CHLRE	A0A2K3E128_CHLRE	A0A2K3CUH4_CHLRE
cellular_component	GO:0005643	nuclear pore	8	21	0.380952	0.699596	0.428034	1	1	A0A2K3D3L2_CHLRE	A0A2K3DQA7_CHLRE	A0A2K3E0Z3_CHLRE	A0A2K3DGK4_CHLRE	A0A2K3CU41_CHLRE	A0A2K3D060_CHLRE	A0A2K3CUU7_CHLRE	A0A2K3E0Z7_CHLRE
molecular_function	GO:0016274	protein-arginine N-methyltransferase activity	8	13	0.615385	0.996955	0.0125715	1	0.983	A0A2K3CWD9_CHLRE	A0A2K3E4A6_CHLRE	A0A2K3CWE5_CHLRE	A0A2K3DKS8_CHLRE	A0A2K3CWE7_CHLRE	A0A2K3DKU9_CHLRE	A0A2K3DKU3_CHLRE	A0A2K3DDC9_CHLRE
molecular_function	GO:0003779	actin binding	8	17	0.470588	0.946604	0.108545	1	1	A0A2K3DXQ1_CHLRE	A0A2K3D2S4_CHLRE	A0A2K3E275_CHLRE	A0A2K3CNS3_CHLRE	A0A2K3DKH9_CHLRE	A0A2K3DS34_CHLRE	A0A2K3DUI4_CHLRE	A0A2K3DTC2_CHLRE
cellular_component	GO:0005774	vacuolar membrane	8	17	0.470588	0.23248	0.869069	1	1	A0A2K3E3R5_CHLRE	A0A2K3E411_CHLRE	A0A2K3D593_CHLRE	A0A2K3E3P1_CHLRE	A0A2K3D4W5_CHLRE	A0A2K3D4W2_CHLRE	A0A2K3CVP7_CHLRE	A0A2K3D1B6_CHLRE
biological_process	GO:0031123	RNA 3'-end processing	8	11	0.727273	0.999998	7.38971e-06	1	0.003	A0FEN2_CHLRE	A0A2K3CQA0_CHLRE	A0A2K3CXD1_CHLRE	A0A2K3E5Z4_CHLRE	A0A2K3DS41_CHLRE	A0A2K3DCP4_CHLRE	A0A2K3DFK0_CHLRE	A0A2K3DBH7_CHLRE
molecular_function	GO:0009927	histidine phosphotransfer kinase activity	8	10	0.8	0.999729	0.00271277	1	0.541	A0A2K3E0G1_CHLRE	A0A2K3CZT1_CHLRE	A0A2K3DM16_CHLRE	A0A2K3D8G4_CHLRE	A0A2K3CR54_CHLRE	A0A2K3DJT8_CHLRE	A0A2K3CX08_CHLRE	A0A2K3E771_CHLRE
molecular_function	GO:0004713	protein tyrosine kinase activity	8	11	0.727273	0.998941	0.0071238	1	0.894	A0A2K3E5N6_CHLRE	A0A2K3E5D4_CHLRE	A0A2K3E3Q1_CHLRE	A0A2K3DCV0_CHLRE	A0A2K3DI28_CHLRE	A0A2K3DDK5_CHLRE	A8JFV0_CHLRE	A0A2K3DDL0_CHLRE
biological_process	GO:0000184	nuclear-transcribed mRNA catabolic process, nonsense-mediated decay	8	14	0.571429	0.980517	0.0611047	1	1	A0A2K3D496_CHLRE	A0A2K3DBK7_CHLRE	A0A2K3CSR2_CHLRE	A0A2K3CQV6_CHLRE	A0A2K3DVM2_CHLRE	A0A2K3CZR0_CHLRE	A0A2K3DN17_CHLRE	A0A2K3DKW8_CHLRE
molecular_function	GO:0008420	RNA polymerase II CTD heptapeptide repeat phosphatase activity	8	12	0.666667	0.996984	0.0153399	1	0.996	A0A2K3DPN5_CHLRE	A0A2K3DM11_CHLRE	A0A2K3DLV7_CHLRE	A0A2K3DLU3_CHLRE	A0A2K3DLZ6_CHLRE	A0A2K3DLW3_CHLRE	A0A2K3D4X0_CHLRE	A0A2K3DPP9_CHLRE
biological_process	GO:0070940	dephosphorylation of RNA polymerase II C-terminal domain	8	12	0.666667	0.997756	0.0120206	1	0.997	A0A2K3DPN5_CHLRE	A0A2K3DM11_CHLRE	A0A2K3DLV7_CHLRE	A0A2K3DLU3_CHLRE	A0A2K3DLZ6_CHLRE	A0A2K3DLW3_CHLRE	A0A2K3D4X0_CHLRE	A0A2K3DPP9_CHLRE
cellular_component	GO:0005654	nucleoplasm	8	32	0.25	0.973471	0.0381554	1	1	A0A2K3DL40_CHLRE	A0A2K3DI01_CHLRE	A0A2K3CW52_CHLRE	A0A2K3CUP8_CHLRE	A0A2K3DQK7_CHLRE	A0A2K3DAX6_CHLRE	A0A2K3CZM3_CHLRE	A0A2K3DKK4_CHLRE
biological_process	GO:0042276	error-prone translesion synthesis	8	10	0.8	0.999804	0.00206543	1	0.588	A0A2K3CR35_CHLRE	A0A2K3D660_CHLRE	A0A2K3DKD8_CHLRE	A0A2K3DVI0_CHLRE	A0A2K3DDR6_CHLRE	A0A2K3D4A8_CHLRE	A0A2K3D9E2_CHLRE	A0A2K3D744_CHLRE
biological_process	GO:0032508	DNA duplex unwinding	8	19	0.421053	0.846378	0.270044	1	1	A0A2K3D646_CHLRE	A0A2K3E476_CHLRE	A0A2K3CWC5_CHLRE	A0A2K3CW35_CHLRE	A0A2K3D356_CHLRE	A0A2K3DU69_CHLRE	A0A2K3DJ45_CHLRE	A0A2K3D275_CHLRE
biological_process	GO:0044805	late nucleophagy	8	9	0.888889	0.999973	0.000569529	1	0.199	A0A2K3DE59_CHLRE	A0A2K3DFH4_CHLRE	A0A2K3D3V2_CHLRE	A0A2K3D0T3_CHLRE	A0A2K3CSP3_CHLRE	A0A2K3DDH3_CHLRE	A0A2K3CUH9_CHLRE	A0A2K3DFR2_CHLRE
biological_process	GO:0061709	reticulophagy	8	8	1	1	8.74008e-05	1	0.035	A0A2K3DE59_CHLRE	A0A2K3DFH4_CHLRE	A0A2K3D3V2_CHLRE	A0A2K3D0T3_CHLRE	A0A2K3CSP3_CHLRE	A0A2K3CSX4_CHLRE	A0A2K3CUH9_CHLRE	A0A2K3DFR2_CHLRE
biological_process	GO:0006302	double-strand break repair	8	13	0.615385	1	2.87931e-13	1	0	A0A2K3CTR8_CHLRE	A0A2K3CRF8_CHLRE	A0A2K3CRE2_CHLRE	A0A2K3DQG4_CHLRE	A0A2K3D8A8_CHLRE	A0A2K3E874_CHLRE	A0A2K3DMG2_CHLRE	A0A2K3DGR3_CHLRE
biological_process	GO:0006351	transcription, DNA-templated	7	27	0.259259	1	2.70713e-27	1	0	RPOC2_CHLRE	Q65Z16_CHLRE	A0A2K3E015_CHLRE	A0A2K3CWA4_CHLRE	A0A2K3CYX2_CHLRE	A0A2K3CZM3_CHLRE	A0A2K3E4Z6_CHLRE
biological_process	GO:0000278	mitotic cell cycle	7	20	0.35	0.999993	1.48545e-05	1	0.006	A0A2K3E461_CHLRE	A0A2K3DYA1_CHLRE	A0A2K3D9V2_CHLRE	A0A2K3DXP3_CHLRE	A0A2K3CVH5_CHLRE	A0A2K3E647_CHLRE	A0A2K3DWK1_CHLRE
molecular_function	GO:0046982	protein heterodimerization activity	7	49	0.142857	0.00343612	0.998914	0.447	1	A8JFR8_CHLRE	A0A2K3D4R7_CHLRE	A0A2K3DKK9_CHLRE	A0A2K3DUP2_CHLRE	A0A2K3DYI1_CHLRE	A0A2K3DSI6_CHLRE	A0A2K3D5T2_CHLRE
biological_process	GO:0006334	nucleosome assembly	7	36	0.194444	0.0488505	0.979511	1	1	A0A2K3DQN3_CHLRE	A0A2K3D677_CHLRE	A0A2K3DBS6_CHLRE	A0A2K3CVF1_CHLRE	A0A2K3DTZ3_CHLRE	A0A2K3DDK1_CHLRE	A0A2K3E1Q3_CHLRE
cellular_component	GO:0005743	mitochondrial inner membrane	7	71	0.0985915	6.55931e-08	1	0	1	A0A2K3DA89_CHLRE	A0A2K3DS66_CHLRE	A0A2K3CUM3_CHLRE	A0A2K3D1B2_CHLRE	A0A2K3CTI6_CHLRE	A0A2K3DD62_CHLRE	A0A2K3DCT0_CHLRE
biological_process	GO:0008380	RNA splicing	7	19	0.368421	0.0459638	0.969214	1	1	A0A2K3DDS0_CHLRE	A0A2K3DBK7_CHLRE	A0A2K3DL17_CHLRE	A0A2K3DXU4_CHLRE	A0A2K3E1C6_CHLRE	A0A2K3E1G4_CHLRE	A0A2K3DL39_CHLRE
biological_process	GO:0006270	DNA replication initiation	7	14	0.5	0.915943	0.175943	1	1	A8J6Q4_CHLRE	A0A2K3D3Q7_CHLRE	A0A2K3CRZ4_CHLRE	A0A2K3DBH8_CHLRE	A0A2K3DLK2_CHLRE	A0A2K3DW68_CHLRE	A0A2K3DLB4_CHLRE
cellular_component	GO:0000932	P-body	7	24	0.291667	0.527434	0.646704	1	1	A8IMK5_CHLRE	A0A2K3CYY3_CHLRE	A0A2K3D6Y2_CHLRE	A0A2K3DP46_CHLRE	A0A2K3D9Y9_CHLRE	A0A2K3DKF3_CHLRE	A0A2K3DYW2_CHLRE
biological_process	GO:0006623	protein targeting to vacuole	7	13	0.538462	0.977197	0.074605	1	1	A0A2K3D1H8_CHLRE	A0A2K3CQQ3_CHLRE	A0A2K3D1G5_CHLRE	A0A2K3DZT8_CHLRE	A0A2K3CQS6_CHLRE	A0A2K3DQL6_CHLRE	A0A2K3D1L1_CHLRE
cellular_component	GO:0032040	small-subunit processome	7	35	0.2	0.11014	0.947944	1	1	A0A2K3DK03_CHLRE	A0A2K3D8I9_CHLRE	A0A2K3D8K1_CHLRE	A0A2K3DKU8_CHLRE	A0A2K3DU20_CHLRE	A0A2K3DCA0_CHLRE	A8HXG8_CHLRE
biological_process	GO:0000723	telomere maintenance	7	14	0.5	0.998699	0.00444939	1	0.857	A0A2K3D646_CHLRE	A0A2K3D1K3_CHLRE	A0A2K3CMY7_CHLRE	A0A2K3DXZ9_CHLRE	A0A2K3CW35_CHLRE	A0A2K3E4L1_CHLRE	A0A2K3DCC3_CHLRE
cellular_component	GO:0019898	extrinsic component of membrane	7	24	0.291667	0.656606	0.479796	1	1	A8IHH9_CHLRE	A0A2K3CQQ3_CHLRE	A0A2K3DFH4_CHLRE	A0A2K3CTE2_CHLRE	A0A2K3CSX4_CHLRE	A0A2K3CQS6_CHLRE	A0A2K3D1L1_CHLRE
biological_process	GO:0051726	regulation of cell cycle	7	10	0.7	0.999944	0.000124971	1	0.043	A0A2K3DJG0_CHLRE	A0A2K3CZT4_CHLRE	A0A2K3D697_CHLRE	A0A2K3CVZ7_CHLRE	A0A2K3CXG1_CHLRE	A0A2K3CZM3_CHLRE	Q1ZZK3_CHLRE
molecular_function	GO:0031267	small GTPase binding	7	20	0.35	0.697008	0.481729	1	1	A0A2K3CQE6_CHLRE	A0A2K3D3L2_CHLRE	A0A2K3D1Z8_CHLRE	A0A2K3CWJ4_CHLRE	A0A2K3DRE9_CHLRE	A0A2K3DP34_CHLRE	A0A2K3E212_CHLRE
molecular_function	GO:0004553	hydrolase activity, hydrolyzing O-glycosyl compounds	7	20	0.35	0.592189	0.513565	1	1	A0A2K3DQ89_CHLRE	A0A2K3D387_CHLRE	A0A2K3D0F8_CHLRE	A0A2K3D2V6_CHLRE	A0A2K3D370_CHLRE	A0A2K3DKS3_CHLRE	A0A2K3D2A2_CHLRE
cellular_component	GO:0034045	phagophore assembly site membrane	7	11	0.636364	0.994801	0.0252783	1	0.972	A0A2K3DE59_CHLRE	A0A2K3D3V2_CHLRE	A0A2K3D0T3_CHLRE	A0A2K3CSP3_CHLRE	A0A2K3CSX4_CHLRE	A0A2K3CUH9_CHLRE	A0A2K3DFR2_CHLRE
molecular_function	GO:0015095	magnesium ion transmembrane transporter activity	7	14	0.5	0.951708	0.130489	1	1	A0A2K3DG46_CHLRE	A0A2K3DQB3_CHLRE	A0A2K3E423_CHLRE	A0A2K3D736_CHLRE	A0A2K3E6W7_CHLRE	A0A2K3D933_CHLRE	A0A2K3CZ59_CHLRE
biological_process	GO:0006289	nucleotide-excision repair	7	15	0.466667	0.990735	0.0235657	1	1	A0A2K3DD36_CHLRE	A0A2K3CQ68_CHLRE	A0A2K3DCB3_CHLRE	A0A2K3DX60_CHLRE	A0A2K3D5Q5_CHLRE	A0A2K3D2Z8_CHLRE	A0A2K3E8G5_CHLRE
biological_process	GO:0030488	tRNA methylation	7	23	0.304348	0.273864	0.835635	1	1	A0A2K3E6I5_CHLRE	A0A2K3CYD6_CHLRE	A0A2K3DT17_CHLRE	A0A2K3DTW5_CHLRE	A0A2K3DTN8_CHLRE	A0A2K3CU03_CHLRE	A0A2K3CT40_CHLRE
molecular_function	GO:0005539	glycosaminoglycan binding	7	19	0.368421	0.752465	0.419171	1	1	A0A2K3E5J3_CHLRE	A0A2K3E0X7_CHLRE	A0A2K3DJS0_CHLRE	A0A2K3E5H9_CHLRE	A0A2K3E179_CHLRE	A0A2K3E0V8_CHLRE	A0A2K3DT51_CHLRE
molecular_function	GO:0008449	N-acetylglucosamine-6-sulfatase activity	7	19	0.368421	0.752465	0.419171	1	1	A0A2K3E5J3_CHLRE	A0A2K3E0X7_CHLRE	A0A2K3DJS0_CHLRE	A0A2K3E5H9_CHLRE	A0A2K3E179_CHLRE	A0A2K3E0V8_CHLRE	A0A2K3DT51_CHLRE
biological_process	GO:0061024	membrane organization	7	8	0.875	0.650668	0.431236	1	1	A0A2K3DXQ1_CHLRE	A0A2K3D2S4_CHLRE	A0A2K3E275_CHLRE	A0A2K3CNS3_CHLRE	A0A2K3DS34_CHLRE	A0A2K3DUI4_CHLRE	A0A2K3DTC2_CHLRE
biological_process	GO:0006813	potassium ion transport	7	15	0.466667	0.919291	0.144616	1	1	A0A2K3CPV9_CHLRE	A0A2K3DT89_CHLRE	A0A2K3DG90_CHLRE	A0A2K3DT99_CHLRE	A0A2K3CPT7_CHLRE	A0A2K3DTC6_CHLRE	A0A2K3CPT6_CHLRE
biological_process	GO:0036158	outer dynein arm assembly	7	11	0.636364	0.994497	0.0264752	1	1	A8IJZ3_CHLRE	A0A2K3D8D3_CHLRE	A0A2K3D798_CHLRE	A0A2K3DM40_CHLRE	A0A2K3DDL5_CHLRE	A0A2K3CUD8_CHLRE	A0A2K3E4N3_CHLRE
molecular_function	GO:0004402	histone acetyltransferase activity	7	10	0.7	0.996984	0.0153399	1	0.996	A0A2K3DIE5_CHLRE	A0A2K3DIE3_CHLRE	A0A2K3CZQ1_CHLRE	A0A2K3DYA7_CHLRE	A0A2K3DS27_CHLRE	A0A2K3E001_CHLRE	A0A2K3DZW9_CHLRE
cellular_component	GO:0012507	ER to Golgi transport vesicle membrane	7	14	0.5	0.952981	0.107478	1	1	A0A2K3D9Y7_CHLRE	A0A2K3DI38_CHLRE	A0A2K3D7D0_CHLRE	A0A2K3D1M4_CHLRE	A0A2K3CQU9_CHLRE	A0A2K3E5D5_CHLRE	A0A2K3E7U8_CHLRE
cellular_component	GO:0000445	THO complex part of transcription export complex	7	11	0.636364	0.994801	0.0252783	1	0.972	A0A2K3CPA3_CHLRE	A0A2K3CYY4_CHLRE	A0A2K3D2S9_CHLRE	A0A2K3E683_CHLRE	A0A2K3D0N2_CHLRE	A0A2K3CSB0_CHLRE	A0A2K3D4Y9_CHLRE
molecular_function	GO:0018024	histone-lysine N-methyltransferase activity	7	12	0.583333	0.999729	0.00128564	1	0.331	A8I904_CHLRE	A0A2K3DP74_CHLRE	A0A2K3DVS8_CHLRE	A0A2K3CWM2_CHLRE	A0A2K3E2U5_CHLRE	A0A2K3CT27_CHLRE	A0A2K3E5V3_CHLRE
biological_process	GO:0000160	phosphorelay signal transduction system	7	9	0.777778	0.99965	0.00225703	1	0.634	A0A2K3CVU2_CHLRE	A0A2K3DSF4_CHLRE	A0A2K3D199_CHLRE	A0A2K3E1G1_CHLRE	A0A2K3CWZ0_CHLRE	A0A2K3DFR6_CHLRE	A0A2K3CV79_CHLRE
cellular_component	GO:0031235	intrinsic component of the cytoplasmic side of the plasma membrane	7	7	1	1	0.000265598	1	0.043	A0A2K3DXQ1_CHLRE	A0A2K3D2S4_CHLRE	A0A2K3E275_CHLRE	A0A2K3CNS3_CHLRE	A0A2K3DS34_CHLRE	A0A2K3DUI4_CHLRE	A0A2K3DTC2_CHLRE
biological_process	GO:0030031	cell projection assembly	7	8	0.875	0.877324	0.170422	1	1	A0A2K3DXQ1_CHLRE	A0A2K3D2S4_CHLRE	A0A2K3E275_CHLRE	A0A2K3CNS3_CHLRE	A0A2K3DS34_CHLRE	A0A2K3DUI4_CHLRE	A0A2K3DTC2_CHLRE
cellular_component	GO:0005847	mRNA cleavage and polyadenylation specificity factor complex	7	12	0.583333	0.988612	0.0447243	1	1	A0A2K3CWY4_CHLRE	A0A2K3E1R0_CHLRE	A0A2K3CVP9_CHLRE	A0A2K3E6B7_CHLRE	A0A2K3DIA8_CHLRE	A0A2K3CVQ7_CHLRE	A0A2K3E241_CHLRE
biological_process	GO:0006261	DNA-dependent DNA replication	7	15	0.466667	0.999029	0.00208866	1	0.589	A0A2K3E6P6_CHLRE	A0A2K3CTR8_CHLRE	A0A2K3DZJ0_CHLRE	A0A2K3CRE2_CHLRE	A0A2K3DMG2_CHLRE	A0A2K3DGR3_CHLRE	A0A2K3D9E2_CHLRE
cellular_component	GO:0000922	spindle pole	7	12	0.583333	0.978334	0.0716261	1	1	A0A2K3D479_CHLRE	A0A2K3E461_CHLRE	A0A2K3DYA1_CHLRE	A0A2K3D9V2_CHLRE	A0A2K3E171_CHLRE	A0A2K3D3H1_CHLRE	A0A2K3E647_CHLRE
molecular_function	GO:0070740	tubulin-glutamic acid ligase activity	7	12	0.583333	0.98466	0.0567084	1	1	A0A2K3D881_CHLRE	A0A2K3E812_CHLRE	A0A2K3DQX8_CHLRE	A0A2K3DV48_CHLRE	A0A2K3E3I9_CHLRE	A0A2K3E3N5_CHLRE	A0A2K3DF51_CHLRE
biological_process	GO:0018095	protein polyglutamylation	7	12	0.583333	0.987979	0.0467117	1	1	A0A2K3D881_CHLRE	A0A2K3E812_CHLRE	A0A2K3DQX8_CHLRE	A0A2K3DV48_CHLRE	A0A2K3E3I9_CHLRE	A0A2K3E3N5_CHLRE	A0A2K3DF51_CHLRE
biological_process	GO:0036297	interstrand cross-link repair	7	10	0.7	0.999224	0.00550319	1	0.928	A0A2K3E8E7_CHLRE	A0A2K3E868_CHLRE	A0A2K3DLA7_CHLRE	A0A2K3DZT7_CHLRE	A0A2K3CTH8_CHLRE	A0A2K3DCV7_CHLRE	A0A2K3D3M2_CHLRE
molecular_function	GO:0008574	plus-end-directed microtubule motor activity	7	10	0.7	0.997287	0.0163794	1	1	A0A2K3D0X3_CHLRE	A0A2K3E630_CHLRE	A0A2K3DJH8_CHLRE	A0A2K3CRT3_CHLRE	A0A2K3CVQ1_CHLRE	A0A2K3D1P0_CHLRE	A0A2K3DC11_CHLRE
molecular_function	GO:0042910	xenobiotic transmembrane transporter activity	7	19	0.368421	0.779928	0.364319	1	1	A0A2K3DTZ1_CHLRE	A0A2K3E5B4_CHLRE	A0A2K3E569_CHLRE	A0A2K3CYB0_CHLRE	A0A2K3DTY2_CHLRE	A0A2K3E827_CHLRE	A0A2K3DZ02_CHLRE
biological_process	GO:0000077	DNA damage checkpoint signaling	7	8	0.875	0.988948	0.028325	1	1	A0A2K3CYK0_CHLRE	A0A2K3DYP3_CHLRE	A0A2K3DTE2_CHLRE	A0A2K3DUS4_CHLRE	A0A2K3DWH4_CHLRE	A0A2K3DCC3_CHLRE	A0A2K3D131_CHLRE
cellular_component	GO:0043229	intracellular organelle	7	11	0.636364	0.924034	0.0830556	1	1	A0A2K3DFE5_CHLRE	A0A2K3DHR8_CHLRE	A0A2K3CZ97_CHLRE	A0A2K3D1G0_CHLRE	A0A2K3DLD4_CHLRE	A0A2K3CZ89_CHLRE	A0A2K3DNI5_CHLRE
biological_process	GO:0042594	response to starvation	7	7	1	0.996533	0.0118859	1	0.997	A0A2K3DE59_CHLRE	A0A2K3E4Z7_CHLRE	A0A2K3D3V2_CHLRE	A0A2K3D0T3_CHLRE	A0A2K3CSP3_CHLRE	A0A2K3CUH9_CHLRE	A0A2K3DFR2_CHLRE
cellular_component	GO:0005694	chromosome	7	14	0.5	0.999981	3.43637e-05	1	0.004	A0A2K3CWC5_CHLRE	A0A2K3D1W3_CHLRE	A0A2K3DQG4_CHLRE	A0A2K3DK49_CHLRE	A0A2K3D356_CHLRE	A0A2K3DU69_CHLRE	A0A2K3D275_CHLRE
cellular_component	GO:0005840	ribosome	6	62	0.0967742	1.35873e-18	1	0	1	A0A2K3DYE1_CHLRE	A0A2K3CQY8_CHLRE	A0A2K3DDN8_CHLRE	A0A2K3CN25_CHLRE	A0A2K3CXT8_CHLRE	A8IZK1_CHLRE
molecular_function	GO:0051539	4 iron, 4 sulfur cluster binding	6	59	0.101695	6.50332e-05	0.999986	0.007	1	E0YRV5_CHLRE	A0A2K3DLL0_CHLRE	A0A2K3DXP3_CHLRE	A0A2K3CPL6_CHLRE	A0A2K3DGD3_CHLRE	A8I815_CHLRE
molecular_function	GO:0043023	ribosomal large subunit binding	6	14	0.428571	0.869511	0.28124	1	1	A0A2K3CRB8_CHLRE	A0A2K3CWM1_CHLRE	A0A2K3DZ16_CHLRE	A0A2K3CWM0_CHLRE	A0A2K3DM03_CHLRE	A0A2K3E220_CHLRE
biological_process	GO:0016226	iron-sulfur cluster assembly	6	21	0.285714	0.571653	0.60656	1	1	A0A2K3DHM0_CHLRE	A0A2K3CPM4_CHLRE	A0A2K3D614_CHLRE	A0A2K3D634_CHLRE	A0A2K3CPL6_CHLRE	A0A2K3D1E4_CHLRE
molecular_function	GO:0004521	endoribonuclease activity	6	11	0.545455	0.95994	0.0738348	1	1	A0A2K3DHA4_CHLRE	A0A2K3DEK5_CHLRE	A0A2K3E6R8_CHLRE	A0A2K3E457_CHLRE	A0A2K3DRE4_CHLRE	A0A2K3DH95_CHLRE
molecular_function	GO:0008061	chitin binding	6	16	0.375	0.765863	0.418359	1	1	A0A2K3DBP8_CHLRE	A0A2K3DB77_CHLRE	A0A2K3E4S5_CHLRE	A0A2K3DRZ4_CHLRE	A0A2K3DBQ5_CHLRE	A0A2K3DBP7_CHLRE
molecular_function	GO:0106306	protein serine/threonine phosphatase activity	6	34	0.176471	NA	NA	NA	NA	A0A2K3E0S8_CHLRE	A0A2K3DPE5_CHLRE	A0A2K3DPC6_CHLRE	A0A2K3D365_CHLRE	A0A2K3CU27_CHLRE	A0A2K3D4X0_CHLRE
molecular_function	GO:0106307	protein serine/threonine phosphatase activity	6	34	0.176471	NA	NA	NA	NA	A0A2K3E0S8_CHLRE	A0A2K3DPE5_CHLRE	A0A2K3DPC6_CHLRE	A0A2K3D365_CHLRE	A0A2K3CU27_CHLRE	A0A2K3D4X0_CHLRE
cellular_component	GO:0016592	mediator complex	6	17	0.352941	0.750439	0.434294	1	1	A0A2K3CYN0_CHLRE	A0A2K3DTW3_CHLRE	A0A2K3D6P5_CHLRE	A0A2K3D8E3_CHLRE	A0A2K3D356_CHLRE	A0A2K3DJ05_CHLRE
biological_process	GO:0051603	proteolysis involved in cellular protein catabolic process	6	24	0.25	0.990944	0.0125458	1	0.997	A8I5R9_CHLRE	A0A2K3CTF9_CHLRE	A0A2K3D3Y4_CHLRE	A0A2K3DK05_CHLRE	A0A2K3DI22_CHLRE	A0A2K3D637_CHLRE
biological_process	GO:0007064	mitotic sister chromatid cohesion	6	9	0.666667	1	7.73242e-07	1	0	A0A2K3DFV4_CHLRE	A0A2K3CWG1_CHLRE	A0A2K3E6Z2_CHLRE	A0A2K3D5W6_CHLRE	A0A2K3DFQ1_CHLRE	A0A2K3D7X0_CHLRE
biological_process	GO:0032465	regulation of cytokinesis	6	14	0.428571	0.91021	0.20279	1	1	A0A2K3DYA1_CHLRE	A0A2K3CSI9_CHLRE	A0A2K3D170_CHLRE	A0A2K3E377_CHLRE	A0A2K3DGG4_CHLRE	A0A2K3D589_CHLRE
molecular_function	GO:0008374	O-acyltransferase activity	6	17	0.352941	0.246642	0.860215	1	1	A0A2K3DL67_CHLRE	A8JH70_CHLRE	A0A2K3D6C2_CHLRE	A0A2K3DL79_CHLRE	A0A2K3D5L6_CHLRE	A0A2K3E247_CHLRE
biological_process	GO:0008033	tRNA processing	6	13	0.461538	0.846613	0.20548	1	1	A0A2K3DP38_CHLRE	A0A2K3CZS8_CHLRE	A0A2K3E136_CHLRE	A0A2K3E560_CHLRE	A0A2K3DTS7_CHLRE	A0A2K3DYH6_CHLRE
molecular_function	GO:0003688	DNA replication origin binding	6	10	0.6	0.983621	0.066545	1	1	A8J6Q4_CHLRE	A0A2K3CRZ4_CHLRE	A0A2K3DBH8_CHLRE	A0A2K3DLK2_CHLRE	A0A2K3DLB4_CHLRE	A8JFM6_CHLRE
biological_process	GO:0006298	mismatch repair	6	16	0.375	0.833896	0.315315	1	1	A0A2K3DLY5_CHLRE	A0A2K3D5Q5_CHLRE	A0A2K3E5S7_CHLRE	A0A2K3CSI1_CHLRE	A8I815_CHLRE	A0A2K3E7C9_CHLRE
cellular_component	GO:0005680	anaphase-promoting complex	6	12	0.5	0.955276	0.13195	1	1	A0A2K3DBV0_CHLRE	A0A2K3CVZ5_CHLRE	A0A2K3CRQ2_CHLRE	A0A2K3CZ15_CHLRE	A0A2K3D5S1_CHLRE	A0A2K3D074_CHLRE
molecular_function	GO:0043022	ribosome binding	6	33	0.181818	0.0552847	0.977951	1	1	A0A2K3DYE1_CHLRE	A0A2K3DX45_CHLRE	A0A2K3DLF6_CHLRE	A0A2K3DER8_CHLRE	A0A2K3DLG8_CHLRE	A0A2K3DHP9_CHLRE
biological_process	GO:0016573	histone acetylation	6	13	0.461538	0.981148	0.0497719	1	1	A0A2K3E264_CHLRE	A0A2K3D7H3_CHLRE	A0A2K3DYA7_CHLRE	A0A2K3CZB2_CHLRE	A0A2K3E001_CHLRE	A0A2K3DZW9_CHLRE
biological_process	GO:0006338	chromatin remodeling	6	15	0.4	0.725894	0.394236	1	1	A0A2K3CXW3_CHLRE	A0A2K3D3P2_CHLRE	A0A2K3DFS6_CHLRE	A0A2K3DX10_CHLRE	A0A2K3E7A1_CHLRE	A0A2K3DS27_CHLRE
biological_process	GO:0006268	DNA unwinding involved in DNA replication	6	12	0.5	0.953288	0.136409	1	1	A0A2K3CQ68_CHLRE	A0A2K3DIP5_CHLRE	A0A2K3CWC5_CHLRE	A0A2K3D356_CHLRE	A0A2K3DU69_CHLRE	A0A2K3D275_CHLRE
cellular_component	GO:0008180	COP9 signalosome	6	27	0.222222	0.225654	0.884365	1	1	A0A2K3DSG1_CHLRE	A0A2K3E1M0_CHLRE	A0A2K3CX22_CHLRE	A0A2K3CYL5_CHLRE	A0A2K3E1I4_CHLRE	A0A2K3E1L2_CHLRE
biological_process	GO:0000338	protein deneddylation	6	23	0.26087	0.39344	0.768784	1	1	A0A2K3DSG1_CHLRE	A0A2K3E1M0_CHLRE	A0A2K3CX22_CHLRE	A0A2K3CYL5_CHLRE	A0A2K3E1I4_CHLRE	A0A2K3E1L2_CHLRE
cellular_component	GO:0035861	site of double-strand break	6	11	0.545455	0.974722	0.0883372	1	1	A0A2K3DUT4_CHLRE	A0A2K3CR35_CHLRE	A0A2K3DKD8_CHLRE	A0A2K3D4E3_CHLRE	A0A2K3DVI0_CHLRE	A0A2K3D4A8_CHLRE
molecular_function	GO:0051959	dynein light intermediate chain binding	6	13	0.461538	0.910609	0.216632	1	1	A0A2K3D8D3_CHLRE	A0A2K3CYE9_CHLRE	A0A2K3DN16_CHLRE	A0A2K3E5K1_CHLRE	A0A2K3E6A9_CHLRE	A0A2K3DQQ4_CHLRE
cellular_component	GO:0005795	Golgi stack	6	10	0.6	0.879988	0.249561	1	1	A0A2K3D9Y7_CHLRE	A0A2K3DI38_CHLRE	A0A2K3D7D0_CHLRE	A0A2K3D1M4_CHLRE	A0A2K3CQU9_CHLRE	A0A2K3E7U8_CHLRE
biological_process	GO:0048211	Golgi vesicle docking	6	10	0.6	0.986871	0.0560593	1	1	A0A2K3D9Y7_CHLRE	A0A2K3DI38_CHLRE	A0A2K3D7D0_CHLRE	A0A2K3D1M4_CHLRE	A0A2K3CQU9_CHLRE	A0A2K3E7U8_CHLRE
biological_process	GO:0031122	cytoplasmic microtubule organization	6	12	0.5	0.983433	0.0502531	1	1	A0A2K3E461_CHLRE	A0A2K3D9V2_CHLRE	A0A2K3CU60_CHLRE	A0A2K3CUA8_CHLRE	A0A2K3E5K1_CHLRE	A0A2K3E647_CHLRE
biological_process	GO:0000070	mitotic sister chromatid segregation	6	10	0.6	1	2.87675e-09	1	0	A0A2K3DMT9_CHLRE	A0A2K3E630_CHLRE	A0A2K3DJH8_CHLRE	A0A2K3CRT3_CHLRE	A0A2K3D1P0_CHLRE	A0A2K3DC11_CHLRE
molecular_function	GO:0016538	cyclin-dependent protein serine/threonine kinase regulator activity	6	15	0.4	0.706339	0.486376	1	1	A0A2K3DBB2_CHLRE	A0A2K3CYN0_CHLRE	A0A2K3CNQ7_CHLRE	A0A2K3DFW5_CHLRE	A0A2K3DU98_CHLRE	A0A2K3CYT7_CHLRE
molecular_function	GO:0035091	phosphatidylinositol binding	6	15	0.4	0.733327	0.419245	1	1	A0A2K3D7N4_CHLRE	A0A2K3CUD6_CHLRE	A0A2K3DJN0_CHLRE	A0A2K3DQG7_CHLRE	A0A2K3D0P9_CHLRE	A0A2K3E128_CHLRE
molecular_function	GO:0008146	sulfotransferase activity	6	18	0.333333	0.298293	0.837945	1	1	A0A2K3DBH1_CHLRE	A0A2K3DFV9_CHLRE	A0A2K3D7P8_CHLRE	A0A2K3DZM6_CHLRE	A0A2K3DZN5_CHLRE	A0A2K3DZK7_CHLRE
cellular_component	GO:0005667	transcription regulator complex	6	7	0.857143	0.999809	0.000544298	1	0.085	A8HY72_CHLRE	A0A2K3DYA7_CHLRE	A0A2K3CZT4_CHLRE	A0A2K3E001_CHLRE	A0A2K3DZW9_CHLRE	Q1ZZK3_CHLRE
molecular_function	GO:0008233	peptidase activity	6	22	0.272727	0.160264	0.867245	1	1	A8IYR6_CHLRE	A0A2K3E0M0_CHLRE	A0A2K3CTN3_CHLRE	A0A2K3D3J6_CHLRE	A8JD49_CHLRE	A0A2K3DFI8_CHLRE
biological_process	GO:0098789	pre-mRNA cleavage required for polyadenylation	6	8	0.75	0.99836	0.0136902	1	1	A0A2K3CWY4_CHLRE	A0A2K3E1R0_CHLRE	A0A2K3CVP9_CHLRE	A0A2K3E6B7_CHLRE	A0A2K3DIA8_CHLRE	A0A2K3CVQ7_CHLRE
cellular_component	GO:0000148	1,3-beta-D-glucan synthase complex	6	7	0.857143	0.999734	0.00443901	1	0.538	A0A2K3DXX2_CHLRE	A0A2K3DY17_CHLRE	A0A2K3DR12_CHLRE	A0A2K3DTU7_CHLRE	A0A2K3CZX6_CHLRE	A0A2K3DY13_CHLRE
molecular_function	GO:0003843	1,3-beta-D-glucan synthase activity	6	7	0.857143	0.999633	0.0057509	1	0.81	A0A2K3DXX2_CHLRE	A0A2K3DY17_CHLRE	A0A2K3DR12_CHLRE	A0A2K3DTU7_CHLRE	A0A2K3CZX6_CHLRE	A0A2K3DY13_CHLRE
molecular_function	GO:0046527	glucosyltransferase activity	6	7	0.857143	0.996021	0.0121748	1	0.981	A0A2K3DXX2_CHLRE	A0A2K3DY17_CHLRE	A0A2K3DR12_CHLRE	A0A2K3DTU7_CHLRE	A0A2K3CZX6_CHLRE	A0A2K3DY13_CHLRE
biological_process	GO:0006075	(1->3)-beta-D-glucan biosynthetic process	6	7	0.857143	0.999719	0.00465221	1	0.893	A0A2K3DXX2_CHLRE	A0A2K3DY17_CHLRE	A0A2K3DR12_CHLRE	A0A2K3DTU7_CHLRE	A0A2K3CZX6_CHLRE	A0A2K3DY13_CHLRE
biological_process	GO:0016075	rRNA catabolic process	6	13	0.461538	0.926528	0.166104	1	1	A0A2K3DKX2_CHLRE	A0A2K3CP42_CHLRE	A0A2K3CPT2_CHLRE	A0A2K3CW23_CHLRE	A0A2K3D2W5_CHLRE	A0A2K3E2Q8_CHLRE
molecular_function	GO:0017108	5'-flap endonuclease activity	6	10	0.6	0.983621	0.066545	1	1	A0A2K3D4L9_CHLRE	A0A2K3CU83_CHLRE	A0A2K3CTH8_CHLRE	A0A2K3DLE0_CHLRE	A0A2K3E7V6_CHLRE	A0A2K3DLI8_CHLRE
molecular_function	GO:0004519	endonuclease activity	6	14	0.428571	0.998861	0.00243991	1	0.481	A0A2K3E4R4_CHLRE	A0A2K3DUT4_CHLRE	A0A2K3DF58_CHLRE	A0A2K3E4R8_CHLRE	A0A2K3E5S7_CHLRE	A0A2K3D2Z8_CHLRE
biological_process	GO:0034968	histone lysine methylation	6	11	0.545455	0.863437	0.263166	1	1	A0A2K3DP74_CHLRE	A0A2K3DVS8_CHLRE	A0A2K3CWM2_CHLRE	A0A2K3E2U5_CHLRE	A0A2K3CT27_CHLRE	A0A2K3E5V3_CHLRE
molecular_function	GO:0009378	four-way junction helicase activity	6	8	0.75	0.997896	0.0166904	1	1	A0A2K3E8E7_CHLRE	A0A2K3CWC5_CHLRE	A0A2K3DZT7_CHLRE	A0A2K3D356_CHLRE	A0A2K3DU69_CHLRE	A0A2K3D275_CHLRE
molecular_function	GO:0015079	potassium ion transmembrane transporter activity	6	6	1	0.996713	0.00862126	1	0.919	A0A2K3CPV9_CHLRE	A0A2K3DT89_CHLRE	A0A2K3DT99_CHLRE	A0A2K3CPT7_CHLRE	A0A2K3DTC6_CHLRE	A0A2K3CPT6_CHLRE
molecular_function	GO:0004525	ribonuclease III activity	6	10	0.6	0.983621	0.066545	1	1	A0A2K3DKX2_CHLRE	A0A2K3CP42_CHLRE	A0A2K3E437_CHLRE	A0A2K3CPT2_CHLRE	A0A2K3CW23_CHLRE	A0A2K3E2Q8_CHLRE
biological_process	GO:0010387	COP9 signalosome assembly	6	19	0.315789	0.624723	0.569188	1	1	A0A2K3DSG1_CHLRE	A0A2K3E1M0_CHLRE	A0A2K3CX22_CHLRE	A0A2K3CYL5_CHLRE	A0A2K3E1I4_CHLRE	A0A2K3E1L2_CHLRE
biological_process	GO:0042391	regulation of membrane potential	6	13	0.461538	0.925395	0.189384	1	1	A0A2K3DF21_CHLRE	A0A2K3E4W0_CHLRE	A0A2K3D5Z6_CHLRE	A0A2K3E893_CHLRE	A0A2K3CPA5_CHLRE	A0A2K3E2H7_CHLRE
biological_process	GO:0000725	recombinational repair	6	6	1	1	9.23699e-13	1	0	A0A2K3DIU2_CHLRE	A0A2K3DZA3_CHLRE	A0A2K3DIE7_CHLRE	A0A2K3DIJ9_CHLRE	A0A2K3E7T4_CHLRE	A0A2K3DKR2_CHLRE
molecular_function	GO:0008234	cysteine-type peptidase activity	6	17	0.352941	0.862847	0.187081	1	1	A0A2K3DW80_CHLRE	A0A2K3DK22_CHLRE	A0A2K3CRE5_CHLRE	A0A2K3DP63_CHLRE	A0A2K3CSG9_CHLRE	A0A2K3CSF5_CHLRE
biological_process	GO:0061025	membrane fusion	6	10	0.6	0.919291	0.144616	1	1	A0A2K3D9Y7_CHLRE	A0A2K3DI38_CHLRE	A0A2K3D7D0_CHLRE	A0A2K3D1M4_CHLRE	A0A2K3CQU9_CHLRE	A0A2K3E7U8_CHLRE
biological_process	GO:0045056	transcytosis	6	9	0.666667	0.994615	0.0303014	1	1	A0A2K3D9Y7_CHLRE	A0A2K3DI38_CHLRE	A0A2K3D7D0_CHLRE	A0A2K3D1M4_CHLRE	A0A2K3CQU9_CHLRE	A0A2K3E7U8_CHLRE
cellular_component	GO:0033186	CAF-1 complex	6	6	1	1	0.0008618	1	0.138	A0A2K3DQN3_CHLRE	A0A2K3D677_CHLRE	A0A2K3DBS6_CHLRE	A0A2K3CVF1_CHLRE	A0A2K3DTZ3_CHLRE	A0A2K3DDK1_CHLRE
molecular_function	GO:0008289	lipid binding	5	22	0.227273	0.386754	0.699173	1	1	A0A2K3DPY6_CHLRE	A0A2K3E7X2_CHLRE	A0A2K3D8Z4_CHLRE	A0A2K3D0Q0_CHLRE	A0A2K3DYT1_CHLRE
cellular_component	GO:0071013	catalytic step 2 spliceosome	5	32	0.15625	0.0343415	0.987056	0.97	1	A0A2K3DDS0_CHLRE	A0A2K3DML4_CHLRE	A0A2K3E5Q8_CHLRE	A0A2K3DR41_CHLRE	A0A2K3DKK4_CHLRE
cellular_component	GO:0000407	phagophore assembly site	5	8	0.625	0.999174	0.00364774	1	0.478	A8JCL2_CHLRE	A0A2K3DFH4_CHLRE	A0A2K3CTE2_CHLRE	A0A2K3E601_CHLRE	A0A2K3DDH3_CHLRE
biological_process	GO:0034765	regulation of ion transmembrane transport	5	11	0.454545	0.938895	0.153353	1	1	A8HPX4_CHLRE	A0A2K3CP21_CHLRE	A0A2K3D845_CHLRE	A0A2K3DJW6_CHLRE	A0A2K3CQ96_CHLRE
molecular_function	GO:0015293	symporter activity	5	15	0.333333	0.254231	0.867053	1	1	Q8LP68_CHLRE	A0A2K3D204_CHLRE	A0A2K3DBJ7_CHLRE	A0A2K3CVU6_CHLRE	A0A2K3CVV6_CHLRE
molecular_function	GO:0005507	copper ion binding	5	29	0.172414	0.0565011	0.979084	1	1	A0A2K3E216_CHLRE	A0A2K3DJW5_CHLRE	A0A2K3DF91_CHLRE	A0A2K3DC83_CHLRE	A8I832_CHLRE
molecular_function	GO:0045505	dynein intermediate chain binding	5	18	0.277778	0.448405	0.740638	1	1	A0A2K3D8D3_CHLRE	A0A2K3CYE9_CHLRE	A0A2K3DN16_CHLRE	A0A2K3E6A9_CHLRE	A0A2K3DQQ4_CHLRE
molecular_function	GO:0031625	ubiquitin protein ligase binding	5	31	0.16129	0.035631	0.987652	1	1	A0A2K3DTW2_CHLRE	A0A2K3DX97_CHLRE	A0A2K3DBV0_CHLRE	A0A2K3DU96_CHLRE	A0A2K3DVP2_CHLRE
biological_process	GO:0006486	protein glycosylation	5	64	0.078125	2.65952e-06	0.999999	0.001	1	A0A2K3E4N0_CHLRE	A0A2K3E4L8_CHLRE	A0A2K3DEQ8_CHLRE	A0A2K3E4T6_CHLRE	A0A2K3DRW9_CHLRE
cellular_component	GO:0005778	peroxisomal membrane	5	15	0.333333	0.693429	0.498155	1	1	A0A2K3DAD7_CHLRE	A0A2K3DBE1_CHLRE	A0A2K3D7Y2_CHLRE	A0A2K3CV78_CHLRE	A0A2K3DBE3_CHLRE
cellular_component	GO:0032133	chromosome passenger complex	5	13	0.384615	0.816343	0.371959	1	1	A0A2K3CSI9_CHLRE	A0A2K3D170_CHLRE	A0A2K3E377_CHLRE	A0A2K3DGG4_CHLRE	A0A2K3D589_CHLRE
cellular_component	GO:0005876	spindle microtubule	5	16	0.3125	0.973315	0.065659	1	1	A0A2K3CSI9_CHLRE	A0A2K3D170_CHLRE	A0A2K3E377_CHLRE	A0A2K3DGG4_CHLRE	A0A2K3D589_CHLRE
cellular_component	GO:0051233	spindle midzone	5	14	0.357143	0.978804	0.057295	1	1	A0A2K3CSI9_CHLRE	A0A2K3D170_CHLRE	A0A2K3E377_CHLRE	A0A2K3DGG4_CHLRE	A0A2K3D589_CHLRE
molecular_function	GO:0035174	histone serine kinase activity	5	13	0.384615	0.783368	0.416586	1	1	A0A2K3CSI9_CHLRE	A0A2K3D170_CHLRE	A0A2K3E377_CHLRE	A0A2K3DGG4_CHLRE	A0A2K3D589_CHLRE
molecular_function	GO:0000149	SNARE binding	5	23	0.217391	0.181203	0.903209	1	1	A0A2K3D063_CHLRE	A0A2K3DQE5_CHLRE	A0A2K3E722_CHLRE	A0A2K3E5E3_CHLRE	A8JBG7_CHLRE
molecular_function	GO:0051015	actin filament binding	5	11	0.454545	0.892693	0.263941	1	1	A0A2K3DLJ0_CHLRE	A0A2K3DVB8_CHLRE	A0A2K3DG07_CHLRE	A0A2K3CV61_CHLRE	A0A2K3CZ40_CHLRE
biological_process	GO:0045292	mRNA cis splicing, via spliceosome	5	19	0.263158	0.780224	0.372308	1	1	A0A2K3CWB5_CHLRE	A0A2K3D496_CHLRE	A0A2K3DLB1_CHLRE	A0A2K3CS69_CHLRE	A0A2K3DZI4_CHLRE
cellular_component	GO:0071004	U2-type prespliceosome	5	14	0.357143	0.758238	0.444291	1	1	A0A2K3CUA0_CHLRE	A0A2K3DLB1_CHLRE	A0A2K3E1C6_CHLRE	A0A2K3D1J8_CHLRE	A0A2K3DCT7_CHLRE
biological_process	GO:0006487	protein N-linked glycosylation	5	21	0.238095	0.107255	0.952364	1	1	A0A2K3E6T6_CHLRE	A0A2K3E3B3_CHLRE	A0A2K3D0A9_CHLRE	A0A2K3E7F7_CHLRE	A0A2K3D8A2_CHLRE
molecular_function	GO:0003690	double-stranded DNA binding	5	30	0.166667	1	4.67688e-12	1	0	A0A2K3DUT4_CHLRE	A0A2K3DNY8_CHLRE	A0A2K3DLV7_CHLRE	A0A2K3E874_CHLRE	A0A2K3E2J9_CHLRE
cellular_component	GO:0005669	transcription factor TFIID complex	5	11	0.454545	0.911663	0.229708	1	1	A8JFR8_CHLRE	A0A2K3D4R7_CHLRE	A0A2K3D9G8_CHLRE	A0A2K3D0J1_CHLRE	A0A2K3CXD2_CHLRE
cellular_component	GO:0005811	lipid droplet	5	14	0.357143	0.758238	0.444291	1	1	A0A2K3DDY4_CHLRE	A0A2K3CN09_CHLRE	A0A2K3DTR7_CHLRE	A0A2K3DEX6_CHLRE	A0A2K3CVW5_CHLRE
biological_process	GO:0003341	cilium movement	5	12	0.416667	0.39344	0.768784	1	1	A8IJZ3_CHLRE	A0A2K3D798_CHLRE	A0A2K3D8D9_CHLRE	A0A2K3CMR7_CHLRE	A0A2K3D795_CHLRE
molecular_function	GO:0003725	double-stranded RNA binding	5	29	0.172414	0.166499	0.916061	1	1	A0A2K3DKX2_CHLRE	A0A2K3CP42_CHLRE	A0A2K3CPT2_CHLRE	A0A2K3CW23_CHLRE	A0A2K3E2Q8_CHLRE
biological_process	GO:0006633	fatty acid biosynthetic process	5	30	0.166667	0.113743	0.941357	1	1	A0A2K3E3Y6_CHLRE	A0A2K3DUT5_CHLRE	A0A2K3DIY4_CHLRE	A0A2K3DIV9_CHLRE	A0A2K3DTI8_CHLRE
biological_process	GO:0051321	meiotic cell cycle	5	10	0.5	0.914702	0.1387	1	1	A0A2K3CQ68_CHLRE	A0A2K3E461_CHLRE	A0A2K3D9V2_CHLRE	A0A2K3D1W3_CHLRE	A0A2K3E647_CHLRE
biological_process	GO:0051225	spindle assembly	5	13	0.384615	0.926528	0.166104	1	1	A0A2K3E461_CHLRE	A0A2K3D9V2_CHLRE	A0A2K3CRK3_CHLRE	A0A2K3E647_CHLRE	A0A2K3E2B6_CHLRE
cellular_component	GO:0000781	chromosome, telomeric region	5	9	0.555556	0.970923	0.109695	1	1	A0A2K3CYK0_CHLRE	A0A2K3DTE2_CHLRE	A0A2K3DUS4_CHLRE	A0A2K3DTX9_CHLRE	A0A2K3D131_CHLRE
cellular_component	GO:0030286	dynein complex	5	20	0.25	0.0520562	0.97926	0.998	1	A0A2K3D8D3_CHLRE	A0A2K3CYE9_CHLRE	A0A2K3DN16_CHLRE	A0A2K3E6A9_CHLRE	A0A2K3DQQ4_CHLRE
molecular_function	GO:0032041	NAD-dependent histone deacetylase activity (H3-K14 specific)	5	14	0.357143	0.71876	0.491778	1	1	A0A2K3D7S0_CHLRE	A0A2K3DWG5_CHLRE	A0A2K3DG98_CHLRE	A8I2K8_CHLRE	A0A2K3D892_CHLRE
biological_process	GO:0000467	exonucleolytic trimming to generate mature 3'-end of 5.8S rRNA from tricistronic rRNA transcript (SSU-rRNA, 5.8S rRNA, LSU-rRNA)	5	10	0.5	0.943941	0.170199	1	1	A0A2K3DVD9_CHLRE	A0A2K3DVC3_CHLRE	A0A2K3E705_CHLRE	A0A2K3DB72_CHLRE	A0A2K3D2H5_CHLRE
biological_process	GO:0006417	regulation of translation	5	9	0.555556	0.61886	0.478788	1	1	A0A172WYN8_CHLRE	A0A2K3DBK7_CHLRE	A0A2K3CS48_CHLRE	A0A2K3CS58_CHLRE	A0A2K3D6L9_CHLRE
biological_process	GO:0033314	mitotic DNA replication checkpoint signaling	5	7	0.714286	0.995348	0.033724	1	1	A0A2K3D3Q7_CHLRE	A0A2K3DYP3_CHLRE	A0A2K3DBH8_CHLRE	A0A2K3DW68_CHLRE	A8JFM6_CHLRE
biological_process	GO:0048478	replication fork protection	5	6	0.833333	0.999094	0.0129584	1	1	A0A2K3DZG9_CHLRE	A0A2K3D2G9_CHLRE	A0A2K3D1T7_CHLRE	A0A2K3DSU7_CHLRE	A0A2K3DPW6_CHLRE
biological_process	GO:0006470	protein dephosphorylation	5	22	0.227273	0.570566	0.557477	1	1	A0A2K3E0S8_CHLRE	A0A2K3DIK6_CHLRE	A0A2K3D365_CHLRE	A0A2K3DTX8_CHLRE	A8HQG8_CHLRE
biological_process	GO:0008360	regulation of cell shape	5	7	0.714286	0.995348	0.033724	1	1	A0A2K3DXX2_CHLRE	A0A2K3DY17_CHLRE	A0A2K3CZX6_CHLRE	A0A2K3DY13_CHLRE	A0A2K3E0A4_CHLRE
biological_process	GO:0036159	inner dynein arm assembly	5	10	0.5	0.943941	0.170199	1	1	A0A2K3D798_CHLRE	A0A2K3DM40_CHLRE	A0A2K3DDL5_CHLRE	A0A2K3CUD8_CHLRE	A0A2K3E4N3_CHLRE
molecular_function	GO:0008569	minus-end-directed microtubule motor activity	5	17	0.294118	0.513624	0.688126	1	1	A0A2K3D8D3_CHLRE	A0A2K3CYE9_CHLRE	A0A2K3DN16_CHLRE	A0A2K3E6A9_CHLRE	A0A2K3DQQ4_CHLRE
molecular_function	GO:0050825	ice binding	5	17	0.294118	0.513624	0.688126	1	1	A0A2K3CVB6_CHLRE	A0A2K3D0P8_CHLRE	A0A2K3CWH5_CHLRE	A0A2K3CWJ4_CHLRE	A0A2K3E1R9_CHLRE
biological_process	GO:0007019	microtubule depolymerization	5	7	0.714286	0.995348	0.033724	1	1	A0A2K3E630_CHLRE	A0A2K3DJH8_CHLRE	A0A2K3CRT3_CHLRE	A0A2K3D1P0_CHLRE	A0A2K3DC11_CHLRE
molecular_function	GO:0030983	mismatched DNA binding	5	13	0.384615	0.869511	0.28124	1	1	A0A2K3DLY5_CHLRE	A0A2K3CPS8_CHLRE	A0A2K3E5S7_CHLRE	A0A2K3CSI1_CHLRE	A0A2K3E7C9_CHLRE
molecular_function	GO:0008138	protein tyrosine/serine/threonine phosphatase activity	5	15	0.333333	0.752465	0.419171	1	1	A8IWH5_CHLRE	A0A2K3DHR0_CHLRE	A0A2K3DIK6_CHLRE	A0A2K3DG70_CHLRE	A0A2K3DIX2_CHLRE
molecular_function	GO:0000977	RNA polymerase II transcription regulatory region sequence-specific DNA binding	5	7	0.714286	1	9.39384e-17	1	0	A8HY72_CHLRE	A0A2K3DXT9_CHLRE	A0A2K3D3S2_CHLRE	A0A2K3E5Y3_CHLRE	A0A2K3D586_CHLRE
biological_process	GO:0031145	anaphase-promoting complex-dependent catabolic process	5	10	0.5	0.943941	0.170199	1	1	A0A2K3CVZ5_CHLRE	A0A2K3CRQ2_CHLRE	A0A2K3CZ15_CHLRE	A0A2K3D5S1_CHLRE	A0A2K3D074_CHLRE
biological_process	GO:0007076	mitotic chromosome condensation	5	8	0.625	0.98631	0.0671137	1	1	A0A2K3DLE8_CHLRE	A0A2K3D9Y5_CHLRE	A0A2K3DT74_CHLRE	A0A2K3D0Z9_CHLRE	A0A2K3D1W3_CHLRE
biological_process	GO:0006401	RNA catabolic process	5	13	0.384615	0.999998	4.01607e-06	1	0.001	A0A2K3DAX3_CHLRE	A0A2K3DIB3_CHLRE	A0A2K3DRE4_CHLRE	A0A2K3DQ74_CHLRE	A0A2K3DND5_CHLRE
biological_process	GO:0032196	transposition	5	49	0.102041	0.00052042	0.999881	0.116	1	A0A2K3E075_CHLRE	A0A2K3DAM6_CHLRE	A0A2K3D6P8_CHLRE	A0A2K3E7P8_CHLRE	A0A2K3DFV1_CHLRE
biological_process	GO:0006297	nucleotide-excision repair, DNA gap filling	5	6	0.833333	0.999094	0.0129584	1	1	A0A2K3DZA6_CHLRE	A0A2K3DNU1_CHLRE	A0A2K3DA15_CHLRE	A0A2K3DXP3_CHLRE	A0A2K3DZJ0_CHLRE
biological_process	GO:0071704	organic substance metabolic process	5	14	0.357143	0.997823	0.00261513	1	0.659	A0A2K3D1W4_CHLRE	A0A2K3DNF2_CHLRE	A0A2K3DBK9_CHLRE	A0A2K3DY27_CHLRE	A0A2K3E859_CHLRE
biological_process	GO:0045892	negative regulation of transcription, DNA-templated	5	14	0.357143	0.793172	0.311482	1	1	A0A2K3CS30_CHLRE	A0A2K3CW52_CHLRE	A0A2K3DHZ0_CHLRE	A0A2K3DAX6_CHLRE	A0A2K3DNI2_CHLRE
biological_process	GO:0006464	cellular protein modification process	5	14	0.357143	0.892233	0.122419	1	1	A0A2K3DNT0_CHLRE	A0A2K3DVB9_CHLRE	A0A2K3DTY8_CHLRE	A0A2K3DLC5_CHLRE	A0A2K3DYP4_CHLRE
cellular_component	GO:0030014	CCR4-NOT complex	5	8	0.625	0.989888	0.03707	1	1	A0A2K3D949_CHLRE	A0A2K3DHQ0_CHLRE	A0A2K3D7N1_CHLRE	A0A2K3E7C6_CHLRE	A0A2K3E5X8_CHLRE
molecular_function	GO:0004721	phosphoprotein phosphatase activity	5	12	0.416667	0.515575	0.572594	1	1	A0A2K3DN43_CHLRE	A0A2K3DJ84_CHLRE	A0A2K3E3B8_CHLRE	A0A2K3DG70_CHLRE	A0A2K3CT99_CHLRE
molecular_function	GO:0016747	acyltransferase activity, transferring groups other than amino-acyl groups	5	12	0.416667	0.224926	0.823081	1	1	A0A2K3D9J6_CHLRE	A0A2K3D9K0_CHLRE	A0A2K3DIG9_CHLRE	A0A2K3D6M4_CHLRE	A0A2K3DIV9_CHLRE
biological_process	GO:0009607	response to biotic stimulus	5	7	0.714286	0.129044	0.940825	1	1	A0A2K3E5R8_CHLRE	A0A2K3D395_CHLRE	A0A2K3DG89_CHLRE	A0A2K3E2X1_CHLRE	A0A2K3E7R1_CHLRE
biological_process	GO:0009314	response to radiation	5	5	1	0.0495606	0.973642	1	1	A0A2K3CR35_CHLRE	A0A2K3DKD8_CHLRE	A0A2K3DVI0_CHLRE	A0A2K3D4A8_CHLRE	A0A2K3DL26_CHLRE
biological_process	GO:0034058	endosomal vesicle fusion	5	5	1	1	0.00291459	1	0.757	A0A2K3D1G5_CHLRE	A0A2K3DZT8_CHLRE	A0A2K3CPI2_CHLRE	A0A2K3DQL6_CHLRE	A0A2K3DNX2_CHLRE
biological_process	GO:0006869	lipid transport	5	13	0.384615	0.393984	0.743506	1	1	A0A2K3DVQ1_CHLRE	A0A2K3E0C3_CHLRE	A0A2K3E7X2_CHLRE	A0A2K3D0Q0_CHLRE	A0A2K3CVH8_CHLRE
cellular_component	GO:0061673	mitotic spindle astral microtubule	5	6	0.833333	0.999138	0.0124644	1	0.881	A0A2K3E630_CHLRE	A0A2K3DJH8_CHLRE	A0A2K3CRT3_CHLRE	A0A2K3D1P0_CHLRE	A0A2K3DC11_CHLRE
cellular_component	GO:1990023	mitotic spindle midzone	5	6	0.833333	0.999138	0.0124644	1	0.881	A0A2K3E630_CHLRE	A0A2K3DJH8_CHLRE	A0A2K3CRT3_CHLRE	A0A2K3D1P0_CHLRE	A0A2K3DC11_CHLRE
molecular_function	GO:0030374	nuclear receptor coactivator activity	5	5	1	1	0.00351829	1	0.699	A0A2K3E4P5_CHLRE	A0A2K3DKP2_CHLRE	A0A2K3CSK2_CHLRE	A0A2K3DV23_CHLRE	A0A2K3DPT9_CHLRE
molecular_function	GO:0009055	electron transfer activity	4	33	0.121212	4.94091e-06	0.999999	0.001	1	A0A2K3E2X6_CHLRE	A0A2K3CZ48_CHLRE	A0A2K3E1R9_CHLRE	A0A2K3E5G5_CHLRE
molecular_function	GO:0004176	ATP-dependent peptidase activity	4	24	0.166667	0.0720877	0.974921	1	1	A8J6C7_CHLRE	A0A2K3E0H1_CHLRE	A0A2K3CYD2_CHLRE	A0A2K3DPT0_CHLRE
molecular_function	GO:0010181	FMN binding	4	24	0.166667	0.0720877	0.974921	1	1	A8ICF7_CHLRE	A0A2K3DJM3_CHLRE	A0A2K3D634_CHLRE	A0A2K3DZU3_CHLRE
biological_process	GO:0006744	ubiquinone biosynthetic process	4	12	0.333333	0.476745	0.735356	1	1	A0A2K3D9S8_CHLRE	A0A2K3DKX4_CHLRE	A0A2K3DVY4_CHLRE	A0A2K3D9D3_CHLRE
molecular_function	GO:0061631	ubiquitin conjugating enzyme activity	4	18	0.222222	0.259362	0.881897	1	1	A0A2K3D9Q5_CHLRE	A0A2K3DI78_CHLRE	A0A2K3DHD3_CHLRE	A0A2K3DQQ1_CHLRE
biological_process	GO:0060285	cilium-dependent cell motility	4	9	0.444444	0.350036	0.825291	1	1	A0A2K3CYE9_CHLRE	A0A2K3DN16_CHLRE	A0A2K3DFM0_CHLRE	A0A2K3CXB1_CHLRE
biological_process	GO:0000387	spliceosomal snRNP assembly	4	13	0.307692	0.55626	0.649964	1	1	A0A2K3DF81_CHLRE	A0A2K3E175_CHLRE	A0A2K3D161_CHLRE	A0A2K3DCT7_CHLRE
molecular_function	GO:0000049	tRNA binding	4	45	0.0888889	0.00021729	0.999959	0.025	1	A0A2K3CRB8_CHLRE	A0A2K3D3L2_CHLRE	A0A2K3E7L8_CHLRE	A0A2K3DHP9_CHLRE
molecular_function	GO:0005315	inorganic phosphate transmembrane transporter activity	4	17	0.235294	0.311874	0.850506	1	1	Q8LP68_CHLRE	A0A2K3D204_CHLRE	A0A2K3CVU6_CHLRE	A0A2K3CVV6_CHLRE
biological_process	GO:0035435	phosphate ion transmembrane transport	4	15	0.266667	0.476745	0.735356	1	1	Q8LP68_CHLRE	A0A2K3D204_CHLRE	A0A2K3CVV6_CHLRE	A0A2K3DA60_CHLRE
molecular_function	GO:0031593	polyubiquitin modification-dependent protein binding	4	14	0.285714	0.8042	0.355937	1	1	A0A2K3CWJ7_CHLRE	A0A2K3DX87_CHLRE	A0A2K3D8A8_CHLRE	A0A2K3DMV0_CHLRE
cellular_component	GO:0005764	lysosome	4	20	0.2	0.0761907	0.973017	1	1	A8I5R9_CHLRE	A0A2K3CTF9_CHLRE	A0A2K3DK05_CHLRE	A0A2K3DI22_CHLRE
molecular_function	GO:0003755	peptidyl-prolyl cis-trans isomerase activity	4	66	0.0606061	2.55782e-07	1	0	1	A8IMR7_CHLRE	A0A2K3D0C9_CHLRE	A0A2K3CXM5_CHLRE	A0A2K3E769_CHLRE
biological_process	GO:0030162	regulation of proteolysis	4	16	0.25	0.686975	0.442178	1	1	A0A2K3DTW2_CHLRE	A0A2K3DX97_CHLRE	A0A2K3DU96_CHLRE	A0A2K3DVP2_CHLRE
biological_process	GO:0090630	activation of GTPase activity	4	12	0.333333	0.693324	0.542175	1	1	A0A2K3DBX3_CHLRE	A0A2K3CPX9_CHLRE	A0A2K3D4Y4_CHLRE	A0A2K3E0C8_CHLRE
cellular_component	GO:0110165	cellular anatomical entity	4	13	0.307692	0.520116	0.570802	1	1	A0A2K3DBH4_CHLRE	A0A2K3DFC8_CHLRE	A0A2K3DEQ3_CHLRE	A0A2K3D9F7_CHLRE
cellular_component	GO:0005681	spliceosomal complex	4	25	0.16	0.00512214	0.997549	0.383	1	A0A2K3CWB5_CHLRE	A0A2K3CS69_CHLRE	A0A2K3DQQ7_CHLRE	A0A2K3DZI4_CHLRE
cellular_component	GO:0030688	preribosome, small subunit precursor	4	10	0.4	0.86805	0.299535	1	1	A8J9J7_CHLRE	A0A2K3DB94_CHLRE	A0A2K3E6R8_CHLRE	A0A2K3DUC2_CHLRE
biological_process	GO:0000447	endonucleolytic cleavage in ITS1 to separate SSU-rRNA from 5.8S rRNA and LSU-rRNA from tricistronic rRNA transcript (SSU-rRNA, 5.8S rRNA, LSU-rRNA)	4	6	0.666667	0.987042	0.0797303	1	1	A8J9J7_CHLRE	A0A2K3DAJ4_CHLRE	A0A2K3DFA9_CHLRE	A0A2K3DMX8_CHLRE
molecular_function	GO:0010436	carotenoid dioxygenase activity	4	10	0.4	0.807256	0.413089	1	1	A0A2K3DGV8_CHLRE	A0A2K3CTC9_CHLRE	A0A2K3DEJ4_CHLRE	A0A2K3CTA6_CHLRE
biological_process	GO:0016121	carotene catabolic process	4	10	0.4	0.829801	0.380786	1	1	A0A2K3DGV8_CHLRE	A0A2K3CTC9_CHLRE	A0A2K3DEJ4_CHLRE	A0A2K3CTA6_CHLRE
cellular_component	GO:0005788	endoplasmic reticulum lumen	4	14	0.285714	0.555709	0.671064	1	1	A0A2K3DRW9_CHLRE	A0A2K3DRT8_CHLRE	A0A2K3E4D3_CHLRE	A0A2K3DFT6_CHLRE
biological_process	GO:0009734	auxin-activated signaling pathway	4	8	0.5	0.886871	0.296551	1	1	A8IWH5_CHLRE	A0A2K3CYB1_CHLRE	A0A2K3CNW1_CHLRE	A0A2K3CZ68_CHLRE
[truncated: 3,742 more rows]
[truncated: 762 more columns]

## Sheet: polyQ⁄N
GO domain	GO ID	GO term	polyQ⁄N protein	total number	number / total	raw p-value under-representation	raw p-value over-representation	FWER under-representation	FWER over-representation	Gene Name
[truncated: 4,159 more rows]
[truncated: 887 more columns]

[truncated: 19 more sheets: polyN, polyY, polyW, polyC, polyP, polyA, polyS, polyT, polyD, polyE, polyG, polyF, polyH, polyI, polyL, polyV, polyM, polyR, polyK]
